# Supplementary material for: MicroRNA dynamics during hibernation of the Australian central bearded dragon (Pogona vitticeps)
Source: Sci Rep. 2020 Oct 20;10:17854. doi: 10.1038/s41598-020-73706-9 (PMC7576210; doi:10.1038/s41598-020-73706-9)
Supplement: Supplementary file 2 — Supplementary Table S1. [file 41598_2020_73706_MOESM2_ESM.xlsx]

## Sheet: Sheet1
provisional id	miRDeep2 score (Human)	miRDeep2 score (Anolis)	total read count	mature read count	loop read count	star read count	significant randfold p-value	Human miRNA	Anolis miRNA	consensus mature sequence	consensus star sequence	consensus precursor sequence	precursor coordinate
scf000378_19426	1.59711e+07	1.59711e+07	31326666	31297603	56	29007	yes	hsa-miR-1-3p_MIMAT0000416_Homo_sapiens_miR-1-3p	aca-miR-1b-3p_MIMAT0021843	uggaauguaaagaaguaugua	acauacuucuuuauaugcccau	acauacuucuuuauaugcccauaugaaccuggcaaacuauggaauguaaagaaguaugua	scf000378:995862..995922:-
scf000070_35748	1.59563e+07	1.59563e+07	31297618	31297608	1	9	yes	hsa-miR-1-3p_MIMAT0000416_Homo_sapiens_miR-1-3p	aca-miR-1b-3p_MIMAT0021843	uggaauguaaagaaguaugua	acauacuuuuuuauguacccau	acauacuuuuuuauguacccauaugaaaauagauuauuauggaauguaaagaaguaugua	scf000070:150164..150224:-
scf000053_18013	8.09348e+06	8.09348e+06	15874997	14544573	17	1330407	yes	hsa-miR-9-5p_MIMAT0000441_Homo_sapiens_miR-9-5p	aca-miR-9-5p_MIMAT0021990	ucuuugguuaucuagcuguaug	auaaagcuagauaaccgaaag	ucuuugguuaucuagcuguaugaguguguuggucuucauaaagcuagauaaccgaaag	scf000053:2419882..2419940:-
scf000830_13482	8.09347e+06	8.09347e+06	15874976	14544569	0	1330407	yes	hsa-miR-9-5p_MIMAT0000441_Homo_sapiens_miR-9-5p	aca-miR-9-5p_MIMAT0021990	ucuuugguuaucuagcuguaug	auaaagcuagauaaccgaaag	ucuuugguuaucuagcuguaugaguggggucaagucuucauaaagcuagauaaccgaaag	scf000830:208958..209018:+
scf000037_44431	8.09249e+06	8.09249e+06	15873056	14544159	0	1328897	yes	hsa-miR-9-5p_MIMAT0000441_Homo_sapiens_miR-9-5p	aca-miR-9-5p_MIMAT0021990	ucuuugguuaucuagcuguaug	auaaagcuagauaaccgaaag	ucuuugguuaucuagcuguaugaguguuaucaagccaucauaaagcuagauaaccgaaag	scf000037:514415..514475:-
scf000032_12591	7.41782e+06	7.41782e+06	14549719	14545663	0	4056	yes	hsa-miR-9-5p_MIMAT0000441_Homo_sapiens_miR-9-5p	aca-miR-9-5p_MIMAT0021990	ucuuugguuaucuagcuguaug	uaaagcuagagaaccgaaug	ucuuugguuaucuagcuguaugagugaauaugauuucauaaagcuagagaaccgaaug	scf000032:2599313..2599371:-
scf000378_19422	6.58682e+06	6.58682e+06	12919756	12803086	70	116600	yes	-	-	uugguccccuucaaccagcug	agcugguaaaauggaaccaaa	agcugguaaaauggaaccaaaucaacuguucaauggauuugguccccuucaaccagcug	scf000378:960688..960747:-
scf000070_35746	6.52737e+06	6.52737e+06	12803145	12803086	0	59	yes	-	-	uugguccccuucaaccagcug	agcugguaaaauggagccag	agcugguaaaauggagccaggucaccuguucaauggauuugguccccuucaaccagcug	scf000070:144694..144753:-
scf000068_14271	5.20232e+06	5.20232e+06	10204118	10176996	5	27117	yes	hsa-miR-125b-5p_MIMAT0000423_Homo_sapiens_miR-125b-5p	aca-miR-125b_MIMAT0021729	ucccugagacccuaacuugug	acaagucaggcucuugggac	ucccugagacccuaacuugugagguuuuuuaguaacaaucacaagucaggcucuugggac	scf000068:1544659..1544719:-
scf000007_45122	5.18968e+06	5.18968e+06	10179318	10177579	78	1661	yes	hsa-miR-125b-5p_MIMAT0000423_Homo_sapiens_miR-125b-5p	aca-miR-125b_MIMAT0021729	ucccugagacccuaacuugug	acagguuaggcucucgggag	ucccugagacccuaacuugugacguuuaguuuuuaaguccacagguuaggcucucgggag	scf000007:4543802..4543862:+
scf000179_1699	3.98325e+06	3.98325e+06	7812969	6598873	1	1214095	yes	hsa-miR-126-3p_MIMAT0000445_Homo_sapiens_miR-126-3p	aca-miR-126-3p_MIMAT0021731	ucguaccgugaguaauaaugc	cauuauuacuuuugguacgc	cauuauuacuuuugguacgcgcugugccacuucaaacucguaccgugaguaauaaugc	scf000179:2508894..2508952:+
scf000149_34618	3.65795e+06	3.65795e+06	7174895	7156750	0	18145	yes	hsa-miR-26a-5p_MIMAT0000082_Homo_sapiens_miR-26a-5p	aca-miR-26-3-5p_MIMAT0037561	uucaaguaauccaggauaggc	ccuguucucgauuacuuggcc	uucaaguaauccaggauaggcuguagguacugcagucagccuguucucgauuacuuggcc	scf000149:119199..119259:+
scf000061_31191	3.65159e+06	3.65159e+06	7162423	7156985	38	5400	yes	hsa-miR-26a-5p_MIMAT0000082_Homo_sapiens_miR-26a-5p	aca-miR-26-3-5p_MIMAT0037561	uucaaguaauccaggauaggc	ccuauucuugauuacuuguuu	uucaaguaauccaggauaggcuguuacuagucagcgcggccuauucuugauuacuuguuu	scf000061:3523192..3523252:-
scf000432_10690	3.64997e+06	3.64997e+06	7159240	7156632	1	2607	yes	hsa-miR-26a-5p_MIMAT0000082_Homo_sapiens_miR-26a-5p	aca-miR-26-3-5p_MIMAT0037561	uucaaguaauccaggauaggc	ccuauccuugauuacuugcac	uucaaguaauccaggauaggcugugugccuucuuaauggccuauccuugauuacuugcac	scf000432:344196..344256:+
scf000023_5221	2.86155e+06	2.86155e+06	5612805	5611530	0	1275	yes	hsa-miR-216a-3p_MIMAT0022844_Homo_sapiens_miR-216a-3p	aca-miR-128-3p_MIMAT0021733	ucacagugaaccggucucuu	cggggccguaacacugucug	cggggccguaacacugucugagaggguuacauuucucacagugaaccggucucuu	scf000023:5156764..5156819:+
scf000313_6270	2.85125e+06	2.85125e+06	5592587	5592572	0	15	yes	hsa-miR-216a-3p_MIMAT0022844_Homo_sapiens_miR-216a-3p	aca-miR-128-3p_MIMAT0021733	ucacagugaaccggucucuu	gggggccguuacacuguaag	gggggccguuacacuguaagagagugaguagcaggucucacagugaaccggucucuu	scf000313:123650..123707:-
scf000071_2212	2.57383e+06	2.57383e+06	5048447	5026639	421	21387	yes	hsa-let-7a-5p_MIMAT0000062_Homo_sapiens_let-7a-5p	aca-let-7g_MIMAT0021706	ugagguaguagguuguauagu	cuauacaaucuacugucuuuc	ugagguaguagguuguauaguuuuaggguuauacccugcaugucagauaacuauacaaucuacugucuuuc	scf000071:673927..673998:+
scf000008_16018	2.55776e+06	2.55776e+06	5016922	5013554	23	3345	yes	hsa-let-7a-5p_MIMAT0000062_Homo_sapiens_let-7a-5p	aca-let-7g_MIMAT0021706	ugagguaguagguuguauagu	cuauacagucuauugccuucc	ugagguaguagguuguauaguuugugggagggauuacaucccauuucaggugauaacuauacagucuauugccuucc	scf000008:1164393..1164470:+
scf000155_17573	1.90824e+06	1.90824e+06	3742931	3721294	680	20957	yes	hsa-let-7a-5p_MIMAT0000062_Homo_sapiens_let-7a-5p	aca-let-7g_MIMAT0021706	ugagguaguagauuguauagu	cuauacaaucuacugucuuuc	ugagguaguagauuguauaguuuuagggucauacccggucuuggagauaacuauacaaucuacugucuuuc	scf000155:2369967..2370038:-
scf000242_10511	1.89458e+06	1.89458e+06	3716135	3715293	1	841	yes	hsa-let-7a-5p_MIMAT0000062_Homo_sapiens_let-7a-5p	aca-let-7g_MIMAT0021706	ugagguaguagauuguauagu	cuauacaaucuauugccuucc	ugagguaguagauuguauaguuguagggcaguuauuuugcccucuuaaggagauaacuauacaaucuauugccuucc	scf000242:1802386..1802463:-
scf000473_2912	1.8447e+06	1.8447e+06	3618294	3614158	0	4136	yes	hsa-miR-125b-5p_MIMAT0000423_Homo_sapiens_miR-125b-5p	aca-miR-125b_MIMAT0021729	ucccugagacccuuaaccugug	acaggugagguucuugggaac	ucccugagacccuuaaccugugaggaugcccagaggucacaggugagguucuugggaac	scf000473:916403..916462:+
scf000068_14276	1.71808e+06	1.71808e+06	3369928	3361717	255	7956	yes	hsa-let-7a-5p_MIMAT0000062_Homo_sapiens_let-7a-5p	aca-let-7g_MIMAT0021706	ugagguaguagguuguauggu	cuguacaaccuucuagcuuuc	ugagguaguagguuguaugguuuagaguuacacccugggaguuaacuguacaaccuucuagcuuuc	scf000068:1579279..1579345:-
scf000007_45116	1.71497e+06	1.71497e+06	3363823	3361717	388	1718	yes	hsa-let-7a-5p_MIMAT0000062_Homo_sapiens_let-7a-5p	aca-let-7g_MIMAT0021706	ugagguaguagguuguauggu	cuguacaaccuccuagcuuuc	ugagguaguagguuguaugguuuagaauuacaucacgggagauaacuguacaaccuccuagcuuuc	scf000007:4512011..4512077:+
scf000473_2908	1.71281e+06	1.71281e+06	3359598	3355643	2267	1688	yes	hsa-let-7a-5p_MIMAT0000062_Homo_sapiens_let-7a-5p	aca-let-7g_MIMAT0021706	ugagguaguagguuguauggu	cuguacagccuccuagcuuuc	ugagguaguagguuguaugguuuagaauaauaccaucaggagauaacuguacagccuccuagcuuuc	scf000473:907274..907341:+
scf000475_13165	1.52306e+06	1.52306e+06	2987417	2968795	4	18618	yes	hsa-miR-29a-3p_MIMAT0000086_Homo_sapiens_miR-29a-3p	aca-miR-29b_MIMAT0021914	uagcaccauuugaaaucgguu	accgauuucucuugguguucag	accgauuucucuugguguucagagucuuaguuuuugucuagcaccauuugaaaucgguu	scf000475:827446..827505:+
scf000581_38303	1.51834e+06	1.51834e+06	2978145	2969212	9	8924	yes	hsa-miR-29a-3p_MIMAT0000086_Homo_sapiens_miR-29a-3p	aca-miR-29b_MIMAT0021914	uagcaccauuugaaaucgguu	acugauuucuucugguguuca	acugauuucuucugguguucagagucuguuccucuuucuagcaccauuugaaaucgguu	scf000581:688777..688836:+
scf000029_8579	1.33684e+06	1.33684e+06	2622144	2605621	1	16522	yes	hsa-miR-143-3p_MIMAT0000435_Homo_sapiens_miR-143-3p	aca-miR-143-3p_MIMAT0021770	ugagaugaagcacuguagcuc	ggugcagugcugcaucucug	ggugcagugcugcaucucuggucaguugugagucugagaugaagcacuguagcuc	scf000029:337850..337905:+
scf000129_31777	1.27144e+06	1.27144e+06	2493863	2493424	0	439	yes	hsa-miR-133a-3p_MIMAT0000427_Homo_sapiens_miR-133a-3p	aca-miR-133a-3p_MIMAT0037566	uuugguccccuucaaccagcu	ggcuggucaaauggaaccaa	ggcuggucaaauggaaccaaggccgucuuuccuggagguuugguccccuucaaccagcu	scf000129:2669848..2669907:+
scf000754_31914	781661	781661	1533185	1302655	20	230510	yes	hsa-miR-30a-5p_MIMAT0000087_Homo_sapiens_miR-30a-5p	aca-miR-30a-5p_MIMAT0021920	uguaaacauccuugacuggaagc	cuuucagucggauguuugcag	uguaaacauccuugacuggaagcuguugggugcucgaaggggcuuucagucggauguuugcag	scf000754:347017..347080:+
scf000008_16016	759215	759215	1489160	1468212	4	20944	yes	hsa-let-7a-5p_MIMAT0000062_Homo_sapiens_let-7a-5p	aca-let-7g_MIMAT0021706	ugagguaguagauugaauagu	cuauacaaucuacugucuuuc	ugagguaguagauugaauaguuguggagccauauucucccucugagcuaacuauacaaucuacugucuuuc	scf000008:1164169..1164240:+
scf000287_2687	619290	619290	1214702	1214698	0	4	yes	hsa-miR-137-3p_MIMAT0000429_Homo_sapiens_miR-137-3p	aca-miR-137b-3p_MIMAT0021756	uuauugcuuaagaauacgcg	ggguauucuuggguggauaa	ggguauucuuggguggauaauacggauuacguuguuauugcuuaagaauacgcg	scf000287:806117..806171:+
scf000754_31916	590408	590408	1158051	1147012	1	11038	yes	hsa-miR-30a-5p_MIMAT0000087_Homo_sapiens_miR-30a-5p	aca-miR-30a-5p_MIMAT0021920	uguaaacauccuacacucucagc	ugggagaagguuguuuacacc	uguaaacauccuacacucucagcugugauucugggguggcugggagaagguuguuuacacc	scf000754:349690..349751:+
scf000072_5853	586974	586974	1151316	1147010	138	4168	yes	hsa-miR-30a-5p_MIMAT0000087_Homo_sapiens_miR-30a-5p	aca-miR-30a-5p_MIMAT0021920	uguaaacauccuacacucucagc	cugggagaaggcuguuuacuc	uguaaacauccuacacucucagcuguguggauaagaagaaagcugggagaaggcuguuuacuc	scf000072:1489518..1489581:-
scf000003_10867	552291	552291	1083287	1078632	0	4655	yes	hsa-miR-148a-3p_MIMAT0000243_Homo_sapiens_miR-148a-3p	aca-miR-148b-3p_MIMAT0021783	ucagugcacuacagaacuuug	aaaguucugugacacuuggac	aaaguucugugacacuuggacucugauuaugauagaagucagugcacuacagaacuuug	scf000003:3194075..3194134:+
scf000425_13371	526348	526348	1032401	1021305	0	11096	yes	hsa-miR-101-3p_MIMAT0000099_Homo_sapiens_miR-101-3p	aca-miR-101-3p_MIMAT0021711	uacaguacugugauaacugaa	ucaguuaucacugugcugau	ucaguuaucacugugcugaugcugucuauacuaaagguacaguacugugauaacugaa	scf000425:1034502..1034560:+
scf000299_22087	521746	521746	1023374	1022727	0	647	yes	hsa-miR-101-3p_MIMAT0000099_Homo_sapiens_miR-101-3p	aca-miR-101-3p_MIMAT0021711	uacaguacugugauaacugaa	ucgguuaucaugguaccggug	ucgguuaucaugguaccggugcuguauaugugaaagguacaguacugugauaacugaa	scf000299:1589268..1589326:+
scf000473_2906	496478	496475	973813	944301	1	29511	yes	hsa-miR-99a-5p_MIMAT0000097_Homo_sapiens_miR-99a-5p	aca-miR-99b-5p_MIMAT0021998	aacccguagauccgaacuugc	caagcucgagucuguggguaug	aacccguagauccgaacuugcgguacaacugacucacacaagcucgagucuguggguaug	scf000473:905313..905373:+
scf000055_18510	471602	471602	925019	905635	0	19384	yes	hsa-miR-221-3p_MIMAT0000278_Homo_sapiens_miR-221-3p	aca-miR-221-3p_MIMAT0021890	agcuacauugucugcuggguu	accuggcauacaauguagaau	accuggcauacaauguagaauucuguguuuauuaagcaacagcuacauugucugcuggguu	scf000055:3000041..3000102:-
scf000068_14277	458205	458205	898740	864044	0	34696	yes	hsa-miR-99a-5p_MIMAT0000097_Homo_sapiens_miR-99a-5p	aca-miR-99b-5p_MIMAT0021998	aacccguagauccgaucuugu	caagcucgcuucuaugggucug	aacccguagauccgaucuuguggugaaguauauugcacaagcucgcuucuaugggucug	scf000068:1580138..1580197:-
scf000129_31775	440901	440901	864800	864251	1	548	yes	hsa-miR-1-3p_MIMAT0000416_Homo_sapiens_miR-1-3p	aca-miR-1b-3p_MIMAT0021843	uggaauguaaggaagugugug	acaugcuucuuuauauccccau	acaugcuucuuuauauccccauaugaauuacauuacuauggaauguaaggaagugugug	scf000129:2666639..2666698:+
scf000074_15579	436555	436555	856274	849715	1	6558	yes	hsa-let-7a-5p_MIMAT0000062_Homo_sapiens_let-7a-5p	aca-let-7g_MIMAT0021706	ugagguaguaguuugugcugu	cugcgcaagcuacugccuugc	ugagguaguaguuugugcuguuggucggguugugacauugcccgcuguggagauaacugcgcaagcuacugccuugc	scf000074:3186997..3187074:-
scf000359_6567	406586	406586	797492	789776	0	7716	yes	hsa-miR-135a-5p_MIMAT0000428_Homo_sapiens_miR-135a-5p	aca-miR-135-5p_MIMAT0021750	uauggcuuuuuauuccuaugug	auauagggauugaagccgug	uauggcuuuuuauuccuaugugauuauaucacugcuuucauauagggauugaagccgug	scf000359:138291..138350:-
scf000348_19622	403208	403208	790867	789765	0	1102	yes	hsa-miR-135a-5p_MIMAT0000428_Homo_sapiens_miR-135a-5p	aca-miR-135-5p_MIMAT0021750	uauggcuuuuuauuccuaugug	uguagggauggaagccaug	uauggcuuuuuauuccuaugugauaguaauaaagucucauguagggauggaagccaug	scf000348:167213..167271:+
scf000008_16215	403123	403123	790699	789595	0	1104	yes	hsa-miR-135a-5p_MIMAT0000428_Homo_sapiens_miR-135a-5p	aca-miR-135-5p_MIMAT0021750	uauggcuuuuuauuccuaugug	auguagggcuaaaagccaug	uauggcuuuuuauuccuaugugauugcauuucauaacucauguagggcuaaaagccaug	scf000008:8147946..8148005:-
scf000754_31905	366565	366565	718992	718106	0	886	yes	hsa-miR-1-3p_MIMAT0000416_Homo_sapiens_miR-1-3p	aca-miR-1b-3p_MIMAT0021843	uggaauguuaagaaguaugua	acauacuucuucauaugcccau	acauacuucuucauaugcccauauggagccggcuggcauuauggaauguuaagaaguaugua	scf000754:212523..212585:+
scf000167_20590	362870	362870	711745	710450	1	1294	yes	hsa-miR-150-5p_MIMAT0000451_Homo_sapiens_miR-150-5p	aca-miR-150-5p_MIMAT0021784	ucucccaacccuuguaccagu	cugguacagaggauggaaggg	ucucccaacccuuguaccagugccaacuguagucuccacugguacagaggauggaaggg	scf000167:2397894..2397953:+
scf000061_31124	345014	345014	676721	653168	1	23552	yes	hsa-miR-148a-3p_MIMAT0000243_Homo_sapiens_miR-148a-3p	aca-miR-148b-3p_MIMAT0021783	ucagugcaucacagaacuuug	gaaguucuguuauacacucugac	gaaguucuguuauacacucugacuguggcuagauggaagucagugcaucacagaacuuug	scf000061:519150..519210:-
scf000359_6561	337532	337532	662045	661390	3	652	yes	hsa-let-7a-5p_MIMAT0000062_Homo_sapiens_let-7a-5p	aca-let-7g_MIMAT0021706	ugagguaguaguuuguacagu	cuguacaggccacugccuugc	ugagguaguaguuuguacaguuugagggucuaugauaccacccgguacaggagauaacuguacaggccacugccuugc	scf000359:75907..75985:-
scf000347_352	321768	321768	631125	620859	49	10217	yes	hsa-miR-27a-3p_MIMAT0000084_Homo_sapiens_miR-27a-3p	aca-miR-27b-3p_MIMAT0021908	uucacaguggcuaaguucug	agagcuuagcugauuggugaa	agagcuuagcugauuggugaacagugauugauuuccucuuuguucacaguggcuaaguucug	scf000347:1481126..1481188:-
scf000475_13163	312631	312631	613204	603868	3	9333	yes	hsa-miR-29a-3p_MIMAT0000086_Homo_sapiens_miR-29a-3p	aca-miR-29b_MIMAT0021914	uagcaccauuugaaaucagug	cugguuucacaugguggcuua	cugguuucacaugguggcuuagauuuuuccaucucaguaucuagcaccauuugaaaucagug	scf000475:824171..824233:+
scf000581_38301	309265	309265	606601	603868	2	2731	yes	hsa-miR-29a-3p_MIMAT0000086_Homo_sapiens_miR-29a-3p	aca-miR-29b_MIMAT0021914	uagcaccauuugaaaucagug	cugguuucauauggugguuuag	cugguuucauauggugguuuagauuuaaauacacagcgucuagcaccauuugaaaucagug	scf000581:687006..687067:+
scf000581_38299	309265	309265	606601	603868	2	2731	yes	hsa-miR-29a-3p_MIMAT0000086_Homo_sapiens_miR-29a-3p	aca-miR-29b_MIMAT0021914	uagcaccauuugaaaucagug	cugguuucauauggugguuuag	cugguuucauauggugguuuagauuuaaauacacagcgucuagcaccauuugaaaucagug	scf000581:686622..686683:+
scf000444_30936	295113	295113	578844	578780	0	64	yes	hsa-miR-103a-3p_MIMAT0000101_Homo_sapiens_miR-103a-3p	aca-miR-103-3p_MIMAT0021716	agcagcauuguacagggcuaug	agcuucuuuacagugcugccuu	agcuucuuuacagugcugccuuguugcgaccaugucaagcagcauuguacagggcuaug	scf000444:1012080..1012139:-
scf000585_18945	295090	295090	578798	578776	0	22	yes	hsa-miR-103a-3p_MIMAT0000101_Homo_sapiens_miR-103a-3p	aca-miR-103-3p_MIMAT0021716	agcagcauuguacagggcuaug	ggcuucuuuacagugcugccuu	ggcuucuuuacagugcugccuuguugcauauggaucaagcagcauuguacagggcuaug	scf000585:452375..452434:+
scf000072_5860	287463	287463	563838	232064	1	331773	yes	hsa-miR-30a-3p_MIMAT0000088_Homo_sapiens_miR-30a-3p	aca-miR-30e-3p_MIMAT0021929	cuuucagucggauguuugcag	uguaaacauccucgacuggaagc	uguaaacauccucgacuggaagcugugaagcagcagacagggcuuucagucggauguuugcag	scf000072:1521721..1521784:-
scf000930_33232	235842	235842	462585	453266	31	9288	yes	hsa-miR-146a-5p_MIMAT0000449_Homo_sapiens_miR-146a-5p	aca-miR-146b-5p_MIMAT0021777	ugagaacugguuuucauggac	uccauaauacucaguucuc	ugagaacugguuuucauggacugguuccacuucuguacguucaguccauaauacucaguucuc	scf000930:253111..253174:+
scf000247_31819	228212	228212	447620	446744	0	876	yes	hsa-miR-24-3p_MIMAT0000080_Homo_sapiens_miR-24-3p	aca-miR-24-3p_MIMAT0021900	uggcucaguucagcaggaacag	ugccuacugagcugauacucag	ugccuacugagcugauacucaguugcuuugaauaaacuggcucaguucagcaggaacag	scf000247:945000..945059:+
scf000147_39915	222640	222640	436691	436072	14	605	yes	hsa-miR-15a-5p_MIMAT0000068_Homo_sapiens_miR-15a-5p	aca-miR-497-5p_MIMAT0021978	uagcagcacguaaauauuggug	cccaauauuauugugcugcu	uagcagcacguaaauauugguguaguaaagauuaucuuaaccccaauauuauugugcugcu	scf000147:960124..960185:-
scf000245_43992	212017	212017	415854	415518	0	336	yes	hsa-miR-204-5p_MIMAT0000265_Homo_sapiens_miR-204-5p	aca-miR-204a-5p_MIMAT0021853	uucccuuugucauccuaugcc	gcugggaaggcaaagggacg	uucccuuugucauccuaugccugagaauauaugaagggggcugggaaggcaaagggacg	scf000245:1724290..1724349:+
scf000063_9955	211725	211725	415289	415278	0	11	no	hsa-miR-204-5p_MIMAT0000265_Homo_sapiens_miR-204-5p	aca-miR-204a-5p_MIMAT0021853	uucccuuugucauccuaugcc	cagggacagcaaaggggugcuc	uucccuuugucauccuaugccuggagaucacaguggggcagggacagcaaaggggugcuc	scf000063:1901263..1901323:-
scf000032_12561	211272	211272	414392	414364	0	28	yes	hsa-miR-204-5p_MIMAT0000265_Homo_sapiens_miR-204-5p	aca-miR-204a-5p_MIMAT0021853	uucccuuugucauccuaugcc	gcugggacgguaaagggaag	uucccuuugucauccuaugccuggaaggugugcaaaggcugggacgguaaagggaag	scf000032:718585..718642:-
scf000347_354	186143	186143	365103	364516	0	587	yes	hsa-miR-23a-3p_MIMAT0000078_Homo_sapiens_miR-23a-3p	aca-miR-23a-3p_MIMAT0021896	aucacauugccagggauuac	ggguuccuggcaugcugauu	ggguuccuggcaugcugauuugugacuuaagauuaaaaucacauugccagggauuac	scf000347:1481345..1481402:-
scf000344_33667	181446	181446	355891	355594	0	297	yes	hsa-miR-103a-3p_MIMAT0000101_Homo_sapiens_miR-103a-3p	aca-miR-103-3p_MIMAT0021716	agcagcauuguacagggcuau	agcuucuuuacaguguugccuu	agcuucuuuacaguguugccuuguggcauggaguucaagcagcauuguacagggcuau	scf000344:1306129..1306187:+
scf000040_7422	171411	171411	336206	335442	125	639	yes	hsa-miR-34a-5p_MIMAT0000255_Homo_sapiens_miR-34a-5p	aca-miR-449b_MIMAT0021959	uggcagugucuuagcugguug	aaucagcaagaauacugcccc	uggcagugucuuagcugguuguuguguaccagaaucaaggaagcaaucagcaagaauacugcccc	scf000040:3184418..3184483:+
scf000145_40099	169230	169230	331928	331924	0	4	yes	hsa-miR-137-3p_MIMAT0000429_Homo_sapiens_miR-137-3p	aca-miR-137b-3p_MIMAT0021756	uuauugcuugagaauacgcg	ggguauucuuggguauauaa	ggguauucuuggguauauaauacagauggcguuguuauugcuugagaauacgcg	scf000145:1413374..1413428:+
scf000505_31435	147858	147858	290009	290002	0	7	yes	hsa-miR-194-5p_MIMAT0000460_Homo_sapiens_miR-194-5p	aca-miR-194-5p_MIMAT0021828	uguaacagcaacuccaugug	ccaguggagaugcuguuacuu	uguaacagcaacuccauguggacuaaacauguuuccaguggagaugcuguuacuu	scf000505:968222..968277:-
scf000029_8582	147789	147789	289873	256702	127	33044	yes	hsa-miR-145-5p_MIMAT0000437_Homo_sapiens_miR-145-5p	aca-miR-145-5p_MIMAT0021773	guccaguuuucccaggaauccc	ggauuccuggaaauacuguuc	guccaguuuucccaggaaucccuuagaugauaagagggggauuccuggaaauacuguuc	scf000029:338658..338717:+
scf000155_17571	140000	140000	274594	271482	2	3110	yes	hsa-let-7a-5p_MIMAT0000062_Homo_sapiens_let-7a-5p	aca-let-7g_MIMAT0021706	ugagguaguaaguuguauugu	cuauacaacuuacuacuuucc	ugagguaguaaguuguauuguugugggguagggauuugugccccaaaucagagauaacuauacaacuuacuacuuucc	scf000155:2369502..2369580:-
scf000351_17274	134650	134646	264101	230986	7	33108	yes	hsa-miR-22-3p_MIMAT0000077_Homo_sapiens_miR-22-3p	-	aagcugccaguugaagaacug	aguucuucaguggcaagcuuu	aguucuucaguggcaagcuuuacguccccucagcugcuaaagcugccaguugaagaacug	scf000351:163418..163478:-
scf000160_12772	131880	131876	258669	211353	1338	45978	yes	hsa-miR-219a-2-3p_MIMAT0004675_Homo_sapiens_miR-219a-2-3p	-	agaauugugucuggacaucug	ugauuguccaaacgcaauucuu	ugauuguccaaacgcaauucuuguccagaaaacauagaaaucaagaauugugucuggacaucug	scf000160:1880311..1880375:-
scf000096_30589	124282	124282	243764	179042	57	64665	yes	hsa-miR-140-3p_MIMAT0004597_Homo_sapiens_miR-140-3p	aca-miR-140-3p_MIMAT0021766	uaccacaggguagaaccacgga	cagugguuuuacccuauggua	cagugguuuuacccuaugguagguuacgucaugcuguucuaccacaggguagaaccacgga	scf000096:1771046..1771107:-
scf000416_15288	109050	109050	213889	212615	0	1274	yes	hsa-miR-17-5p_MIMAT0000070_Homo_sapiens_miR-17-5p	aca-miR-106-5p_MIMAT0037564	uaaagugcuuauagugcaggua	acugcacuaagagcacuuaaag	uaaagugcuuauagugcagguaguggugcauaaucuacugcacuaagagcacuuaaag	scf000416:1202381..1202439:+
scf000194_40008	100236	100239	196606	194890	0	1716	yes	-	aca-miR-460b-5p_MIMAT0021972	cccucauuguacaugcugugu	acagcgcaugcaauguggau	cccucauuguacaugcuguguguauuucuuuggcguacacagcgcaugcaauguggau	scf000194:1521107..1521165:+
scf000351_17277	99400.1	99400.1	194959	121535	1	73423	yes	hsa-miR-132-5p_MIMAT0004594_Homo_sapiens_miR-132-5p	aca-miR-132-5p_MIMAT0021745	accguggcuuuagauuguuac	uaacagucuacagccaugguu	accguggcuuuagauuguuacuguggggacacgggcugguaacagucuacagccaugguu	scf000351:327861..327921:-
scf000426_14673	98623.5	98623.5	193438	186657	259	6522	yes	hsa-miR-138-5p_MIMAT0000430_Homo_sapiens_miR-138-5p	aca-miR-138-5p_MIMAT0021757	agcugguguugugaaucaggcc	gcuauuucacuacaccaggg	agcugguguugugaaucaggccgacaaaaagcgcaucuuacuauccggcuauuucacuacaccaggg	scf000426:253748..253815:-
scf000257_20177	97447.2	97447.2	191130	186485	0	4645	yes	hsa-miR-138-5p_MIMAT0000430_Homo_sapiens_miR-138-5p	aca-miR-138-5p_MIMAT0021757	agcugguguugugaaucaggcc	gcuacuucacaacaccaggg	agcugguguugugaaucaggccgccaccaaacagagaacggcuacuucacaacaccaggg	scf000257:1067520..1067580:-
scf000257_20175	97447.2	97447.2	191130	186485	0	4645	yes	hsa-miR-138-5p_MIMAT0000430_Homo_sapiens_miR-138-5p	aca-miR-138-5p_MIMAT0021757	agcugguguugugaaucaggcc	gcuacuucacaacaccaggg	agcugguguugugaaucaggccgccaccaaacagagaacggcuacuucacaacaccaggg	scf000257:1066833..1066893:-
scf000024_29711	89359.3	89359.3	175266	175195	0	71	yes	hsa-miR-153-3p_MIMAT0000439_Homo_sapiens_miR-153-3p	aca-miR-153-3p_MIMAT0021786	uugcauagucacaaaagug	auuuuugugauguugcagcua	auuuuugugauguugcagcuaguaauauaagcccaguugcauagucacaaaagug	scf000024:2651684..2651739:+
scf000149_34742	89325.5	89325.5	175199	175195	0	4	yes	hsa-miR-153-3p_MIMAT0000439_Homo_sapiens_miR-153-3p	aca-miR-153-3p_MIMAT0021786	uugcauagucacaaaagug	auuuuugugauuugcagc	auuuuugugauuugcagcuaguaauccuggcccaguugcauagucacaaaagug	scf000149:1611876..1611930:-
scf000247_31817	87042.2	87042.2	170720	167901	0	2819	yes	hsa-miR-27a-3p_MIMAT0000084_Homo_sapiens_miR-27a-3p	aca-miR-27b-3p_MIMAT0021908	uucacaguggcuaaguuccg	agggcuuagcccaccugugaac	agggcuuagcccaccugugaacagcguucgguucagccauguucacaguggcuaaguuccg	scf000247:944683..944744:+
scf000971_9822	82893	82893	162583	162426	114	43	yes	hsa-miR-192-5p_MIMAT0000222_Homo_sapiens_miR-192-5p	aca-miR-215-5p_MIMAT0021873	augaccuaugaauugacagc	cugucgguuuuguagggcaca	augaccuaugaauugacagccaguucucuggccguauccuggcugucgguuuuguagggcaca	scf000971:32474..32537:+
scf000242_10509	82854.7	82854.7	162507	160167	2	2338	yes	hsa-let-7a-5p_MIMAT0000062_Homo_sapiens_let-7a-5p	aca-let-7g_MIMAT0021706	agagguaguagguugcauagu	cuauacaaccugcugccuuuc	agagguaguagguugcauaguuuuagggcagugguuuugcccccaaggaguuaacuauacaaccugcugccuuuc	scf000242:1801772..1801847:-
scf000009_35428	77809.1	77809.1	152610	117853	53	34704	yes	hsa-miR-129-5p_MIMAT0000242_Homo_sapiens_miR-129-5p	aca-miR-129b-5p_MIMAT0021736	cuuuuugcggucugggcuug	aagcccuuaccccaaaaagca	cuuuuugcggucugggcuugcuguauauaacuaccuagccgggaagcccuuaccccaaaaagca	scf000009:1699761..1699825:+
scf000435_12824	75639.5	75639.5	148355	148134	0	221	yes	hsa-miR-30a-5p_MIMAT0000087_Homo_sapiens_miR-30a-5p	aca-miR-30a-5p_MIMAT0021920	uguaaacauccuacacucagc	cugggugguggauguuuacuu	uguaaacauccuacacucagcuguaucacauggaauggcugggugguggauguuuacuu	scf000435:84114..84173:+
scf000057_30263	74710.8	74710.8	146533	128671	0	17862	yes	hsa-miR-4252_MIMAT0016886_Homo_sapiens_miR-4252	aca-miR-210-5p_MIMAT0021867	agccacugacuaacgcacauu	cugugcgugugacagcggcua	agccacugacuaacgcacauugugcugcuaguguccccacugugcgugugacagcggcua	scf000057:2640315..2640375:-
scf000351_17281	71757.4	71757.4	140740	120486	58	20196	yes	hsa-miR-212-5p_MIMAT0022695_Homo_sapiens_miR-212-5p	aca-miR-212-5p_MIMAT0021869	accuuggcuuuagacugcuuac	uaacaguccacagucauggc	accuuggcuuuagacugcuuacugcuaaucgcuacgggagaaacaguaacaguccacagucauggc	scf000351:332223..332289:-
scf000004_25026	68946.8	68946.8	135228	135104	0	124	yes	hsa-miR-365a-3p_MIMAT0000710_Homo_sapiens_miR-365a-3p	aca-miR-33-2-3p_MIMAT0021936	uaaugccccuaaaaauccuua	gagggacuuucaggggcagcug	gagggacuuucaggggcagcuguguuuuacuaacccagucauaaugccccuaaaaauccuua	scf000004:3565266..3565328:-
scf000637_15240	65718.4	65718.4	128896	105072	2	23822	yes	hsa-miR-130a-3p_MIMAT0000425_Homo_sapiens_miR-130a-3p	aca-miR-301a-3p_MIMAT0021916	cagugcaauaaugaaagggcg	acucuuucccuguugcacuac	acucuuucccuguugcacuacuguccaacuuuacaccuagcagugcaauaaugaaagggcg	scf000637:290845..290906:-
scf000499_13333	64844.2	64844.2	127180	92002	261	34917	yes	hsa-miR-129-5p_MIMAT0000242_Homo_sapiens_miR-129-5p	aca-miR-129b-5p_MIMAT0021736	cuuuuugcggucugggcuuuc	aagcccuuaccccaaaaagca	cuuuuugcggucugggcuuucugggucuguccaacccccguaucagaaagcccuuaccccaaaaagca	scf000499:385242..385310:-
scf000357_9731	62723.5	62723.5	123021	117792	144	5085	yes	hsa-miR-129-5p_MIMAT0000242_Homo_sapiens_miR-129-5p	aca-miR-129b-5p_MIMAT0021736	cuuuuugcggucugggcuug	aagcccuuaccccaaaaag	cuuuuugcggucugggcuugcuguuccuccagucagcagucaggaagcccuuaccccaaaaag	scf000357:901460..901523:-
scf000416_15291	60556.4	60556.4	118770	118712	10	48	yes	hsa-miR-25-3p_MIMAT0000081_Homo_sapiens_miR-25-3p	aca-miR-92a_MIMAT0021993	uauugcacuugucccggccug	agguugggaucaguugcaaugc	agguugggaucaguugcaaugcuguguaugugucuguaguauugcacuugucccggccug	scf000416:1202636..1202696:+
scf000557_38850	58670.7	58670.7	115072	95470	19	19583	yes	hsa-miR-208a-3p_MIMAT0000241_Homo_sapiens_miR-208a-3p	aca-miR-208-3p_MIMAT0021860	auaagacgagcaaaaagcuug	aagcuuuuggcucggguuaua	aagcuuuuggcucggguuauauuuuaaaauggacguguauaagacgagcaaaaagcuug	scf000557:516616..516675:-
scf000007_45148	57506.6	57506.6	112789	93281	0	19508	yes	hsa-miR-34a-5p_MIMAT0000255_Homo_sapiens_miR-34a-5p	aca-miR-449b_MIMAT0021959	aggcaguguaguuagcugauug	aaucacuagcuucacugucau	aggcaguguaguuagcugauuguguaguucucuggcaaucacuagcuucacugucau	scf000007:6705260..6705317:+
scf000430_15979	56615.6	56615.6	111041	110352	0	689	yes	hsa-miR-10a-5p_MIMAT0000253_Homo_sapiens_miR-10a-5p	aca-miR-10a-5p_MIMAT0021717	uacccuguagaaccgaauuug	agauucgauucuaggggaa	uacccuguagaaccgaauuugugugguauuuauauagucacagauucgauucuaggggaa	scf000430:1030627..1030687:-
scf000261_933	55859.4	55863.2	109565	109529	1	35	no	hsa-miR-15a-5p_MIMAT0000068_Homo_sapiens_miR-15a-5p	aca-miR-497-5p_MIMAT0021978	cagcagcacaacaugguuugu	caaaccauuuugugguguuaa	cagcagcacaacaugguuuguuuggcacuccaggauccacaaaccauuuugugguguuaa	scf000261:1952095..1952155:-
scf000695_1033	52604.4	52604.4	103173	103161	0	12	yes	hsa-miR-365a-3p_MIMAT0000710_Homo_sapiens_miR-365a-3p	aca-miR-33-2-3p_MIMAT0021936	uaaugccccuaaaaauccuug	agggacuuuugggggcaaaugc	agggacuuuugggggcaaaugcgucuuucugaaauuaccguaaugccccuaaaaauccuug	scf000695:27170..27231:+
scf000384_9705	51822.8	51822.8	101640	101382	0	258	yes	hsa-miR-122-5p_MIMAT0000421_Homo_sapiens_miR-122-5p	aca-miR-122-5p_MIMAT0021723	uggagugugacaaugguguuug	aacgccauuaucacacuaaa	uggagugugacaaugguguuuguauccagucugucaaacgccauuaucacacuaaa	scf000384:1063807..1063863:-
scf000029_8595	50032.5	50036.1	98135	97902	0	233	yes	-	aca-miR-458_MIMAT0021969	auagcucuuugaaugguacug	agcgccauuuucagagcuau	agcgccauuuucagagcuauaaacaguaucauugucauagcucuuugaaugguacug	scf000029:1161261..1161318:+
scf000007_45150	47313.6	47313.6	92795	91670	0	1125	yes	hsa-miR-34a-5p_MIMAT0000255_Homo_sapiens_miR-34a-5p	aca-miR-449b_MIMAT0021959	aggcaguguaguuagcugauug	agucacuaacaacacagccag	aggcaguguaguuagcugauugacaaagcaacagucacuaacaacacagccag	scf000007:6706151..6706204:+
scf000186_20028	47084.6	47084.6	92346	91621	10	715	yes	hsa-miR-191-5p_MIMAT0000440_Homo_sapiens_miR-191-5p	aca-miR-191-5p_MIMAT0021824	caacggaaucccaaaagcagc	cugcccuuggguuucguucc	caacggaaucccaaaagcagcuguuuuucucugaacacuccagcugcccuuggguuucguucc	scf000186:1384103..1384166:+
scf000150_21031	43642.9	43642.9	85595	59075	14	26506	yes	hsa-miR-490-3p_MIMAT0002806_Homo_sapiens_miR-490-3p	aca-miR-490-3p_MIMAT0021977	caaccuggaggacuccaugcug	ccauggaucuccagguggg	ccauggaucuccaggugggucaagauuauagauaaacaccaaccuggaggacuccaugcug	scf000150:1700690..1700751:+
scf000083_4248	35573.3	35573.3	69767	68865	694	208	yes	hsa-miR-130a-3p_MIMAT0000425_Homo_sapiens_miR-130a-3p	aca-miR-301a-3p_MIMAT0021916	cagugcaauguuaaaagggca	gcccuuuuuauguuguac	gcccuuuuuauguuguacuacuagugaacaugcgcagaaagcagugcaauguuaaaagggca	scf000083:171885..171947:-
scf000333_28142	35178.6	35182.2	69000	68846	0	154	yes	-	aca-miR-456_MIMAT0021966	caggcugguuagaugguuguc	gcaggcaucuucucagccuac	gcaggcaucuucucagccuacauguggauuccuaaaucugcaggcugguuagaugguuguc	scf000333:369738..369799:-
scf000040_7449	33390.9	33390.9	65486	65106	0	380	yes	hsa-miR-141-3p_MIMAT0000432_Homo_sapiens_miR-141-3p	aca-miR-200a-3p_MIMAT0021845	uaacacugucugguaacgaugu	caucuuacuagacagugcugg	caucuuacuagacagugcuggacguugugaaucuacucuaacacugucugguaacgaugu	scf000040:4423799..4423859:+
scf000114_40336	28732.4	28732.4	56349	53599	13	2737	yes	hsa-miR-383-5p_MIMAT0000738_Homo_sapiens_miR-383-5p	aca-miR-383-5p_MIMAT0021952	agaucagaaggugauuguggc	ccacagcacugccuggucag	agaucagaaggugauuguggcuuugguuugauauuaaacagccacagcacugccuggucag	scf000114:1321602..1321663:+
scf000151_2495	28046.8	28046.8	55004	54603	0	401	yes	hsa-miR-130a-3p_MIMAT0000425_Homo_sapiens_miR-130a-3p	aca-miR-301a-3p_MIMAT0021916	cagugcaauguaaaaagggca	gcucuuuucacauugugcuac	gcucuuuucacauugugcuacugucugagcccaacccaagcagugcaauguaaaaagggca	scf000151:780502..780563:+
scf000637_15246	22450.3	22450.3	44027	42911	0	1116	yes	hsa-miR-130a-3p_MIMAT0000425_Homo_sapiens_miR-130a-3p	aca-miR-301a-3p_MIMAT0021916	cagugcaauauuaaaagggca	gcccuuuuucuguuguacuac	gcccuuuuucuguuguacuacuggcaacuaugauuagcagugcaauauuaaaagggca	scf000637:318234..318292:-
scf000386_3163	20157.5	20157.5	39540	38188	0	1352	no	hsa-miR-20a-3p_MIMAT0004493_Homo_sapiens_miR-20a-3p	aca-miR-460a-5p_MIMAT0021970	ccugcauuguacacacugugu	cacagcgcauacaaugugga	ccugcauuguacacacuguguguaaggacuagagaugcacagcgcauacaaugugga	scf000386:77780..77837:-
scf000351_17242	18613.1	18613.1	36507	34085	6	2416	yes	-	-	aacaguaagaguuuaugugca	cacguggacucuuccuguc	aacaguaagaguuuaugugcaguggacccgcaugccugcacguggacucuuccuguc	scf000351:326230..326287:+
scf000557_38868	16478.7	16478.7	32320	32234	0	86	yes	-	-	uccagcgauguaggccaggc	ccuggccuccauugcgggau	ccuggccuccauugcgggauuauuugauuacaacgauccagcgauguaggccaggc	scf000557:537870..537926:-
scf000415_13898	14912.4	14912.4	29242	29146	2	94	yes	hsa-miR-551a_MIMAT0003214_Homo_sapiens_miR-551a	aca-miR-551_MIMAT0021982	gcgacccauacuugguuucag	gaaaucaagguugggugagacc	gaaaucaagguugggugagaccucaugaaagaacuagaaggcgacccauacuugguuucag	scf000415:914611..914672:-
scf000416_15282	14579.9	14579.9	28590	23361	0	5229	yes	hsa-miR-17-5p_MIMAT0000070_Homo_sapiens_miR-17-5p	aca-miR-106-5p_MIMAT0037564	caaagugcuuacagugcaggua	acugcagugaaggcacuuguag	caaagugcuuacagugcagguagugauauauagaaccuacugcagugaaggcacuuguag	scf000416:1201961..1202021:+
scf000066_39064	12999.2	12995.6	25489	21457	0	4032	yes	hsa-miR-3913-3p_MIMAT0019225_Homo_sapiens_miR-3913-3p	-	ugacaucauauguacggcugc	uggucguacguaugacgucau	uggucguacguaugacgucauuuacuuuuacuuuuaggagugacaucauauguacggcugc	scf000066:2508612..2508673:-
scf000012_6800	12086.2	12086.2	23704	23133	0	571	yes	-	-	uuucucuggaauuggaucac	ugauccaguuccagaggaa	uuucucuggaauuggaucacugugaaaauucagugauccaguuccagaggaa	scf000012:2449266..2449318:+
scf000160_12726	12044.1	12044.1	23615	20186	2	3427	yes	hsa-miR-455-5p_MIMAT0003150_Homo_sapiens_miR-455-5p	aca-miR-455-5p_MIMAT0021964	uaugugcccuuggacuacauc	gcaguccaugggcauauacac	uaugugcccuuggacuacaucguggaagccagcaccaugcaguccaugggcauauacac	scf000160:2292757..2292816:+
scf000226_3000	9747.4	9747.4	19110	18927	0	183	yes	hsa-miR-25-3p_MIMAT0000081_Homo_sapiens_miR-25-3p	aca-miR-92a_MIMAT0021993	uauugcacuugucccggccuc	aggaaugggacggagugcagug	aggaaugggacggagugcaguguaguucgccuuccugcuaauauugcacuugucccggccuc	scf000226:1622821..1622883:-
scf000213_37839	9743	9746.6	19110	17912	0	1198	yes	-	aca-miR-1805-3p_MIMAT0021808	uguauuggaacacuacagcuc	aguuguaguuuuucaaacag	aguuguaguuuuucaaacagagcuuugcaaguacauaccuguauuggaacacuacagcuc	scf000213:825830..825890:+
scf000739_36870	9521.6	9521.6	18684	16220	2405	59	no	-	-	uuacgggcguugugauucuu	uugguuaaagcgccuguc	uugguuaaagcgccugucuaguaaacaggagauccuggguucgaaucccagcggugccucuuacgggcguugugauucuu	scf000739:368240..368320:-
scf000029_8682	7774.7	7774.7	15249	8118	0	7131	yes	-	-	cauuuccuuucaugugcugug	ccagugcaucaugggaaaugu	ccagugcaucaugggaaauguaguugccaaaaauacauuuccuuucaugugcugug	scf000029:4395718..4395774:-
scf000370_1151	6915.1	6915.1	13562	13560	1	1	yes	-	-	uucucuucugcucagucaggg	cuggaugaccagagggggggaa	uucucuucugcucagucaggguuuaugguucauguuaccuggaugaccagagggggggaa	scf000370:535821..535881:-
scf000385_2315	6722.6	6722.6	13177	11257	0	1920	yes	hsa-miR-187-3p_MIMAT0000262_Homo_sapiens_miR-187-3p	aca-miR-187-3p_MIMAT0021816	ucgugucuuguguugcagcca	gcuacaacagaggacauggga	gcuacaacagaggacaugggagcuuuucgaaacccucgugucuuguguugcagcca	scf000385:842834..842890:+
scf000267_5507	6713.3	6713.3	13166	12627	0	539	yes	-	-	ugaugaaaucgcccugugaccug	ggauagguugauuucauugca	ugaugaaaucgcccugugaccugucugugucucuccuacaggauagguugauuucauugca	scf000267:1240643..1240704:-
scf000591_6485	6679.1	6679.1	13092	12864	0	228	yes	hsa-miR-17-5p_MIMAT0000070_Homo_sapiens_miR-17-5p	aca-miR-106-5p_MIMAT0037564	caaagugcucauagugcaggua	uacuguaaugugggcacuua	caaagugcucauagugcagguagguguacaccugaaucuacuguaaugugggcacuua	scf000591:159988..160046:-
scf000230_12104	6400.2	6396.6	12544	12529	0	15	yes	hsa-miR-373-5p_MIMAT0000725_Homo_sapiens_miR-373-5p	-	ucucaaaauggcugccgccuc	gaggcacccauuuugagaug	gaggcacccauuuugagaugugaccacauggcugcugccucucaaaauggcugccgccuc	scf000230:391103..391163:+
scf000003_10856	6181	6181	12115	12089	0	26	yes	hsa-miR-196a-5p_MIMAT0000226_Homo_sapiens_miR-196a-5p	aca-miR-196a_MIMAT0021831	uagguaguuucuuguuguuggg	ucgacagcacgaaacugccuu	uagguaguuucuuguuguuggggcuggagcugucucucucucgacagcacgaaacugccuu	scf000003:2442647..2442708:+
scf000040_7451	5836.4	5836.4	11440	11403	0	37	yes	hsa-miR-200b-3p_MIMAT0000318_Homo_sapiens_miR-200b-3p	aca-miR-200b-3p_MIMAT0021847	uaauacugucugguaaugccg	gucuuaccagacaaaguuag	gucuuaccagacaaaguuagaucuuagcuaucccugucuaauacugucugguaaugccg	scf000040:4428186..4428245:+
scf000057_30170	5728.8	5728.8	11238	9681	0	1557	yes	-	-	uggagcauaguuuagcaagcug	caccuuguuacuauucucucu	uggagcauaguuuagcaagcuggaaugagacucuuuuccaccuuguuacuauucucucu	scf000057:1065194..1065253:+
scf000004_25029	4584.2	4584.2	8982	8575	0	407	yes	hsa-miR-193a-5p_MIMAT0004614_Homo_sapiens_miR-193a-5p	aca-miR-193-5p_MIMAT0021826	ugggucuuugcgggcgagaug	aacuggccuacaaagucccag	ugggucuuugcgggcgagaugagaaaugucugccuucaacuggccuacaaagucccag	scf000004:3614410..3614468:-
scf000219_11921	4515	4515	8855	7384	0	1471	yes	-	-	ugcaacucucauccgcccuag	gagggaugauaggaguugcca	ugcaacucucauccgcccuagcuaguacugucaauggugagggaugauaggaguugcca	scf000219:194124..194183:-
scf000280_40503	4283.4	4279.8	8402	8276	3	123	no	hsa-miR-6889-3p_MIMAT0027679_Homo_sapiens_miR-6889-3p	-	ucugugccgaugauugggaa	ccccauucuaggaaacaggcu	ccccauucuaggaaacaggcuugcccucuccguggguaacucugugccgaugauugggaa	scf000280:87658..87718:+
scf000067_9091	4163.3	4163.3	8165	8161	1	3	yes	-	-	gauaaugaucuauggaagcuc	gcuuucauggauuacaau	gcuuucauggauuacaauccaguucuucagacacaguggauaaugaucuauggaagcuc	scf000067:1351901..1351960:+
scf000200_37792	3385.7	3385.7	6639	6369	0	270	yes	-	-	uugauuucaauaggucugcug	gguagaccuauugaaaucaau	gguagaccuauugaaaucaauggaaauuaaguugggaccuugauuucaauaggucugcug	scf000200:1206034..1206094:-
scf001031_21872	3282	3282	6429	6408	0	21	yes	hsa-miR-184_MIMAT0000454_Homo_sapiens_miR-184	aca-miR-184-3p_MIMAT0021814	uggacggagaacugauaaggg	ccuuaucacuuuuccagccag	ccuuaucacuuuuccagccagcuuucucauuguaaccguuggacggagaacugauaaggg	scf001031:23127..23187:-
scf000591_6489	3228.4	3228.4	6331	6240	0	91	no	hsa-miR-17-5p_MIMAT0000070_Homo_sapiens_miR-17-5p	aca-miR-106-5p_MIMAT0037564	aaaagugcuuauagugcaggua	acugcagugucggcacuucag	aaaagugcuuauagugcagguagugucuucgucuacugcagugucggcacuucag	scf000591:162580..162635:-
scf000416_15284	3057.9	3057.9	5991	5384	1	606	yes	hsa-miR-18a-5p_MIMAT0000072_Homo_sapiens_miR-18a-5p	aca-miR-18b-5p_MIMAT0021819	uaaggugcaucuagugcagaua	acugcccuaagugcuccuucug	uaaggugcaucuagugcagauagugaaguagauuagcaucuacugcccuaagugcuccuucug	scf000416:1202095..1202158:+
scf000157_32298	2972.8	2972.8	5829	5821	0	8	yes	-	-	ucuugaaucaguggaacauaug	auguccccacugauucagugg	ucuugaaucaguggaacauaugggaagguugacucaccauguccccacugauucagugg	scf000157:2881361..2881420:+
scf000176_33024	2442.4	2442.4	4798	4796	0	2	no	-	-	ugcaacucccaucugcccuag	gugaaggaugcugggaguug	ugcaacucccaucugcccuagccagcauagcuaauagugaaggaugcugggaguug	scf000176:1456192..1456248:+
scf000552_39504	2169.5	2169.5	4252	4251	0	1	yes	-	-	uccacccauccuggaaucuc	agauacccaggugggugggug	agauacccagguggguggguggguggcuuagaaagaacauccacccauccuggaaucuc	scf000552:284493..284552:-
scf000014_6719	2094.1	2094.1	4106	3837	0	269	yes	-	-	uuguuggacucuagcucccag	ugggaguugcagcacaacaac	uuguuggacucuagcucccagcauuccuucaguuaaugggaguugcagcacaacaac	scf000014:3236947..3237004:-
scf000131_5602	2087	2087	4093	4062	0	31	yes	-	-	uagaauagcuuagucaucugc	cuggugacucaacuauccua	cuggugacucaacuauccuaagguuucuucuccuguucuagaauagcuuagucaucugc	scf000131:1240433..1240492:-
scf000647_4333	2042.5	2042.5	4005	3963	0	42	yes	-	-	uguauguguuucucuacugcug	acaguggaggcacacguacuu	uguauguguuucucuacugcuggggggcaguaaaaccacaguggaggcacacguacuu	scf000647:480857..480915:-
scf000724_39474	1921.2	1924.8	3767	3041	0	726	yes	-	aca-miR-1388-3p_MIMAT0021761	aucucagguccgucagcccau	cggacuguccaaccugagaa	cggacuguccaaccugagaauggugaaucccaaaaggucaaucucagguccgucagcccau	scf000724:219212..219273:-
scf000211_577	1717.2	1717.2	3367	3261	2	104	yes	-	-	ugccuucucucuguuccaucac	ugaggaucugagagagggcuu	ugccuucucucuguuccaucacucucacaagcauaucuggugaggaucugagagagggcuu	scf000211:1155316..1155377:-
scf000567_33894	1688.5	1688.5	3306	3249	0	57	yes	hsa-miR-196a-5p_MIMAT0000226_Homo_sapiens_miR-196a-5p	aca-miR-196a_MIMAT0021831	uagguaguuucacguuguuggga	caagaacauaaaacuaccuga	uagguaguuucacguuguugggaauucauuuuuaauacacaagaacauaaaacuaccuga	scf000567:240764..240824:+
scf000096_30559	1585.5	1585.5	3107	3089	0	18	yes	-	-	uggaguugugaucugagacuc	aguuuuggaucacaacuccugg	aguuuuggaucacaacuccuggcuguggcugcuggaguugugaucugagacuc	scf000096:3604755..3604808:+
scf000268_38804	1531.3	1531.3	2996	2990	0	6	yes	hsa-miR-205-5p_MIMAT0000266_Homo_sapiens_miR-205-5p	aca-miR-205a_MIMAT0021855	uccuucauuccaccggaaucu	auuucugugaaaugaagcuc	uccuucauuccaccggaaucuguagagacagacaauggauuucugugaaaugaagcuc	scf000268:1854093..1854151:+
scf000393_11237	1499.1	1499.1	2938	2678	0	260	yes	-	-	caucuaaaaaugacugccgcc	gcggcagccauuuugagaggc	gcggcagccauuuugagaggcagcagcuauguggucacaucuaaaaaugacugccgcc	scf000393:21226..21284:+
scf000047_38126	1417.7	1417.7	2780	2581	0	199	yes	-	-	uaucaggcagugacucuggag	cccaaagcccugcucugaugg	cccaaagcccugcucugauggaaccaccauucacuucuaucaggcagugacucuggag	scf000047:957883..957941:-
scf001020_31223	1411.1	1411.1	2768	2704	0	64	no	hsa-miR-182-5p_MIMAT0000259_Homo_sapiens_miR-182-5p	aca-miR-182-5p_MIMAT0021811	uuuggcaaugguagaacucac	ugguucuagacuugccaac	uuuggcaaugguagaacucacacuggugagauaugaggguccggugguucuagacuugccaac	scf001020:115452..115515:-
scf000180_33737	1406.7	1403.1	2751	2750	0	1	yes	hsa-miR-202-5p_MIMAT0002810_Homo_sapiens_miR-202-5p	-	uuccuaugcauauacuucuu	agaggcauacggcaugggaa	uuccuaugcauauacuucuuugagaacucaaucuaaagaggcauacggcaugggaa	scf000180:1780050..1780106:-
scf001197_18393	1344.7	1344.7	2635	2629	1	5	yes	-	-	acugacgccgagagaggcccgg	cgggccuucucggcaguggc	acugacgccgagagaggcccggaaggaaagaacaagaaaccgggccuucucggcaguggc	scf001197:75163..75223:-
scf000231_14973	1247.3	1247.3	2444	2014	0	430	yes	-	-	ucuggaacuguauaaucaug	augauuauacagcuccagag	ucuggaacuguauaaucauguauuuuauauaaaagacaugauuauacagcuccagag	scf000231:2119785..2119842:-
scf000956_36824	1167.5	1167.5	2287	1510	0	777	yes	-	-	caucucugcgcaugcgcccac	ccggcgcaugcacagagaca	caucucugcgcaugcgcccaccuaucaucuggcuggccggcgcaugcacagagaca	scf000956:174794..174850:+
scf001018_2622	1063.5	1059.9	2077	1599	1	477	yes	hsa-miR-181a-2-3p_MIMAT0004558_Homo_sapiens_miR-181a-2-3p	-	uccacugauucaaugggccua	aggcccaaugggacauaugga	aggcccaaugggacauauggagcugggaacucacaaaaucuccacugauucaaugggccua	scf001018:67225..67286:+
scf000478_4389	1053	1053	2063	1999	4	60	yes	-	-	ucugacgcagagagaggcccgg	cgggccuucucggcgguggc	ucugacgcagagagaggcccggaaggagaaaacaagaaaccgggccuucucggcgguggc	scf000478:461398..461458:-
scf000350_3802	1039.9	1039.9	2038	510	0	1528	yes	-	-	ugcagugagggcucuaaauug	cuguuuagaguucucacugug	cuguuuagaguucucacugugcaaguugcacaauaaagaauugcagugagggcucuaaauug	scf000350:934039..934101:+
scf000043_8903	1032.5	1028.9	2015	1965	0	50	yes	hsa-miR-373-5p_MIMAT0000725_Homo_sapiens_miR-373-5p	-	ucucaaaauggcugccaccuc	gcggcagccauuuuagagaggc	gcggcagccauuuuagagaggcagcagccauggggucgcaucucaaaauggcugccaccuc	scf000043:3047653..3047714:-
scf000022_14834	955.3	955.3	1872	943	0	929	yes	-	-	ugcaacagaugaugucugug	auuggcauuaucuguugcau	auuggcauuaucuguugcauguguauuguucaguaugcaacagaugaugucugug	scf000022:5763093..5763148:+
scf000163_8108	874.7	874.7	1714	1669	0	45	yes	-	-	acaccuaccugggagaaaguc	acuuucuuuugaguaggcaug	acaccuaccugggagaaagucccauugaauugagcaggacuuucuuuugaguaggcaug	scf000163:1224472..1224531:+
scf000156_13849	867	867	1698	687	21	990	yes	-	-	ccaaacaacucgaaaaaccua	agguuuuucgggcuguuuggc	agguuuuucgggcuguuuggcuguguuucuggaaauggccaaacaacucgaaaaaccua	scf000156:1542040..1542099:+
scf001566_7303	853	853	1673	1672	0	1	yes	-	-	cauguuugcuuguaaaaucug	guuccacaugcaagcaagagc	guuccacaugcaagcaagagcccauauuuuaaaugguucauguuugcuuguaaaaucug	scf001566:34312..34371:+
scf001020_31225	807.9	804.3	1576	1568	3	5	yes	hsa-miR-96-5p_MIMAT0000095_Homo_sapiens_miR-96-5p	-	uuuggcacuagcacauuuuugc	caauuauguguagugccaaua	uuuggcacuagcacauuuuugcuguugucuguauacguugagcaauuauguguagugccaaua	scf001020:122254..122317:-
scf000034_29129	789	789	1563	1444	1	118	no	-	-	gcuauuuauucuguaccacaa	ugugguacaagaagcauauuu	ugugguacaagaagcauauuugucuuagaaauaauacuuaggcuauuuauucuguaccacaa	scf000034:2068840..2068902:+
scf013335_37543	761.4	761.4	1491	1485	0	6	yes	-	-	cgcuaauuacucaggugcugg	uagcgccuuguuaauuagugc	cgcuaauuacucaggugcugguugggcuuccgucacgugaccaggaaugugacuagcgccuuguuaauuagugc	scf013335:891..965:-
scf000114_40380	741.1	741.1	1453	1452	0	1	yes	-	-	uucaauucccaugauccauggg	uggugcuucuggggguug	uucaauucccaugauccauggguauuccuucugcuggcuggugcuucuggggguug	scf000114:3432300..3432356:+
scf000499_13327	663.9	663.9	1299	652	0	647	yes	-	-	cuggucugaguuuuccauuug	aauggaaaacucagaccagcug	cuggucugaguuuuccauuuguguuauuaaggaaucuaaaaacacaaauggaaaacucagaccagcug	scf000499:78478..78546:-
scf000073_28179	654.9	651.3	1277	916	1	360	yes	hsa-miR-6516-3p_MIMAT0030418_Homo_sapiens_miR-6516-3p	-	gucauguaugauacugcauac	cgugcaguagcaggugugag	cgugcaguagcaggugugagcauucugccagcagcuugauggucauguaugauacugcauac	scf000073:39973..40035:+
scf000030_21753	653.9	653.9	1274	1270	0	4	yes	hsa-miR-205-5p_MIMAT0000266_Homo_sapiens_miR-205-5p	aca-miR-205a_MIMAT0021855	uccuucauuccaccggagucu	uuucaguggagugaagcacaa	uccuucauuccaccggagucugucucauaacaaaccagauuucaguggagugaagcacaa	scf000030:5093793..5093853:-
scf000148_28886	650.4	650.4	1273	138	1	1134	yes	-	-	aggggaaaucauggaucaaag	uuugaucccugcuuuccccuc	aggggaaaucauggaucaaagcgcugcaggaucgcuuugaucccugcuuuccccuc	scf000148:467933..467989:+
scf000187_8216	641.9	645.5	1262	1094	0	168	yes	-	aca-miR-5399-3p_MIMAT0022009	uugcaagagaaauagucugac	accagauuauuuguugcugug	accagauuauuuguugcugugcaauuguuuuguauaaaauugcaagagaaauagucugac	scf000187:685453..685513:-
scf000340_9434	639.2	639.2	1252	1193	0	59	yes	-	-	uccauugauacagugggucuc	aggcccauugcaccaguggag	aggcccauugcaccaguggagauuugaucagucuaaauuccauugauacagugggucuc	scf000340:1105721..1105780:-
scf000056_15392	635.6	635.6	1247	1085	0	162	yes	-	-	aauucacggcuuauccaucaa	ugauggauccguagcguugauuc	ugauggauccguagcguugauucuuauuuuguauuuaagaauucacggcuuauccaucaa	scf000056:755817..755877:-
scf000259_16636	631.5	631.5	1240	1237	0	3	yes	-	-	ucagccaugauagucuuucag	cugaaaaaugcuguggcuggu	ucagccaugauagucuuucagaagauccugaauuucugaaaaaugcuguggcuggu	scf000259:1060939..1060995:+
scf000591_6487	609.9	609.9	1187	1166	1	20	yes	hsa-miR-18a-5p_MIMAT0000072_Homo_sapiens_miR-18a-5p	aca-miR-18b-5p_MIMAT0021819	uaaggugcaucuagugcag	ugcccuggaugcuccuucug	uaaggugcaucuagugcaguuagugaaguagcuuagauucuacugcccuggaugcuccuucug	scf000591:162378..162441:-
scf000409_432	609.2	609.2	1195	1181	0	14	yes	-	-	cuuuguuagcugugcucucug	agagacuacugcugucagaau	agagacuacugcugucagaauguauuuuauugacacuuuguuagcugugcucucug	scf000409:668840..668896:-
scf000422_1398	563.4	563.4	1104	1080	0	24	yes	-	-	gagcugcugguugcauuucug	aggaaugugaccagcaccuug	gagcugcugguugcauuucugaucauugcacacccaggaaugugaccagcaccuug	scf000422:1078601..1078657:+
scf000052_33291	536.3	536.3	1048	738	4	306	yes	-	-	ucucaaaguggcugccgccuc	gcggcagccauuuugagaggc	gcggcagccauuuugagaggcagcagccauguggucgcaucucaaaguggcugccgccuc	scf000052:861546..861606:+
scf000260_12856	536.1	532.5	1044	651	2	391	yes	hsa-miR-149-3p_MIMAT0004609_Homo_sapiens_miR-149-3p	-	ugggagggacuuugacaucuc	augucacucgacucuccuacaug	ugggagggacuuugacaucuccggcccuuauuagcuguggaugucacucgacucuccuacaug	scf000260:1996944..1997007:+
scf000505_31433	533.8	530	1041	1033	0	8	yes	hsa-miR-192-5p_MIMAT0000222_Homo_sapiens_miR-192-5p	aca-miR-215-5p_MIMAT0021873	augaccuaugauuugacagac	ccugucauuuccguaggccaa	augaccuaugauuugacagacugugcuuuuuaggucugccugucauuuccguaggccaa	scf000505:967957..968016:-
scf000186_20032	525.3	525.3	1022	925	0	97	yes	hsa-miR-425-5p_MIMAT0003393_Homo_sapiens_miR-425-5p	aca-miR-425-5p_MIMAT0021954	aaugacacggucacucccgcug	cacggggaugucgugucugcc	aaugacacggucacucccgcugagcgagcagccacacugccacggggaugucgugucugcc	scf000186:1388163..1388224:+
scf000422_1418	505.3	505.3	988	943	6	39	yes	-	-	uuuccacgccuccccuuucug	aaggggaagguggggaaagug	aaggggaagguggggaaagugcaggauuugaauuuggcgcuuuccacgccuccccuuucug	scf000422:291157..291218:-
scf000293_33480	498.7	495.1	969	966	2	1	yes	hsa-miR-1184_MIMAT0005829_Homo_sapiens_miR-1184	-	ccugcagccccucauguguccc	ggagcauggagugcugcac	ccugcagccccucaugugucccccacaacacuccagagcagauuuggggagcauggagugcugcac	scf000293:334577..334643:+
scf000205_31971	484.3	484.3	948	729	0	219	yes	-	-	accccagcugggcugaaauag	guuucagcuuccuugggacuu	guuucagcuuccuugggacuugugaaauuauuccaaccccagcugggcugaaauag	scf000205:336418..336474:+
scf000422_1401	483.7	483.7	947	736	0	211	yes	-	-	cccuaaguuccacugauucaaa	ugaaucagggggauuuagug	ugaaucagggggauuuagugagucaucuucucccuaaguuccacugauucaaa	scf000422:172442..172495:-
scf000007_45145	472.2	472.2	925	923	0	2	yes	-	-	uuuccccugagauacuaguuu	agcuaggaugucagggagaagu	agcuaggaugucagggagaagugcagguuagaaccuuuuccccugagauacuaguuu	scf000007:6580719..6580776:+
scf000499_13220	466	466	911	650	0	261	yes	-	-	cuggucugaguuuuccauuug	aaauggaaaacucagaccagc	cuggucugaguuuuccauuuguguuuuuagauuccuuaauaacacaaauggaaaacucagaccagc	scf000499:78481..78547:+
scf000108_19126	457.4	457.4	895	656	3	236	yes	-	-	gguuuuucgugcucuuuggc	ccaaagagccugaaaaacc	gguuuuucgugcucuuuggcugcaccuucagaacacagccaaagagccugaaaaacc	scf000108:1751067..1751124:+
scf000187_8188	440.4	440.4	862	855	0	7	yes	-	-	uucagaauccuucagccagc	caggcugggggauucugggaa	uucagaauccuucagccagcacuagccaugcaggcugggggauucugggaa	scf000187:960982..961033:+
scf001138_10230	436.6	436.6	856	854	0	2	yes	-	-	uucagaauccuucagccagc	cugacugggagauucuggaag	uucagaauccuucagccagcacgagcaaugugacacugacugggagauucuggaag	scf001138:43754..43810:+
scf000004_24926	412.3	408.7	800	747	0	53	yes	hsa-miR-2355-3p_MIMAT0017950_Homo_sapiens_miR-2355-3p	-	auuguccuucacaaaaucugag	uaagauuuagugaaagacagu	auuguccuucacaaaaucugagauuuggauaaauauuaagauuuagugaaagacagu	scf000004:9201859..9201916:+
scf000304_36285	410.5	410.5	804	716	0	88	yes	-	-	aaggaaucuguggaguuguag	uacagcucccaguauucucca	uacagcucccaguauucuccagugguuauccuggcuaaggaaucuguggaguuguag	scf000304:1112852..1112909:+
scf000014_6613	399.9	399.9	783	621	0	162	yes	-	-	uugcagaaagaguagacccau	ugggcuuacucuggcuacaguu	ugggcuuacucuggcuacaguuuauuaugauuaaguaaguugcagaaagaguagacccau	scf000014:629106..629166:+
scf000004_25080	395.5	391.9	766	659	0	107	yes	hsa-miR-5011-5p_MIMAT0021045_Homo_sapiens_miR-5011-5p	-	uauauauaaaaaacagaacag	uguucuguuuuuguauauauau	uguucuguuuuuguauauauaugaaauauauauuauauauauaaaaaacagaacag	scf000004:7510086..7510142:-
scf000079_8775	392.2	396	781	764	0	17	no	-	-	uuggaaccuauauaugucag	uguuaucuaucuagguuucua	uuggaaccuauauaugucagaauauaaacuacuucuguuaucuaucuagguuucua	scf000079:1813842..1813898:-
scf000360_281	385.7	385.7	755	381	0	374	yes	-	-	uguauucccagucauguacuu	cacaugacuaagaaugcgag	uguauucccagucauguacuuguagagcaacuuggcacaugacuaagaaugcgag	scf000360:474665..474720:-
scf000057_30174	375	375	734	418	0	316	yes	-	-	uaucucugaacacuuucccug	augaggagguuucagggaua	uaucucugaacacuuucccuguuguuugcaaauuacaugaggagguuucagggaua	scf000057:1890316..1890372:+
scf000105_9363	360.2	360.2	704	691	0	13	yes	-	-	gacaugaucaguugcaugcu	uaugcaacugauaaugucuac	gacaugaucaguugcaugcugagucacacaacucuguaugcaacugauaaugucuac	scf000105:602429..602486:-
scf000029_8587	349.1	349.1	683	681	0	2	yes	-	-	ccucacucugauucugaggca	ccucagaaacucagugcaagua	ccucagaaacucagugcaaguaugggaauaguguaccaccucacucugauucugaggca	scf000029:674057..674116:+
scf000379_11711	348.8	345.2	677	624	0	53	yes	hsa-miR-4668-3p_MIMAT0019746_Homo_sapiens_miR-4668-3p	-	uaaaauccuggcuuguucug	gaaacaaaccaggauguuaaa	gaaacaaaccaggauguuaaaccaugguuugagcuugaguuaaaauccuggcuuguucug	scf000379:779624..779684:+
scf000262_36126	347	347	679	276	0	403	yes	-	-	agugaguauacaacgauagu	uaucguuguauacucacuguu	agugaguauacaacgauaguuaacaucauuaaacuaucguuguauacucacuguu	scf000262:1673123..1673178:+
scf000262_36159	346.4	346.4	678	275	0	403	yes	-	-	agugaguauacaacgauagu	uaucguuguauacucacuguu	agugaguauacaacgauaguuuaaugauguuaacuaucguuguauacucacuguu	scf000262:1673120..1673175:-
scf000278_7988	325.7	322.1	631	605	0	26	yes	hsa-miR-7113-3p_MIMAT0028124_Homo_sapiens_miR-7113-3p	-	ucucccugacuuacuagcuu	aacuagcaugucauggagag	aacuagcaugucauggagagguaucuuaggcuagcucucucccugacuuacuagcuu	scf000278:1171113..1171170:-
scf000052_33382	324.7	324.7	634	629	0	5	yes	-	-	ccugacgccgagggaggcccgg	ugggccuuuuuuggcggug	ccugacgccgagggaggcccggaaggaaaaaacaaacugggccuuuuuuggcggug	scf000052:4442413..4442469:-
scf000019_10038	321	321	629	475	0	154	yes	-	-	agaacaauuuaaagccuggac	uccagcuuuaaaugguuuug	agaacaauuuaaagccuggacugggacugauucugauuguccagcuuuaaaugguuuug	scf000019:827122..827181:+
scf000262_36116	320.3	320.3	626	623	0	3	yes	-	-	uaccaacagucacugcugcc	ggcagcagugauuauugguaa	uaccaacagucacugcugccaaugaagucauccuggcagcagugauuauugguaa	scf000262:1225637..1225692:+
scf000216_24203	315.2	315.2	615	613	0	2	yes	-	-	ccucucaaaauggcugcuacc	guggcagccauuuugagaug	guggcagccauuuugagaugugaccacauggcugcugccucucaaaauggcugcuacc	scf000216:1951139..1951197:+
scf023460_21375	314.7	314.7	615	570	0	45	yes	-	-	ccucucaaaguggcugccacc	uggcagccauuuugagag	uggcagccauuuugagaggugauuacauggcugcugccucucaaaguggcugccacc	scf023460:6..63:+
scf000163_8129	313.7	313.7	641	640	0	1	no	-	-	aacaagaccucucagcuucc	gaccugaauggacucugu	aacaagaccucucagcuuccugauggauuuaauuguuggaccugaauggacucugu	scf000163:670936..670992:-
scf000075_27337	312	312	609	555	0	54	yes	-	-	ugauuagacugaaagagguuc	aaccucuuucagucuaaucag	ugauuagacugaaagagguuccauccaaaucagggaaccucuuucagucuaaucag	scf000075:2263127..2263183:-
scf000075_27294	310.5	310.5	606	552	0	54	yes	-	-	ugauuagacugaaagagguuc	aaccucuuucagucuaaucag	ugauuagacugaaagagguucccugauuuggauggaaccucuuucagucuaaucag	scf000075:2263128..2263184:+
scf000107_44049	308	307.8	605	599	0	6	yes	-	aca-miR-145-3p_MIMAT0021774	uauuccugaacugcauugccua	agaucaugcuguuugggga	uauuccugaacugcauugccuaucauaucuaaccauagaucaugcuguuugggga	scf000107:1712915..1712970:-
scf000100_15177	302.6	302.6	591	569	0	22	yes	-	-	uguuucuccaaaccauuguu	acugugguuuggagaagca	uguuucuccaaaccauuguuugaugaauauuaugucaaacugugguuuggagaagca	scf000100:1183855..1183912:-
scf000106_18871	297.9	297.9	582	185	0	397	yes	-	-	agguuuuucaaguuguuuggc	ccaaacagucugaaaaaccua	agguuuuucaaguuguuuggcuauguucugaaaaggccaaacagucugaaaaaccua	scf000106:226825..226882:-
scf000113_22211	297.8	294.2	576	539	0	37	yes	hsa-miR-4491_MIMAT0019026_Homo_sapiens_miR-4491	-	uauguggagacacaggggag	uccucuguaucccaccauu	uccucuguaucccaccauugagagcaguuuauguggagacacaggggag	scf000113:354790..354839:+
scf000164_27058	296.1	296.1	579	542	0	37	yes	-	-	uccagagaccaugcuauguau	uuauagcacagucuuuggcuuc	uccagagaccaugcuauguauucuucacuaacaaguauuuauagcacagucuuuggcuuc	scf000164:139689..139749:-
scf000410_7735	295.7	295.7	577	565	0	12	yes	-	-	ccucucaaaauggcugcaacc	gcggcagccauuuggagaggcaa	gcggcagccauuuggagaggcaacagccaugugguugccucucaaaauggcugcaacc	scf000410:1042753..1042811:-
scf000587_7347	294	290.4	568	231	0	337	yes	hsa-miR-6738-3p_MIMAT0027378_Homo_sapiens_miR-6738-3p	-	cuucugccugcuccaaacaua	guuuuggagcauccagcagc	guuuuggagcauccagcagcaguuugagacuuugugaugcuucugccugcuccaaacaua	scf000587:275434..275494:-
scf000026_8315	289.6	289.6	567	404	0	163	yes	-	-	ugacuauaccugaaagaacacc	uguucuuucaagugcgguca	uguucuuucaagugcggucauauuuauccaaaaaaugacuauaccugaaagaacacc	scf000026:6170299..6170356:+
scf000032_12580	286.7	286.7	563	553	0	10	yes	-	-	ucuaggguuugcuuucuggcg	gcucgaaaguaaucccagug	gcucgaaaguaaucccaguggaguuuaaucugucauacucuaggguuugcuuucuggcg	scf000032:1248534..1248593:-
scf000717_31529	284.5	284.5	556	554	0	2	yes	-	-	uuuggcuuguguggugaguuu	agcucuccaugcaagccagaa	agcucuccaugcaagccagaacucucauuuucccuauguuuuggcuuguguggugaguuu	scf000717:95809..95869:+
scf000007_45057	282.1	282.1	551	542	0	9	yes	-	-	uaaaaaaaucauacgaccuag	uagggcguaugauuuuuuaa	uagggcguaugauuuuuuaaaacuuuuuuaaacuuaaaguuuaaaaaaaucauacgaccuag	scf000007:559308..559370:+
scf000065_29929	280.1	280.1	547	485	0	62	yes	-	-	ucacggcaacuggacuucuuu	auguagcccaguugccaugac	ucacggcaacuggacuucuuuuuuauuagguugaaauguagcccaguugccaugac	scf000065:2511454..2511510:+
scf000065_29931	280.1	280.1	547	485	0	62	yes	-	-	ucacggcaacuggacuucuuu	auguagcccaguugccaugac	ucacggcaacuggacuucuuuuuuauuagguugaaauguagcccaguugccaugac	scf000065:2511689..2511745:+
scf000243_34363	279.1	275.5	543	432	0	111	yes	hsa-miR-3659_MIMAT0018080_Homo_sapiens_miR-3659	-	ugaguguucgcuucaugagac	gcucaggaauguucacuccu	gcucaggaauguucacuccuacguccucuaaauauuugaguguucgcuucaugagac	scf000243:1318232..1318289:+
scf000538_1444	274.9	271.3	531	491	0	40	yes	hsa-miR-4743-3p_MIMAT0022978_Homo_sapiens_miR-4743-3p	-	cuucuguccuaugccuccugu	caggagcugcaggauagga	cuucuguccuaugccuccuguguaaccuuuuucaacucacaggagcugcaggauagga	scf000538:420376..420434:+
scf000886_643	273.4	269.8	529	356	0	173	yes	hsa-miR-545-3p_MIMAT0003165_Homo_sapiens_miR-545-3p	-	acagcaaaugcucacacucgc	cugguguuggcauuugaugu	cugguguuggcauuugauguuaugugacccgcugcccaacagcaaaugcucacacucgc	scf000886:89497..89556:+
scf000335_39715	271.2	271.2	637	631	1	5	no	-	-	gucauuauuaucauuaucauu	auaauaauaauaauaauaau	gucauuauuaucauuaucauuauaacaacaacaacaacaauaauaauaauaauaauaauaauaauaauaauaauaauaauaauaau	scf000335:335474..335560:-
scf000355_17439	270.5	266.9	522	511	0	11	yes	hsa-miR-516b-5p_MIMAT0002859_Homo_sapiens_miR-516b-5p	-	aucuggagugcaucagguugu	caacccggugcccuccagaua	aucuggagugcaucagguugugagaagcugcuuuucccaacccggugcccuccagaua	scf000355:303987..304045:-
scf000328_10570	263.7	263.7	515	507	0	8	yes	-	-	ucacugaagccguucccuuuug	aaaagggaagagcuucagcugc	aaaagggaagagcuucagcugcgccuuuccuaaacgucacugaagccguucccuuuug	scf000328:1168003..1168061:-
scf000243_34352	257	257	505	478	0	27	yes	-	-	uccugcuuugauacugggugg	aaccugaaaucaaagcaagaa	uccugcuuugauacuggguggugauuuccuaugcaaccugaaaucaaagcaagaa	scf000243:396474..396529:+
scf000023_5296	255.9	252.3	492	186	0	306	yes	hsa-miR-373-5p_MIMAT0000725_Homo_sapiens_miR-373-5p	-	ucucaaaaugacugccgccuc	gcggcagccauuuugagaggc	gcggcagccauuuugagaggcagcagccauguggacgcaucucaaaaugacugccgccuc	scf000023:6130762..6130822:-
scf000002_44933	255.8	255.8	500	321	0	179	yes	-	-	uauaccugcugaaguuucuac	aaggaauuucauuagguacaag	aaggaauuucauuagguacaaguuguucaagcuauaccugcugaaguuucuac	scf000002:3050853..3050906:-
scf000777_10807	255	255	498	496	0	2	yes	-	-	uaagacaauagaucugaagga	cuucauaucuauuaccuuagaca	cuucauaucuauuaccuuagacagugucuaagacaauagaucugaagga	scf000777:170976..171025:+
scf000192_34843	252.9	252.9	494	243	0	251	yes	-	-	cccugcuucugaguaacugag	uccuuuacuugggaguaag	cccugcuucugaguaacugaggcucuaucacccgcuccuccuuuacuugggaguaag	scf000192:288675..288732:+
scf000239_43894	251.2	247.6	495	494	0	1	no	hsa-miR-592_MIMAT0003260_Homo_sapiens_miR-592	-	uugugucaccccauaugaguc	gaucuugugaggaggcacuuc	uugugucaccccauaugagucuucucagcucuuaagaucuugugaggaggcacuuc	scf000239:1319964..1320020:+
scf000054_15063	250	250	489	336	0	153	yes	-	-	ugaaacagcuuaaucuugaag	uucaagaugaaguuguucc	uucaagaugaaguuguuccaaaaugcaagguauuuugaaacagcuuaaucuugaag	scf000054:3745955..3746011:+
scf000094_1910	247.1	247.1	482	176	0	306	yes	-	-	uuucaaaauggcuaccgccuc	gcggcagccauuuugagaggc	gcggcagccauuuugagaggcagcagucauguggucauuucaaaauggcuaccgccuc	scf000094:939271..939329:-
scf000319_14315	245.1	241.5	474	470	0	4	yes	hsa-miR-4642_MIMAT0019702_Homo_sapiens_miR-4642	-	uuggcaucuuggauuacucc	gagcuguccaaaguucugaac	gagcuguccaaaguucugaaccugagccuuaaaauaggguuggcaucuuggauuacucc	scf000319:226810..226869:+
scf002320_34830	238.2	#N/A	465	294	0	171	yes	-	#N/A	uagaauggucucugacuuuguu	auagagccagagaccaugcua	auagagccagagaccaugcuauguauuguuggugaccauagaauggucucugacuuuguu	scf002320:6717..6777:-
scf000010_32595	237.5	237.5	465	385	0	80	yes	-	-	acuacaauucccaugaucccc	gaugaugagcguugugguucg	acuacaauucccaugauccccaggcaccaggccaaagaugaugagcguugugguucg	scf000010:2942866..2942923:+
scf000170_2897	236.4	236.4	464	398	0	66	yes	-	-	uaagaaagguauuugucagc	cuuagcaaauaccuuuccguu	uaagaaagguauuugucagcuggugcauaauacagaaccuuagcaaauaccuuuccguu	scf000170:1211467..1211526:-
scf000891_33421	235.4	235.4	461	441	0	20	yes	-	-	uucugaaaaucacaacugcug	agcagcagugauuuucugaaa	uucugaaaaucacaacugcugguaaauccauccuagcagcagugauuuucugaaa	scf000891:181020..181075:-
scf000135_11955	235.1	231.5	451	379	0	72	yes	hsa-miR-485-5p_MIMAT0002175_Homo_sapiens_miR-485-5p	-	ggaggcugcaguucuggaugg	uccggaacugcagccugccag	uccggaacugcagccugccagccaguccgccugucugccggcugggaggcugcaguucuggaugg	scf000135:464975..465040:+
scf000077_7120	234.6	234.6	457	341	0	116	yes	-	-	caucucaaaauggcugucuc	uggcagccauuuugagaggca	uggcagccauuuugagaggcagcagccauguggucgcaucucaaaauggcugucuc	scf000077:2109600..2109656:-
scf000065_29945	233.5	233.5	449	423	0	26	yes	hsa-miR-4752_MIMAT0019889_Homo_sapiens_miR-4752	aca-miR-5447_MIMAT0022069	auguggaucuccagauguugu	caacaucuggagaucugcaag	auguggaucuccagauguuguuaaucaccccuaagagauuaucaguuucaauccaacaacaucuggagaucugcaag	scf000065:3206432..3206509:+
scf000106_18910	230.8	230.8	452	445	0	7	yes	-	-	uuggcuguaguauucuggaug	ccuagaaauuccagccagca	ccuagaaauuccagccagcauggguaguauccauuuuggcuguaguauucuggaug	scf000106:1597533..1597589:-
scf000385_2308	226.2	226.2	444	314	0	130	yes	-	-	ggaguacaugccuuguuuag	uaaacaaaguaugcaaucuuug	ggaguacaugccuuguuuaggaucauuuaguacaccuaaacaaaguaugcaaucuuug	scf000385:781194..781252:+
scf000121_1291	221.4	221.4	435	417	1	17	yes	-	-	cagucaaacuuucucugugcc	cuagggaaacccugacgac	cagucaaacuuucucugugccuguaaaaaacuaaaacggcuagggaaacccugacgac	scf000121:1201945..1202003:-
scf000340_9410	218.7	215.1	422	222	0	200	yes	hsa-miR-1180-5p_MIMAT0026735_Homo_sapiens_miR-1180-5p	-	agacccacuguaucaauggaa	uccacuggugcaaugggccua	agacccacuguaucaauggaauuuagacugaucaaaucuccacuggugcaaugggccua	scf000340:1105722..1105781:+
scf000111_33117	218.3	218.3	427	420	0	7	yes	-	-	auaguccaacaaaggcaucuc	ugauaccuuuauugggccauua	ugauaccuuuauugggccauuaagaauuuuuaaaaaauaguccaacaaaggcaucuc	scf000111:905013..905070:+
scf000025_2431	216	216	426	413	0	13	yes	-	-	ugugcaagaaauaaugucuau	uaggcauuauuuguuacaucc	uaggcauuauuuguuacauccugaaucacacaacuuagugugcaagaaauaaugucuau	scf000025:5183596..5183655:+
scf000441_19216	215.8	215.8	421	333	0	88	yes	-	-	uugcuuugcuaugaucaguuc	gaaccgaucauagcaaagcac	uugcuuugcuaugaucaguuccccaagcagggaaccgaucauagcaaagcac	scf000441:959078..959130:+
scf000959_6531	215.8	215.8	421	333	0	88	yes	-	-	uugcuuugcuaugaucaguuc	gaaccgaucauagcaaagcac	uugcuuugcuaugaucaguuccccaagcagggaaccgaucauagcaaagcac	scf000959:91706..91758:-
scf000005_44180	213.6	210	410	224	0	186	yes	hsa-miR-493-3p_MIMAT0003161_Homo_sapiens_miR-493-3p	-	ugaaggucaccaccgcuaguu	acuggcaguagugguuuucag	ugaaggucaccaccgcuaguucuggcagcugcagauggacuggcaguagugguuuucag	scf000005:5278018..5278077:+
scf000389_3214	211.1	207.5	404	389	0	15	yes	hsa-miR-656-3p_MIMAT0003332_Homo_sapiens_miR-656-3p	-	uauauuauuggucuaaggcag	ugccuuagaccaauaauauau	ugccuuagaccaauaauauaugagauaucucauauauauuauuggucuaaggcag	scf000389:473482..473537:-
scf000319_14311	207.5	207.5	406	375	0	31	yes	-	-	agggauuuuuguuugcuuuuc	aaaaacaaacaaaaguuccc	agggauuuuuguuugcuuuucucuuaaacagcuagucaagaaaaacaaacaaaaguuccc	scf000319:144653..144713:+
scf000133_43781	207.2	203.6	397	394	0	3	yes	hsa-miR-192-3p_MIMAT0004543_Homo_sapiens_miR-192-3p	-	uugccaauaggauucugacc	ucagaauccuauuggcaauuc	ucagaauccuauuggcaauucguauuuauagaagggaaauugccaauaggauucugacc	scf000133:1271777..1271836:+
scf000133_43842	206.6	203	396	394	0	2	yes	hsa-miR-192-3p_MIMAT0004543_Homo_sapiens_miR-192-3p	-	uugccaauaggauucugacc	ucagaauccuauuggcaauu	ucagaauccuauuggcaauuucccuucuauaaauacgaauugccaauaggauucugacc	scf000133:1271775..1271834:-
scf000156_13873	204	204	398	337	0	61	yes	-	-	ccaaacagcccgaaaaaccua	agguuuuucgaguuguuuggc	agguuuuucgaguuguuuggccauuuccagaaacacagccaaacagcccgaaaaaccua	scf000156:1542039..1542098:-
scf000379_11689	201.4	201.4	395	373	0	22	yes	-	-	uccuuguuuucucucccagccc	acugggaggaccacagagaa	acugggaggaccacagagaaggaaaguuuugcuuuccuccuuguuuucucucccagccc	scf000379:47914..47973:+
scf000052_33395	197.2	197.2	386	310	0	76	yes	-	-	acacuguggcuaaugguauca	aaugucaucagcugcagugguu	aaugucaucagcugcagugguuucuaagaaauaaaacacuguggcuaaugguauca	scf000052:4687728..4687784:-
scf000211_566	190.8	190.8	373	369	0	4	yes	-	-	uagggcuagugaggguuguag	gcaacucccacgaucucucac	gcaacucccacgaucucucaccauuggguuuguuggcuagggcuagugaggguuguag	scf000211:912974..913032:-
scf000161_38551	190.3	190.3	376	370	0	6	yes	-	-	uauuaaaagguagucagguuc	auuugccuuccuuuugauacca	auuugccuuccuuuugauaccaguaucaguaagcuuucuguauuaaaagguagucagguuc	scf000161:743169..743230:+
scf000336_36758	189	189	370	334	0	36	yes	-	-	aaacugcaaauucuggaauag	uacuccagaguaggugguaug	aaacugcaaauucuggaauagucucaaugaaaauccacguuacuacuccagaguaggugguaug	scf000336:1296887..1296951:+
scf000022_14812	188.3	188.3	369	347	1	21	no	hsa-miR-125b-5p_MIMAT0000423_Homo_sapiens_miR-125b-5p	aca-miR-125b_MIMAT0021729	ucccugagucuccugcuucg	aaagugagagagucaggguc	ucccugagucuccugcuucguuccucaauuuccuguucaaagugagagagucaggguc	scf000022:3841173..3841231:+
scf000121_1235	182.6	182.6	359	306	0	53	yes	-	-	cuuaauaucauggcuugugug	gaacaagccaggauauuaaac	gaacaagccaggauauuaaacuauaguuugauguuggcuuaauaucauggcuugugug	scf000121:2523149..2523207:+
scf000389_3201	180.9	177.3	345	331	0	14	yes	hsa-miR-656-3p_MIMAT0003332_Homo_sapiens_miR-656-3p	-	uauauuauuggucuaaggcag	ugccuuagaccaauaauauau	ugccuuagaccaauaauauauaugagauaucucauauauuauuggucuaaggcag	scf000389:473483..473538:+
scf000002_44909	177.7	177.7	346	332	0	14	yes	-	-	ucguuagaaaguaagacuggu	ccagucuuacuuucuaaugau	ccagucuuacuuucuaaugaugcccuggaauugugcaucguuagaaaguaagacuggu	scf000002:12654892..12654950:+
scf000029_8593	177.4	177.4	348	273	0	75	yes	-	-	ugccauucauuucugugggccu	aaccuacugaaaucaauggga	aaccuacugaaaucaaugggauuuaagaaaguugugaauaacaaaugccauucauuucugugggccu	scf000029:1148702..1148769:+
scf000001_18109	177.1	180.7	345	238	0	107	yes	-	aca-miR-1788-3p_MIMAT0021806	gaggcagccauuuugagaugc	ucccaaaauggcugccgccucuu	gaggcagccauuuugagaugcaaccacauggcugcugccucccaaaauggcugccgccucuu	scf000001:4667476..4667538:+
scf000949_28858	174.3	174.3	340	333	0	7	yes	-	-	uaaggcuguaagaucaucuug	uggaugauccaucaggauccuu	uggaugauccaucaggauccuucgagcucugcaguucuaaggcuguaagaucaucuug	scf000949:72268..72326:-
scf000019_10204	173.8	173.8	340	337	0	3	yes	-	-	uuucucacugugaagucacau	ugugacuacacagugaugga	ugugacuacacagugauggaaaugugaauuaacuugcuuucucacugugaagucacau	scf000019:5181073..5181131:-
scf000081_26001	173.7	173.7	337	307	0	30	yes	-	-	gcggcagccauuuugagaggc	ucccaaaauggcugccgccuc	gcggcagccauuuugagaggcagaagccaugugguugcaucccaaaauggcugccgccuc	scf000081:3567900..3567960:+
scf000164_27065	172.8	172.8	337	287	0	50	yes	-	-	uauugaaaauuacugcugcca	ucagcagcaauuuucaguaac	uauugaaaauuacugcugccaguaaauucauucugucagcagcaauuuucaguaac	scf000164:264370..264426:-
scf000178_16383	172.2	172.2	336	280	0	56	yes	-	-	auggauauuuaacaaauuggu	ccaauuuguuaaauaucuguc	auggauauuuaacaaauugguuuucccgacaaauauagccaauuuguuaaauaucuguc	scf000178:2456896..2456955:-
scf000086_39246	171.1	171.1	334	296	0	38	yes	-	-	auucacaaacauugaagguu	ccuucacugcuugugaauug	auucacaaacauugaagguugugcuguauauuauuuaaccuucacugcuugugaauug	scf000086:2560993..2561051:+
scf000985_6986	170.8	170.8	333	257	0	76	yes	-	-	uaaauuaaucccaaacuguag	uauagccugggauuaauuug	uaaauuaaucccaaacuguagauaaauuaucucuaguucuauagccugggauuaauuug	scf000985:53313..53372:+
scf000105_9347	170.6	170.6	337	161	0	176	yes	-	-	ugagacaucacugagaucuag	cugaucucuguugugaccucag	cugaucucuguugugaccucagcuauaugaaaggcuuacacugagacaucacugagaucuag	scf000105:2336866..2336928:+
scf001522_32069	170.5	166.9	325	195	0	130	yes	hsa-miR-373-5p_MIMAT0000725_Homo_sapiens_miR-373-5p	-	ucucaaaaugacugccgccuc	ggcggcagccauuuugagaug	ggcggcagccauuuugagaugcaaccacauggcugcugacucucaaaaugacugccgccuc	scf001522:22128..22189:+
scf000007_45066	169.3	169.3	334	331	0	3	no	hsa-miR-155-5p_MIMAT0000646_Homo_sapiens_miR-155-5p	aca-miR-155-5p_MIMAT0021788	uuaaugcuacucaugucaggag	uccucuauugguagcauuuac	uuaaugcuacucaugucaggaguuuggaaucugauacagcuccucuauugguagcauuuac	scf000007:938985..939046:+
scf000180_33707	168.2	168.2	326	210	0	116	yes	-	-	caucucaaaauagcugccgcc	uggcagccauuuugagaggca	uggcagccauuuugagaggcagcagccauguggucgcaucucaaaauagcugccgcc	scf000180:800539..800596:+
scf000755_27253	167.8	167.8	326	210	0	116	yes	-	-	caucucaaaauagcugccgcc	uggcagccauuuugagaggca	uggcagccauuuugagaggcagcagccauguggucgcaucucaaaauagcugccgcc	scf000755:357394..357451:+
scf000024_29869	165.9	165.9	324	138	0	186	yes	-	-	aggggaaaucauggaucaaag	uuugaucccugcuuuccccu	aggggaaaucauggaucaaagcccugcaggauuacuuugaucccugcuuuccccu	scf000024:5720671..5720726:-
scf000307_10644	159.8	159.8	312	308	0	4	yes	-	-	ucucccgagaacacagccuuu	uuggggguguucucaggaagag	uuggggguguucucaggaagagugucagcaaggaauuugccucuucucccgagaacacagccuuu	scf000307:753585..753650:-
scf000172_9618	156	156	303	187	0	116	yes	-	-	caucucaaaaugucugucgc	uggcagccauuuugagaggca	uggcagccauuuugagaggcagcagccauguggucacaucucaaaaugucugucgc	scf000172:275753..275809:-
scf000814_38275	155.6	155.6	304	260	0	44	yes	-	-	ucaucuagcaugagggagga	cuuuccccaugcuacauaagauc	cuuuccccaugcuacauaagaucuauauaaaacaacuguaagagaucaucuagcaugagggagga	scf000814:241835..241900:+
scf000777_10824	152.3	152.3	291	256	0	35	yes	hsa-miR-1264_MIMAT0005791_Homo_sapiens_miR-1264	aca-miR-5436-3p_MIMAT0022058	gaagucuuguugauucagugg	cauugcaucgguaggacuucag	cauugcaucgguaggacuucagcaaguguugauuuaugaagucuuguugauucagugg	scf000777:193128..193186:-
scf000811_30287	150.8	147.2	287	249	1	37	yes	hsa-miR-6783-5p_MIMAT0027466_Homo_sapiens_miR-6783-5p	-	uaggggaaaagggaucaaag	uuugaucccugcuuucucc	uaggggaaaagggaucaaagugcugcaggaucgcuuugaucccugcuuucucc	scf000811:284466..284519:-
scf000254_3245	147.8	144.2	283	279	0	4	yes	hsa-miR-4474-5p_MIMAT0019234_Homo_sapiens_miR-4474-5p	-	auagucucagcuuuaagccuu	gauuaaagcuaagaccaugua	gauuaaagcuaagaccauguaguauuuuauccacauagucucagcuuuaagccuu	scf000254:1155799..1155854:+
scf000094_1878	146.5	142.9	278	276	0	2	yes	hsa-miR-6882-3p_MIMAT0027665_Homo_sapiens_miR-6882-3p	-	ugcugccucugcacauguucc	gcacaugcucagaggcagugag	ugcugccucugcacauguuccucaacugauaggcaggcacaugcucagaggcagugag	scf000094:1810021..1810079:+
scf000247_31806	146.4	146.4	286	201	0	85	yes	-	-	ccacauguacaaaagaagauc	aucuucuuuuguacauaugug	aucuucuuuuguacauaugugcgcaguuuauacccaccacauguacaaaagaagauc	scf000247:142177..142234:+
scf000037_44394	145.3	145.3	284	268	0	16	yes	-	-	aggcagacugugacuuguug	acaaaaucacuagucuuccau	aggcagacugugacuuguugucaugaggugaacuacaaaacaacaaaaucacuagucuuccau	scf000037:839486..839549:+
scf000916_33598	144.9	144.9	281	265	0	16	yes	-	-	cacuuucccuaccuccucccuc	agggggaggcgggaaaagugc	agggggaggcgggaaaagugccaaauccaaauuuggcacuuucccuaccuccucccuc	scf000916:62337..62395:-
scf006077_43307	144.7	144.7	282	165	0	117	yes	-	-	ugggccuacuguaguugugau	uugcaacucagguaggccugu	ugggccuacuguaguugugauguaguacacuaaaauaaguugcaacucagguaggccugu	scf006077:1475..1535:+
scf000018_13982	144.7	144.7	282	165	0	117	yes	-	-	ugggccuacuguaguugugau	uugcaacucagguaggccugu	ugggccuacuguaguugugauguaguacacuaaaauaaguugcaacucagguaggccugu	scf000018:771286..771346:-
scf000323_31560	144.1	144.1	282	258	0	24	yes	-	-	agaaugugauagaaaauugc	caaucuuuucaucacaucccu	agaaugugauagaaaauugcuguuacauggcaaucuuuucaucacaucccu	scf000323:104746..104797:+
scf000148_28918	143.3	143.3	279	185	0	94	yes	-	-	uaaagaguccccgcuuugauu	aucgaagcggggacucuuuc	uaaagaguccccgcuuugauuucauuugcaaaccagaaucgaagcggggacucuuuc	scf000148:2363027..2363084:+
scf000002_44938	141.7	138.1	269	239	1	29	yes	hsa-miR-4302_MIMAT0016855_Homo_sapiens_miR-4302	-	ccagugugaacuagccuguc	augggcugguucacuccauuug	augggcugguucacuccauuuggcagcaaccagaugaucuaacugccagugugaacuagccuguc	scf000002:3459905..3459970:-
scf000267_5489	139.9	139.9	274	157	0	117	yes	-	-	ucacaguuagaguaggccuau	gaggucuagucuaacugcgg	gaggucuagucuaacugcgguguauaaucauagaguaaaucacaguuagaguaggccuau	scf000267:349146..349206:-
scf000290_27215	139.6	139.6	273	272	0	1	yes	-	-	auccugcccuagaagaagaag	auccuccucuagggcaggu	auccuccucuagggcagguggaauuuacaucuuacgauccugcccuagaagaagaag	scf000290:301745..301802:+
scf000377_31451	139.1	139.1	271	186	0	85	yes	-	-	ccuuguuuacaagcagaucug	accuacuuguaaacaaggcag	ccuuguuuacaagcagaucugugcuuuugagaccaugaaccuacuuguaaacaaggcag	scf000377:1122049..1122108:-
scf000083_4297	136	136	266	208	0	58	yes	-	-	ucaggauaauggguuuuuuuu	aaauaaccuuucauuguucug	ucaggauaauggguuuuuuuuuccuaaggagaaaaauaaccuuucauuguucug	scf000083:3096386..3096440:-
scf000550_33184	135.7	135.7	267	245	0	22	no	hsa-miR-216b-5p_MIMAT0004959_Homo_sapiens_miR-216b-5p	aca-miR-216b-5p_MIMAT0021876	aaaucucugcaggcaaaugug	acaguuaccaguagagguucug	aaaucucugcaggcaaaugugaugucuucacagaaaucucacaguuaccaguagagguucug	scf000550:770001..770063:+
scf000002_44953	133.3	133.3	259	245	0	14	yes	-	-	ugccauggauuggucaaacag	uguuugaccaguuucuggcug	uguuugaccaguuucuggcuggacuagcaaacccauauuccugccauggauuggucaaacag	scf000002:4530417..4530479:-
scf000055_18507	132.9	132.9	267	266	0	1	no	-	-	uguggagcagucucggaacug	ugcugggaccuccuccacgcug	uguggagcagucucggaacugucuagcucaagcacauggugcugggaccuccuccacgcug	scf000055:2997034..2997095:-
scf000067_9080	132.8	132.8	260	173	0	87	yes	-	-	cuguugcucugucucaugauca	aagugagauugaacgacucag	cuguugcucugucucaugaucauaaugcacagaaugaaagugagauugaacgacucag	scf000067:823159..823217:+
scf000458_6226	132.6	128.8	259	257	0	2	yes	-	-	ucaagguccgcugugaacac	cauucaccgcgugccuuaau	cauucaccgcgugccuuaauuguauugaaauuaaaucaagguccgcugugaacac	scf000458:411554..411609:-
scf000732_37958	132	132	256	139	0	117	yes	-	-	gcggcagccauuuugagaugc	ucuccaaaauagcugcugccuc	gcggcagccauuuugagaugcgaccacauggcugcugccucuccaaaauagcugcugccuc	scf000732:397148..397209:-
scf000047_38113	131.3	131.3	266	248	0	18	no	-	-	cgcugugaagcuuuccuuggca	guggggaaagauucacugcu	cgcugugaagcuuuccuuggcauguugauaaggaguggggaaagauucacugcu	scf000047:119503..119557:-
scf000016_35039	130.7	127.1	258	249	3	6	no	hsa-miR-337-3p_MIMAT0000754_Homo_sapiens_miR-337-3p	-	uuccuauaugaaauggcagaa	acugccagagucugaagga	acugccagagucugaaggaggagauugacuguuucuuuuuccuauaugaaauggcagaa	scf000016:5334972..5335031:+
scf000335_39701	130.6	130.6	255	250	0	5	yes	-	-	ucaacaucuugguuagcucu	gcgcugacugaggugcugaa	gcgcugacugaggugcugaauguauuuggacaauaggauucaacaucuugguuagcucu	scf000335:1231662..1231721:+
scf000597_7326	130.3	126.7	246	237	0	9	yes	hsa-miR-6749-5p_MIMAT0027398_Homo_sapiens_miR-6749-5p	-	ucgggccuucucggcgguggc	cuaacgcugagauaggcccg	cuaacgcugagauaggcccgaaaggaaaagaccagaaaucgggccuucucggcgguggc	scf000597:753448..753507:+
scf000217_37378	129.5	129.5	252	211	0	41	yes	-	-	uuuuggaagucauagccacug	gguggcagugauuucuggaaa	uuuuggaagucauagccacugguaaaaucauccugguggcagugauuucuggaaa	scf000217:686711..686766:+
scf000018_14014	126.9	126.9	256	254	0	2	no	-	-	ucaagguccgcugugaacac	cauucaccgcgugccuuaau	cauucaccgcgugccuuaauuguaugacauuaaaucaagguccgcugugaacac	scf000018:3151838..3151892:-
scf000799_14999	126.8	126.8	256	254	0	2	no	-	-	ucaagguccgcugugaacac	cauucaccgcgugccuuaau	cauucaccgcgugccuuaauuguaugacauuaaaucaagguccgcugugaacac	scf000799:156600..156654:+
scf000539_25874	125.9	122.3	239	230	0	9	yes	hsa-miR-93-3p_MIMAT0004509_Homo_sapiens_miR-93-3p	-	ccugcugaccuaaaggacugc	caguucucuaagacagugguc	ccugcugaccuaaaggacugccuuccauacgagccugccaguucucuaagacagugguc	scf000539:179562..179621:+
scf000072_5856	125.5	125.5	245	238	0	7	yes	-	-	uuacugaagguugcuaugag	aaguagcuucuuucagugac	aaguagcuucuuucagugacuuuuuugucuugcaguaguuacugaagguugcuaugag	scf000072:1494405..1494463:-
scf000018_14029	124.3	124.3	244	240	0	4	yes	-	-	uuaaacuacagcuucggaau	uucuggaccuugcaguuuaa	uuaaacuacagcuucggaauucuggauuguagggauucuggaccuugcaguuuaa	scf000018:4564435..4564490:-
scf000280_40513	124.1	124.1	241	230	0	11	yes	-	-	uuggauagcuuuucuggaguu	acuucagaauugcuauccaag	acuucagaauugcuauccaagaggcagaaccucuauuaggcuuuggguuuuaucaucuuggauagcuuuucuggaguu	scf000280:797031..797109:+
scf000039_28728	123.6	123.6	240	239	0	1	yes	-	-	uucauugaaucaguggggau	uucuauugauuuagugggccu	uucauugaaucaguggggauuuggugagucaacuccauaaguucuauugauuuagugggccu	scf000039:3326435..3326497:+
scf001062_11276	123.6	119.8	243	230	0	13	yes	-	-	uucaaaagcauggaagagcau	cugcgcuccuugcuuccgag	uucaaaagcauggaagagcaugauuguuuugaagcugcgcuccuugcuuccgag	scf001062:137089..137143:+
scf000364_5522	122.3	118.7	236	189	0	47	yes	hsa-miR-548aw_MIMAT0022471_Homo_sapiens_miR-548aw	-	uugcaaaagcaaaucauguuc	cacugcugcuauuugcauacauc	uugcaaaagcaaaucauguuccuuuuacuuguggaggaacacugcugcuauuugcauacauc	scf000364:1020098..1020160:+
scf000333_28143	122	122	238	237	0	1	yes	-	-	uuccaucauccucaggcugc	caggauaggggugaugug	uuccaucauccucaggcugcauaaguaauggcuaugcaggauaggggugaugug	scf000333:370932..370986:-
scf000030_21650	121.3	121.3	236	234	0	2	yes	-	-	uccaacucccggcgugaugcc	caguacgccuucugggggaug	uccaacucccggcgugaugccuguaagagacggaggcaguacgccuucugggggaug	scf000030:488068..488125:+
scf000089_27645	120.1	120.1	232	195	0	37	yes	-	-	ccucucaaaauggcugucgc	cggcagccauuuugagaggc	cggcagccauuuugagaggcgaccacauggcugcugccucucaaaauggcugucgc	scf000089:3191951..3192007:+
scf000003_10870	118.5	118.5	231	170	0	61	yes	-	-	uuauccugggacugcagcuugc	cuggcucuucucccaggagac	uuauccugggacugcagcuugcccaugccuucauaggcuggcucuucucccaggagac	scf000003:3197314..3197372:+
scf000181_35191	117.5	117.5	227	207	0	20	yes	-	-	caucucaaaauagcugccgcc	gcggcagccauuuuggagaggc	gcggcagccauuuuggagaggcggcagccaugugguugcaucucaaaauagcugccgcc	scf000181:1532326..1532385:+
scf000032_12633	117.2	117.2	228	108	0	120	yes	-	-	uucaguugcgcuggcuagaag	uuuuaccugagccacugaa	uucaguugcgcuggcuagaaguuuguugauuucuuuauuuugcuuuuaccugagccacugaa	scf000032:4730745..4730807:-
scf000283_34824	116.9	116.9	227	200	0	27	yes	-	-	uucuggcagucuagcuuccau	ugaaagcuaggcugcuggaa	ugaaagcuaggcugcuggaacagaaacuaccauucuggcagucuagcuuccau	scf000283:424092..424145:-
scf000321_24427	116	119.6	227	218	0	9	yes	-	aca-miR-5462_MIMAT0022094	uucacuuugcgaugaucgguu	accaauuaucgcaaaaugaag	uucacuuugcgaugaucgguuaccugcuuugcuaaccaauuaucgcaaaaugaag	scf000321:1073150..1073205:+
scf000068_14274	115.6	115.6	237	188	0	49	no	-	-	ccugacuuugguugccauauc	agaugucaacgaaaguuuau	agaugucaacgaaaguuuaugaguuucuuucccugacuuugguugccauauc	scf000068:1566116..1566168:-
scf000656_25310	113.8	113.8	221	177	0	44	yes	-	-	caccgcagaauaucucaccua	uggugagauaucuuguggag	uggugagauaucuuguggagguucugacaauaggagagcaccgcagaauaucucaccua	scf000656:466760..466819:-
scf000388_18386	111.1	111.1	216	194	1	21	yes	-	-	uguugcuugcaucccuuguug	gacaaggaaugcaagucaca	uguugcuugcaucccuuguugugugugucagugugugacaaggaaugcaagucaca	scf000388:750795..750851:-
scf000982_19221	110.2	110.2	219	110	0	109	yes	-	-	acuuaauuuuuuuuccucguc	ucgaagaaaaaaaaauaagauu	ucgaagaaaaaaaaauaagauuguuuuuuuaaaaaauuccacuuaauuuuuuuuccucguc	scf000982:39693..39754:+
scf000217_37406	109.6	109.6	213	107	0	106	yes	-	-	gguuuuucaggcugcuuggc	ccaaacagccugaauaaucua	gguuuuucaggcugcuuggcuguguucuugagguagccaaacagccugaauaaucua	scf000217:1203274..1203331:-
scf000018_13985	109	109	213	178	0	35	yes	-	-	uaugacucucacaauccuccag	ugaggaugcugagagcuguag	uaugacucucacaauccuccaguugucccuacucgcugaggaugcugagagcuguag	scf000018:1339597..1339654:-
scf000007_45205	108.5	104.9	204	124	0	80	yes	hsa-miR-6731-3p_MIMAT0027364_Homo_sapiens_miR-6731-3p	-	ucuauucccacugcucaguuc	ugcugagcauguggaucagguc	ugcugagcauguggaucagguccaugccuauccuguaucuauucccacugcucaguuc	scf000007:9630427..9630485:+
scf001307_39524	106.9	107.1	209	207	0	2	no	hsa-miR-4522_MIMAT0019060_Homo_sapiens_miR-4522	-	agacucugcgaucugacacca	ugugucugucucagugucucug	ugugucugucucagugucucugcagugcagcagacucugcgaucugacacca	scf001307:31431..31483:-
scf000097_14495	100.2	100.2	197	160	0	37	yes	-	-	cauagaauggaaaaaggacau	uguucuuuuucauuucugaga	uguucuuuuucauuucugagaugcugugauucauuuguagacuggcauagaauggaaaaaggacau	scf000097:2817551..2817617:+
scf000122_7922	99.4	95.8	189	187	0	2	yes	hsa-miR-496_MIMAT0002818_Homo_sapiens_miR-496	-	ugaguauuguuggaguugua	acaacucccacaguccuuuauc	acaacucccacaguccuuuaucaauggcaauauauauugaguauuguuggaguugua	scf000122:486961..487018:-
scf000068_14290	98.8	98.8	190	183	0	7	yes	-	-	uccgaucugggcuagggaagg	uuuccccagccuggaucgggc	uuuccccagccuggaucgggcuccugggaguccgaucugggcuagggaagg	scf000068:2475914..2475965:-
scf000171_26206	98.6	98.6	192	173	0	19	yes	-	-	ugaguugcagucugucuuuc	aaugacuggcugcaaauuac	aaugacuggcugcaaauuacugugagaccuacgggugaguugcagucugucuuuc	scf000171:2683202..2683257:-
scf000830_13495	98.2	98.2	192	165	0	27	yes	-	-	uucgguuaucuagcuuuaug	auacagcuagauaaccaaag	uucgguuaucuagcuuuaugaagacuugaccccacucauacagcuagauaaccaaag	scf000830:208959..209016:-
scf000053_17978	98.2	98.2	192	165	0	27	yes	-	-	uucgguuaucuagcuuuaug	auacagcuagauaaccaaag	uucgguuaucuagcuuuaugaagaccaacacacucauacagcuagauaaccaaag	scf000053:2419884..2419939:+
scf000037_44390	97.8	97.8	191	164	0	27	yes	-	-	uucgguuaucuagcuuuaug	auacagcuagauaaccaaag	uucgguuaucuagcuuuaugauggcuugauaacacucauacagcuagauaaccaaag	scf000037:514417..514474:+
scf000399_41766	97.4	93.8	183	149	0	34	yes	hsa-miR-7106-3p_MIMAT0028110_Homo_sapiens_miR-7106-3p	-	agcucccucugugagucaggac	uccugaaucacauggagagac	agcucccucugugagucaggacuaugauaaaauaggguccugaaucacauggagagac	scf000399:166123..166181:+
scf000021_4464	96.1	96.1	187	103	0	84	yes	-	-	ugaggacugacuggaguugc	uaauucccaucaucccucac	uaauucccaucaucccucacuguuugcacuauuggugaggacugacuggaguugc	scf000021:549260..549315:-
scf020456_43131	95.1	96.1	185	93	0	92	yes	-	-	uaauucccaucaucccucac	ugaggacugacuggaguugc	uaauucccaucaucccucacuguuugcacuauuggugaggacugacuggaguugc	scf020456:374..429:+
scf000947_24228	95.1	95.1	185	181	0	4	yes	-	-	uugugugcacugugaaaucg	auuucaagguguacaugacuu	auuucaagguguacaugacuuuguugcauuggguacaaguugugugcacugugaaaucg	scf000947:290621..290680:-
scf000248_37672	94.4	94.4	183	178	0	5	yes	-	-	guggaaguuguagugcaauac	uguuggacuacaauuucca	uguuggacuacaauuuccauaauagcuguuguuggguuguggaaguuguagugcaauac	scf000248:528581..528640:-
scf000134_8387	93.8	93.8	182	180	1	1	yes	-	-	uccagugauuuaaugggccua	aggcccaucaaaucaguggaa	aggcccaucaaaucaguggaauuuauggagcaguuuauucacuucaucuccagugauuuaaugggccua	scf000134:1949224..1949293:+
scf000088_17185	93.5	93	186	185	0	1	yes	-	-	gauucugggaguuguagucca	acugcaacucccagaacauu	acugcaacucccagaacauuacagccacugggauucugggaguuguagucca	scf000088:2404876..2404928:-
scf000070_35693	93.2	93.2	180	168	0	12	yes	-	-	uaugucgucuuacuccccguag	uauggggaguaaggugacau	uauggggaguaaggugacauacaaaucuuacauaaaauuuauaugucgucuuacuccccguag	scf000070:715592..715655:+
scf000372_4020	92.8	92.8	181	130	0	51	yes	-	-	ugauuuuaccucuugcacauu	uaugcaaaagauaaugucuag	ugauuuuaccucuugcacauugaguuguacaaaucaauaugcaaaagauaaugucuag	scf000372:130483..130541:+
scf000329_22017	91.2	91.2	178	166	0	12	yes	-	-	gauucugggaguuguaguccag	uggauuacacuucucagaacgc	uggauuacacuucucagaacgccccccccaaaaccagggauucugggaguuguaguccag	scf000329:861726..861786:-
scf000150_21035	90.6	90.6	176	168	0	8	yes	-	-	ugggaauuguaauuuaacaac	uuguuagacugcaguucccauu	uuguuagacugcaguucccauugucccucagcuaaggcuuaugggaauuguaauuuaacaac	scf000150:1793051..1793113:+
scf000121_1198	90.3	90.3	175	123	0	52	yes	-	-	auucugggaguuguagucccc	gacgacuacaacucucag	gacgacuacaacucucagaaacccaggggauucugggaguuguagucccc	scf000121:1291232..1291282:+
scf000428_4564	90.1	86.5	168	153	0	15	yes	hsa-miR-103b_MIMAT0007402_Homo_sapiens_miR-103b	-	acauagccugaucuuuggugc	agccagagacugugcuaugaa	agccagagacugugcuaugaauauuuguuaaugaagaauacauagccugaucuuuggugc	scf000428:572754..572814:-
scf000112_32559	89.4	89.4	172	171	0	1	yes	-	-	guugggucguagcuguaaaag	uuuuacaguuaugacccaac	guugggucguagcuguaaaagcagccuuaggagagcuuuuacaguuaugacccaac	scf000112:972641..972697:-
scf000011_25470	89	89	172	164	0	8	yes	-	-	ugcuguuaagccaauucugac	ucagaacugacuugacagcac	ugcuguuaagccaauucugacuuuugcucaugaaagucagaacugacuugacagcac	scf000011:1902736..1902793:+
scf000024_29710	88.7	88.7	172	166	1	5	yes	-	-	gaucguguucggcucgccacu	uggcucgccaaaugcgauauc	gaucguguucggcucgccacuccuggcaggaggugggaugacaagccucucuguuacgucaaagaguggcucgccaaaugcgauauc	scf000024:2648248..2648335:+
scf000303_40574	87.7	87.7	174	113	0	61	yes	-	-	aucuuguagaaucaaugaaau	uuucguugacucaaugggucu	aucuuguagaaucaaugaaauguguauugacuucccaauguuucguugacucaaugggucu	scf000303:818263..818324:-
scf000198_35234	87.5	87.5	171	161	0	10	yes	-	-	aguuuuggguuguaugugacu	uccagugcaaccugaaauc	aguuuuggguuguaugugacuucucauuuugcaugaguccagugcaaccugaaauc	scf000198:840672..840728:+
scf000083_4236	86.2	86.2	167	153	0	14	yes	-	-	acagaaccugggaagucauc	augacucaccagguucucuag	augacucaccagguucucuaguuguauccugcuacagaaccugggaagucauc	scf000083:6501..6554:-
scf000530_19542	86.2	86.2	167	153	0	14	yes	-	-	acagaaccugggaagucauc	augacucaccagguucucuag	augacucaccagguucucuaguuguauccugcuacagaaccugggaagucauc	scf000530:906355..906408:-
scf000083_4264	83.7	83.7	162	151	0	11	yes	-	-	uucuuuugggcauaauucuc	agaauuaugcccaaaagaaca	agaauuaugcccaaaagaacaguugaagucauuaacuguucuuuugggcauaauucuc	scf000083:1168930..1168988:-
scf000128_7811	83.3	83.3	162	153	0	9	yes	-	-	auucagcuucugucagccuuug	aagauuaugggagcugaaguc	auucagcuucugucagccuuugcuagcagucaaagauuaugggagcugaaguc	scf000128:890828..890881:-
scf000311_965	82.9	82.9	161	154	0	7	yes	-	-	acucuccauugauucagacag	cauugaaucauuggagaaauu	cauugaaucauuggagaaauuacugagucaauucuuuuguacucuccauugauucagacag	scf000311:303687..303748:+
scf000754_31920	82.3	82.3	169	111	0	58	no	-	-	ccuauccauggugcugaaccu	ucuggcaccuugguuagag	ccuauccauggugcugaaccuauugagugccuguggucuggcaccuugguuagag	scf000754:482438..482493:+
scf000063_9938	81.9	81.9	159	153	0	6	yes	-	-	gucaggggauuuugggaguug	agcuuccagaauccccuaggc	agcuuccagaauccccuaggcaccacggccguugcaugcuagucaggggauuuugggaguug	scf000063:334183..334245:-
scf000133_43778	81.8	81.8	160	155	0	5	yes	-	-	augaacuuuaagcagcaauu	auugcuguugggaguuccuu	augaacuuuaagcagcaauuuuuguucagaaaauugcuguugggaguuccuu	scf000133:1214862..1214914:+
scf000180_33718	81.7	81.7	158	106	0	52	yes	-	-	acuagaauccgacagccagca	ucuggcuguaggauucuggaa	acuagaauccgacagccagcauaacagugacuguucuggcuguaggauucuggaa	scf000180:1247432..1247487:+
scf000168_37192	81.5	81.5	159	157	0	2	yes	-	-	uguagcuuucuuccuacaug	auguggggagaaauccguac	auguggggagaaauccguacccggaauagguguagcuuucuuccuacaug	scf000168:1485920..1485970:-
scf000530_19526	81.2	81.2	157	146	0	11	yes	-	-	cccaugcaugcuccgaagcc	cuucugagcaugcacagac	cuucugagcaugcacagaccucucccggcggcccaugcaugcuccgaagcc	scf000530:178630..178681:-
scf000770_29524	79.1	79.1	171	146	0	25	no	-	-	gcucguuuuugucuuuuccag	uggaaaagucaaauuuacugcu	uggaaaagucaaauuuacugcugcacaacguaugacaugggcucguuuuugucuuuuccag	scf000770:123643..123704:-
scf000205_32013	78	78	151	124	0	27	yes	-	-	cugguucuucgaguggucauc	agaccacucgaagaaacaga	agaccacucgaagaaacagagguuacuuaccuguaacucugguucuucgaguggucauc	scf000205:420519..420578:-
scf000393_11255	77.8	74.2	144	84	7	53	yes	hsa-miR-4433b-3p_MIMAT0030414_Homo_sapiens_miR-4433b-3p	-	caggaguguaauuauuucaug	augggauaaucacaccccuggg	augggauaaucacaccccugggguccagccuugucuguaaucucccaggaguguaauuauuucaug	scf000393:1034511..1034577:+
scf000262_36128	77.7	77.7	151	123	0	28	yes	-	-	auucauagcauggucucugg	uagggaucgugcuauguauuc	uagggaucgugcuauguauucuucacuaacaaguauucauagcauggucucugg	scf000262:1710263..1710317:+
scf000179_1757	77.5	77.5	152	115	0	37	yes	-	-	ugaugugaugauaaugguggcg	gcccaaacgucaucucaucug	ugaugugaugauaaugguggcgguggugguguuuacaccgcccaaacgucaucucaucug	scf000179:2653702..2653762:-
scf000373_24552	77.1	77.1	150	128	0	22	yes	-	-	cuacagggaagaugcagaagg	cuuuuacaucucuccugauaagg	cuuuuacaucucuccugauaaggacauuguuaaguuccuacagggaagaugcagaagg	scf000373:660574..660632:-
scf000054_15038	75.9	75.9	147	143	0	4	yes	-	-	ugaucugauggagugcuggug	uggcaccuugucagaucauc	ugaucugauggagugcugguggugugccugguugugugcagcuggcaccuugucagaucauc	scf000054:889866..889928:+
scf000394_32805	75.4	75.4	146	114	0	32	yes	-	-	uuguuauaguauuccaccuuc	uggguggaauaguauaacaau	uggguggaauaguauaacaauauaacauguguuguuauaguauuccaccuuc	scf000394:491248..491300:+
scf000034_29212	75.1	75.1	145	137	0	8	yes	-	-	ggaaugccuggagaagccuc	aggcuuccccagugcauuucca	aggcuuccccagugcauuuccacugccuguuuaccugcugggaaugccuggagaagccuc	scf000034:1507875..1507935:-
scf000605_30816	75	71.4	138	109	0	29	yes	hsa-miR-6867-3p_MIMAT0027635_Homo_sapiens_miR-6867-3p	-	uucucccuggucauguuacuuu	aaguagcauaucaaggagaa	aaguagcauaucaaggagaagggucuucaggcgagccuucucccuggucauguuacuuu	scf000605:664554..664613:-
scf000008_16083	73.7	77.5	154	151	1	2	no	-	-	ucauggaacugugggauguuc	acucucccucauugcccuggg	acucucccucauugcccuggggugacaauguguugaauuccucauggaacugugggauguuc	scf000008:8375224..8375286:+
scf000008_16175	73	73	145	113	0	32	yes	-	-	uuacugaacaucaucacaguu	gcagugacgacuuucaguaau	uuacugaacaucaucacaguugggaugauauuaucagcagugacgacuuucaguaau	scf000008:5034674..5034731:-
scf000772_27959	72.9	72.9	140	137	0	3	yes	-	-	cuacaacuuugugccaaucug	agauuggcacaaaguuguag	cuacaacuuugugccaaucugcgaggcuaaccagauuggcacaaaguuguag	scf000772:240372..240424:-
scf000272_20995	72.3	68.7	133	111	0	22	yes	hsa-miR-6124_MIMAT0024597_Homo_sapiens_miR-6124	-	uggaaaagacugccauagaca	uuuauggcacucuuuucugguu	uggaaaagacugccauagacauaugucccuuaaauguuuauggcacucuuuucugguu	scf000272:1868488..1868546:-
scf000230_12125	71.9	71.9	132	129	0	3	yes	hsa-miR-302a-3p_MIMAT0000684_Homo_sapiens_miR-302a-3p	aca-miR-302b_MIMAT0021919	uaagugcuauauuguuugugug	acacagacacuggcacuug	acacagacacuggcacuugcuuguucuaguggagucaauuaagugcuauauuguuugugug	scf000230:1292506..1292567:+
scf000048_43627	71.8	68.2	132	121	0	11	yes	hsa-miR-6888-5p_MIMAT0027676_Homo_sapiens_miR-6888-5p	-	uaggagaugccagggugaggg	uuagccuguugacuccuuuug	uaggagaugccagggugagggagguuaucauguagagacccuuagccuguugacuccuuuug	scf000048:3371251..3371313:-
scf000123_39340	71.5	#N/A	138	112	0	26	yes	-	#N/A	aaaugaaacaugagagacuuu	gagugucuuauguuucauuuc	aaaugaaacaugagagacuuugucucauguucagagugucuuauguuucauuuc	scf000123:1389185..1389239:+
scf000425_13359	70.2	66.4	136	128	0	8	yes	-	-	gacaagccuggggaagcuuc	aggcuuccccagugcauuucca	aggcuuccccagugcauuuccacugccuguuuaccugcuggacaagccuggggaagcuuc	scf000425:68356..68416:+
scf000425_13357	69.8	69.8	136	128	0	8	yes	-	-	gacaagccuggggaagcuuc	aggcuuccccagugcauuucca	aggcuuccccagugcauuuccacugccuguuuaccugcuggacaagccuggggaagcuuc	scf000425:68156..68216:+
scf000618_15804	67.8	67.8	133	112	0	21	yes	-	-	ucuucucaugguuacuucucu	gagagauaauuccauagggaa	ucuucucaugguuacuucucugcaguggcugcagcagcagagagauaauuccauagggaa	scf000618:153284..153344:+
scf000172_9583	67.2	67.2	130	127	0	3	yes	-	-	caccugcugaacuuucuucu	gaggaaauuuugguuggugua	gaggaaauuuugguugguguagcuuuuaaugcaagcuacaccugcugaacuuucuucu	scf000172:187976..188034:+
scf000034_29237	65.6	65.6	126	123	0	3	yes	-	-	ugcucgcggagcggcguguug	gacacgcccuuccgugagug	ugcucgcggagcggcguguuguguaugcacacgagugugacacgcccuuccgugagug	scf000034:3681676..3681734:-
scf000838_18579	65.5	65.5	126	115	0	11	yes	-	-	uugcuauucugaaaaauccag	uggauuuuucagaauagcaau	uugcuauucugaaaaauccagguuuauauauaaaccuggauuuuucagaauagcaau	scf000838:25689..25746:-
scf000838_18572	65.5	65.5	126	115	0	11	yes	-	-	uugcuauucugaaaaauccag	uggauuuuucagaauagcaau	uugcuauucugaaaaauccagguuuauauauaaaccuggauuuuucagaauagcaau	scf000838:25690..25747:+
scf000021_4400	64.9	64.9	126	120	0	6	yes	-	-	ugacaucuugaagacuaacau	uuuaucuucaagaugcuacag	ugacaucuugaagacuaacaugcuaaaauaaacguguuuaucuucaagaugcuacag	scf000021:1356025..1356082:+
scf000668_32021	64.6	64.6	125	94	0	31	yes	-	-	uggcacuagagaucauguuau	uaacauggucucuggcgcac	uggcacuagagaucauguuaugauccuacugugaucacucauaacauggucucuggcgcac	scf000668:141469..141530:+
scf285273_41797	64.1	64.1	126	103	0	23	yes	-	-	gauugcaacucccagaaaucc	gcuucugggugcuguaguc	gauugcaacucccagaaauccuggcucgcacugcuagugguugaggcuucugggugcuguaguc	scf285273:2..66:+
scf000149_34635	62.9	66.5	122	105	0	17	yes	-	aca-miR-1788-3p_MIMAT0021806	caggcagcuaaagcaagucug	ggcuuguuuucaguugccugc	ggcuuguuuucaguugccugcggcuaauuaguaagacucaggcagcuaaagcaagucug	scf000149:846980..847039:+
scf000982_19238	62.9	62.9	125	77	0	48	yes	-	-	ucuuauuuuuuuuucuucgac	acgaggaaaaaaaauuaagug	acgaggaaaaaaaauuaaguggaauuuuuuaaaaaaacaaucuuauuuuuuuuucuucgac	scf000982:39692..39753:-
scf000816_40442	62	62	119	102	0	17	yes	-	-	ugggcuugcuauccaagugac	ucacuuggcuagcaagcccau	ucacuuggcuagcaagcccauaagugacauauuaauucaugggcuugcuauccaagugac	scf000816:309245..309305:-
scf000203_39398	61.8	58.2	112	95	0	17	yes	hsa-miR-4273_MIMAT0016903_Homo_sapiens_miR-4273	-	cuguucuccagugagccaguc	acuggcucuugggaggacucc	cuguucuccagugagccagucaggccugaaugacuggcucuugggaggacucc	scf000203:698822..698875:+
scf000016_35097	61.7	61.7	120	112	0	8	yes	-	-	uguaggcccauggaaucaauag	auugauuuaaugagccuacuc	uguaggcccauggaaucaauagguauuuggugagucagcaccuguguaagcuccauugauuuaaugagccuacuc	scf000016:3704959..3705034:-
scf000039_28690	61.6	54.2	115	96	0	19	yes	hsa-miR-4782-5p_MIMAT0019944_Homo_sapiens_miR-4782-5p	-	uucuggaucuagguagcggau	uucagugcccugauccaaacc	uucuggaucuagguagcggauucuguuguguagacaauucagugcccugauccaaacc	scf000039:1385264..1385322:+
scf000080_38254	61.5	61.5	139	138	0	1	no	-	-	gaagauguagugugaauuuu	auuuacacacacacacacag	auuuacacacacacacacaggugaagauguagugugaauuuu	scf000080:2275223..2275265:-
scf000174_39197	61.4	61.4	124	100	0	24	yes	-	-	uacgugacuagaagccgucag	ugaauacuuccagucacugau	uacgugacuagaagccgucagcgaauucucuaaagucugaauacuuccagucacugau	scf000174:1658464..1658522:-
scf000721_7250	61.3	57.7	111	78	0	33	yes	hsa-miR-6734-3p_MIMAT0027370_Homo_sapiens_miR-6734-3p	-	uccuucccgaauccgcagucg	cugcggauucaggaaggau	uccuucccgaauccgcagucgcucuuguugccuguguugugugacugcggauucaggaaggau	scf000721:16227..16290:+
scf000175_32503	60.5	56.9	111	95	0	16	yes	hsa-miR-6516-5p_MIMAT0030417_Homo_sapiens_miR-6516-5p	-	auugcagugagacuugaugag	ccaccaggugcacugcaguc	auugcagugagacuugaugaggagaaaaagcucaaaauaucccaccaggugcacugcaguc	scf000175:514787..514848:-
scf000076_34265	60.5	60.5	119	116	0	3	yes	-	-	ugggaacaguucgauccugaug	aucagggaaaucuguuaccuu	ugggaacaguucgauccugauguuuuccuuuaucuuuuuauccaucagggaaaucuguuaccuu	scf000076:1768568..1768632:-
scf000007_45172	59.9	59.9	116	98	0	18	yes	-	-	agcccuuuggaaugaacag	uguucauuuccacggggcuc	agcccuuuggaaugaacaggaagucugcaaggucuguucauuuccacggggcuc	scf000007:7538583..7538637:+
scf000070_35749	59.6	59.6	116	105	0	11	yes	-	-	uuggacuauaauuagccagca	uggugggaguucuaguccau	uuggacuauaauuagccagcauagcagugauaagugauggugggaguucuaguccau	scf000070:706787..706844:-
scf093027_42447	59.6	59.6	116	105	0	11	yes	-	-	uuggacuauaauuagccagca	uggugggaguucuaguccau	uuggacuauaauuagccagcauagcagugauaagugauggugggaguucuaguccau	scf093027:154..211:-
scf000445_31341	59.3	59.3	115	67	0	48	yes	-	-	uccuuuccuucugcaguccuag	ugggacugcaauggucuggag	ugggacugcaauggucuggagaacguugauucuuuccuuuccuucugcaguccuag	scf000445:1016701..1016757:-
scf000295_27725	59.1	#N/A	113	32	0	81	yes	-	#N/A	ugguauaucagucagucaguc	acugacugauauaccacccau	ugguauaucagucagucagucaaucaguuagacugacugacugauauaccacccau	scf000295:502790..502846:+
scf000025_2372	58.8	58.8	115	114	0	1	yes	-	-	uacuuagauuucucugcugua	auggcagggaauucucaggau	uacuuagauuucucugcuguaguucaggaucagugcagucuauggcagggaauucucaggau	scf000025:706433..706495:+
scf000421_10313	58.5	58.7	115	114	0	1	no	hsa-miR-595_MIMAT0003263_Homo_sapiens_miR-595	-	caagugugggaucuaaaacug	cguucuggacaccacccuggaa	caagugugggaucuaaaacuggacugugcucauuccagugugggaucuaaaacuggacugugcucguuccguucuggacaccacccuggaa	scf000421:360142..360233:-
scf000739_36867	58.5	58.5	118	80	0	38	yes	-	-	ugagaacagagaugccaugg	ccugucuccuuuguucuuaua	ugagaacagagaugccaugguaguuauuucagcugccccugucuccuuuguucuuaua	scf000739:69804..69862:-
scf000021_4480	58.4	58.4	119	95	0	24	yes	-	-	aaaaagaaugacuucucucuc	gacggagaccucuuucuuuc	gacggagaccucuuucuuucuuauacacauauauucugaaaaagaaugacuucucucuc	scf000021:2538122..2538181:-
scf000071_2250	58	58	113	95	0	18	yes	-	-	uucagcacuuuggagagcucc	guuauccaagguucugaauc	guuauccaagguucugaaucuguuuuguggagaguuuucagcacuuuggagagcucc	scf000071:3625531..3625588:+
scf000263_20915	57.7	57.7	111	108	0	3	yes	-	-	ugucuaccuggccuagggacg	guuuccuggcuuagguagccac	ugucuaccuggccuagggacgggagagguggccguuuccuggcuuagguagccac	scf000263:422064..422119:-
scf000386_3159	57.4	57.4	111	99	0	12	yes	-	-	ucucagcacgaagcaccacuu	augcuucuugcugagagcg	augcuucuugcugagagcgauuccguauucgcucucagcacgaagcaccacuu	scf000386:1232660..1232713:+
scf000433_24590	56	56	107	81	0	26	yes	-	-	cugacgccgaaggaggccugg	ugggccuucucggcgguggcu	cugacgccgaaggaggccuggagggaaaagacucaaagcugggccuucucggcgguggcu	scf000433:756479..756539:+
scf000041_16992	55.9	55.9	108	53	0	55	yes	-	-	uccaacaucaucuguagggaa	gccuuccagauguuguuggac	gccuuccagauguuguuggacuaugguaugaaauuauaggaguccaacaucaucuguagggaa	scf000041:1017118..1017181:-
scf000070_35685	55.8	55.8	112	81	0	31	yes	-	-	uccaagcucugaauuauuucc	caaugauucuaggguuuguag	caaugauucuaggguuuguaguauaaaauuaacuacuccaagcucugaauuauuucc	scf000070:591991..592048:+
scf000257_20186	55.3	55.3	107	93	1	13	yes	-	-	agaagagaguuguaguccaug	guggacugcagcccaccucu	guggacugcagcccaccucuucaggggcaucuauuaacugaagaagagaguuguaguccaug	scf000257:1580709..1580771:-
scf001307_39527	54.7	54.7	117	79	0	38	no	-	-	uguuagcaggcauguggauag	uaacacccacuuucugcuuac	uguuagcaggcauguggauaggaaaauaagauaacguacaucccuaacacccacuuucugcuuac	scf001307:87043..87108:-
scf000395_39739	54.3	54.3	103	68	0	35	yes	-	-	ugacagacacagaaguaacgg	aguuacuucuguguuugucag	aguuacuucuguguuugucagcucuagcaacaaagcggagcugacagacacagaaguaacgg	scf000395:477748..477810:+
scf000505_31417	54.1	54.1	105	102	0	3	yes	-	-	ucugucaaaucauaggucauu	uuggccuacggaaaugacaggcag	uuggccuacggaaaugacaggcagaccuaaaaagcacagucugucaaaucauaggucauu	scf000505:967957..968017:+
scf000181_35187	54.1	54.1	106	100	1	5	yes	-	-	uuugccugcguaaggaccuc	caguucuuaccaaggcaaua	caguucuuaccaaggcaauaaaguagaugagauuuuugccugcguaaggaccuc	scf000181:1130407..1130461:+
scf000714_4624	54	54	126	122	0	4	no	-	-	cuuuuuguuuguuuguuu	aacaaaaacauugccauua	cuuuuuguuuguuuguuuuggacuaaaacaaaaacauugccauua	scf000714:154268..154313:-
scf000772_27950	53.9	53.9	103	100	0	3	yes	-	-	cuacaacuuugugccaaucug	agauuggcacaaaguuguag	cuacaacuuugugccaaucugguuagccucgcagauuggcacaaaguuguag	scf000772:240372..240424:+
scf000178_16282	53.9	53.9	97	88	0	9	yes	hsa-miR-2110_MIMAT0010133_Homo_sapiens_miR-2110	aca-miR-5408c-3p_MIMAT0022078	uuggggaagguugugauaugu	cacaucacaaccuuccccau	uuggggaagguugugauauguuauguuauaucauaacacaucacaaccuuccccau	scf000178:318916..318972:+
scf001434_19993	53.1	49.5	94	78	0	16	yes	hsa-miR-3679-3p_MIMAT0018105_Homo_sapiens_miR-3679-3p	-	auuccccccgccaccgauaau	cuaucggcggugggggggauc	auuccccccgccaccgauaaugccuccaaagcacuaucggcggugggggggauc	scf001434:55482..55536:-
scf000022_14896	52.9	52.9	103	71	0	32	yes	-	-	ucagcuucagcuaguacgacc	ccauucugguuggaucugaua	ucagcuucagcuaguacgaccauccauaaucauuggccauucugguuggaucugaua	scf000022:4704073..4704130:-
scf000784_5105	52.8	52.8	103	60	0	43	yes	-	-	uccaguugggaaaauagauau	uaucuacuuucaggacugggag	uaucuacuuucaggacugggaguaaacuccuagcuauaccuccaguugggaaaauagauau	scf000784:55419..55480:+
scf000415_13900	52.6	56.4	110	86	0	24	no	-	-	auggaugacugucucugaag	uuccgagacagcaggcccag	uuccgagacagcaggcccagcuccaggaagggaagauggaugacugucucugaag	scf000415:934589..934644:-
scf000078_18703	52.5	52.5	103	40	0	63	yes	-	-	cuccccauguuuguuggacuu	auuccaacaacaugugaagg	cuccccauguuuguuggacuuccacaagagaagugaauuccaacaacaugugaagg	scf000078:1056194..1056250:+
scf000748_25850	52.3	52.3	101	98	0	3	yes	-	-	aaagguuauagaggagcuguu	acagcuccucuauaggcuuua	aaagguuauagaggagcuguuucuagagcuaugaacagcuccucuauaggcuuua	scf000748:226784..226839:+
scf000282_7613	51.7	51.7	102	88	0	14	yes	-	-	aguaaagaaggagaagaaggca	uguucuucucauucuuuuaaug	uguucuucucauucuuuuaaugauguguucuaggcuucaguaaagaaggagaagaaggca	scf000282:1418034..1418094:+
scf000056_15339	51.6	48	91	78	1	12	yes	hsa-miR-4772-3p_MIMAT0019927_Homo_sapiens_miR-4772-3p	-	gcugcaacucccagaaaccuu	guucugggaguugcuguccaa	gcugcaacucccagaaaccuucaccacuaguugugcuggcugggguucugggaguugcuguccaa	scf000056:1808583..1808648:+
scf000259_16637	51.3	51.3	98	94	0	4	yes	-	-	uuuacucccaaggaagcgggcg	uugcuuccucggaaguaau	uugcuuccucggaaguaauccccgcuuuguucugagggguuuacucccaaggaagcgggcg	scf000259:1267672..1267733:+
scf000246_11308	51.2	51.2	118	80	0	38	no	-	-	ugagaacagagaugccaugg	ccugucuccuuuguucuuaua	ugagaacagagaugccaugguaguuauugcaguugccccugucuccuuuguucuuaua	scf000246:277119..277177:+
scf000219_11886	51.1	47.3	98	78	0	20	yes	-	-	gcuccgaaauuccucccaug	cuggaaggcaucucggagg	gcuccgaaauuccucccauggugguggagaagcccuggaaggcaucucggagg	scf000219:1774434..1774487:+
scf000069_30768	51.1	47.5	91	88	0	3	yes	hsa-miR-1292-5p_MIMAT0005943_Homo_sapiens_miR-1292-5p	-	ugggaacgcaggaaagggccuu	aggccuuuuucucaguuccgcca	aggccuuuuucucaguuccgccaccuucacagguaccuuuggugggaacgcaggaaagggccuu	scf000069:1351345..1351409:-
scf000242_10469	50.9	50.9	98	82	0	16	yes	-	-	aaagucugccuuuugucucug	agacacaaggcagacuuuu	agacacaaggcagacuuuuggcagauuuucaugcaaaagucugccuuuugucucug	scf000242:352232..352288:+
scf000451_4080	50.8	50.8	98	85	0	13	yes	-	-	cuauguacauuaagaagauca	gaucuucuuaauguacuauag	gaucuucuuaauguacuauaguuucauucauuuugaaacuauguacauuaagaagauca	scf000451:594379..594438:-
scf000344_33679	50.8	50.8	99	63	0	36	yes	-	-	agcccauugacugaauaggac	uucuguuauuucagugaguc	agcccauugacugaauaggacuugcuaacacuaauguaaguucuguuauuucagugaguc	scf000344:506752..506812:-
scf000245_43990	50.7	50.7	98	43	0	55	yes	-	-	uuacagaguuugccaagcca	guuuuggugagcucuguagu	guuuuggugagcucuguaguuagacucauagcaauucgaauuacagaguuugccaagcca	scf000245:1721204..1721264:+
scf000069_30751	50.2	50.2	98	76	0	22	yes	-	-	uguacaagcugcacuugcaug	uguuugugcaucuuguuuca	uguacaagcugcacuugcauguucuccaguucacauguuugugcaucuuguuuca	scf000069:12150..12205:-
scf000050_20453	50.1	50.1	96	95	0	1	yes	-	-	ucugguaggauucauccauau	uauggaugaauccuaccagaa	uauggaugaauccuaccagaaccaguugucaguucugguaggauucauccauau	scf000050:543466..543520:+
scf000226_2989	50	50	97	85	0	12	yes	-	-	ugguuagacaaacauaggauu	aucccaggucugucugcccag	ugguuagacaaacauaggauuguguuguuggugcaaucccaggucugucugcccag	scf000226:1122194..1122250:-
scf000091_34426	50	50	99	95	0	4	yes	-	-	guuucuggucauguuaauuc	aauuaacaugcucagaaggaa	guuucuggucauguuaauucagugacagcuguagcagaauuaacaugcucagaaggaa	scf000091:1539615..1539673:+
scf000145_40136	49.8	49.8	104	103	0	1	no	-	-	uguccccucguuucccugcag	ccgggaagccaaggggauagga	ccgggaagccaaggggauaggacugcauuccacugaacuguccccucguuucccugcag	scf000145:553773..553832:-
scf000169_21201	49.7	46.1	97	95	0	2	no	hsa-miR-378j_MIMAT0024612_Homo_sapiens_miR-378j	-	ucuggauugcaguucccaucu	aaugggaguuguagcccaggca	ucuggauugcaguucccaucuuucuuugcuggauaaggcgaaugggaguuguagcccaggca	scf000169:1863496..1863558:-
scf000018_13929	49	45.4	88	70	0	18	yes	hsa-miR-6767-3p_MIMAT0027435_Homo_sapiens_miR-6767-3p	-	ucacgugcacccugaaauug	aauuucagaguguguguggcuug	aauuucagaguguguguggcuuguacauaauggaacagucacgugcacccugaaauug	scf000018:2688154..2688212:+
scf000536_32844	48.8	48.8	95	64	0	31	yes	-	-	cgggacuccguaucaagucag	cgacuugacucagaguccacuc	cgggacuccguaucaagucagacuuaagucacacugccgacuugacucagaguccacuc	scf000536:703951..704010:+
scf000267_5462	48	48	92	75	0	17	yes	-	-	uggaccacaucccccagaaug	auucugggcguuguaguccaa	uggaccacaucccccagaaugugggugugggggauucugggcguuguaguccaa	scf000267:982256..982310:+
scf000114_40329	47.9	47.9	94	62	0	32	yes	-	-	acaaucuucugaauccaucacc	agauggacugugagaagauac	agauggacugugagaagauacuguucugucaccugcaaacaaucuucugaauccaucacc	scf000114:1193990..1194050:+
scf000165_13594	47.8	44.2	88	70	0	18	yes	hsa-miR-1285-5p_MIMAT0022719_Homo_sapiens_miR-1285-5p	-	gaucucacugauuucaaugac	cuauugaaaugaaugggauuu	cuauugaaaugaaugggauuuauuaagaaacuguaauguagaucucacugauuucaaugac	scf000165:1509359..1509420:-
scf101324_42389	47.4	43.8	84	52	0	32	yes	hsa-miR-1258_MIMAT0005909_Homo_sapiens_miR-1258	-	uguuaggacugugcagaagug	ucuucugcacaguccuaacc	uguuaggacugugcagaagugguuuaacauugucuucuucugcacaguccuaacc	scf101324:104..159:-
scf000583_1614	47.1	43.5	84	69	0	15	yes	hsa-miR-302c-5p_MIMAT0000716_Homo_sapiens_miR-302c-5p	-	uuuaacauaggugauugggag	ucccaaucgccuaugcuaaau	uuuaacauaggugauugggagaaacaugguuucucccaaucgccuaugcuaaau	scf000583:308983..309037:+
scf000845_22055	46.5	46.5	90	89	0	1	yes	-	-	uggaccacacuucccaucauc	auucugcgaaucguagucc	uggaccacacuucccaucauccccucacugucgguggauucugcgaaucguagucc	scf000845:314514..314570:-
scf000680_19389	46.2	42.6	83	79	0	4	yes	hsa-miR-532-5p_MIMAT0002888_Homo_sapiens_miR-532-5p	-	gaugccuucugcaccuugucug	ugacaagaugccaggggcugucuc	ugacaagaugccaggggcugucucaauggcacaacugcgaugccuucugcaccuugucug	scf000680:336094..336154:+
scf000114_40398	45.7	45.7	87	66	2	19	yes	-	-	ugcuuagaagucuuagcccuc	ggggcuaagacuucuaagc	ggggcuaagacuucuaagccuuuuguuucuguucuugcuuagaagucuuagcccuc	scf000114:2870797..2870853:-
scf000007_45055	45.7	45.7	89	85	0	4	yes	-	-	uucauccugagacuguucaau	cugagcagugguaggaugaug	cugagcagugguaggaugaugcauugagucucagagcuucauccugagacuguucaau	scf000007:386582..386640:+
scf000132_21304	45.7	45.7	88	69	0	19	yes	-	-	cacaccacgacccuguaucag	uguaguacaaggucguggug	uguaguacaaggucgugguguugucuguuacaacuugcacaccacgacccuguaucag	scf000132:1969698..1969756:-
scf001422_19349	45.6	45.6	89	88	0	1	yes	-	-	uaacaauuaugauugacugug	cagucaaucaaaaguguaaa	cagucaaucaaaaguguaaaauauguuuaaauauauuuguuuuaacaauuaugauugacugug	scf001422:64242..64305:+
scf000271_13711	45.6	45.6	89	88	0	1	yes	-	-	uaacaauuaugauugacugug	cagucaaucaaaaguguaaa	cagucaaucaaaaguguaaaauauguuuaaauauauuuguuuuaacaauuaugauugacugug	scf000271:480..543:+
scf001205_16415	45.5	45.5	90	72	0	18	yes	-	-	uggacaaaauuacgugacuuuu	aaaggaauguauuuuugccac	uggacaaaauuacgugacuuuuugaugacagagaaaaaggaauguauuuuugccac	scf001205:110153..110209:-
scf000180_33722	44.5	44.5	86	30	0	56	yes	-	-	ggcccuauucuaguugugacuu	uuacaaguagaguaggcccca	ggcccuauucuaguugugacuuuuuauguucaaguaaguuacaaguagaguaggcccca	scf000180:1358078..1358137:+
scf000085_30392	44.4	44.4	85	83	0	2	yes	-	-	cagaaacgaaggacuguccuc	aggacagucuuucguuuccuu	aggacagucuuucguuuccuugauggauggauuggacagaccagaaacgaaggacuguccuc	scf000085:1542276..1542338:-
scf000105_9328	44.3	44.3	85	80	0	5	yes	-	-	uggcauuugcucuugugagcu	gcgcacaacagcaaaugccua	uggcauuugcucuugugagcugagucguacaacuccgcgcacaacagcaaaugccua	scf000105:749173..749230:+
scf000412_25653	44.2	40.6	80	77	0	3	yes	hsa-miR-576-5p_MIMAT0003241_Homo_sapiens_miR-576-5p	-	uuucuaaucaggaagaaggua	auuuucuuccgcauuggaaaa	auuuucuuccgcauuggaaaaugaaugcaaggagcauuuucuaaucaggaagaaggua	scf000412:166250..166308:+
scf012671_43232	43.7	43.7	85	84	0	1	yes	-	-	uuugcagaauucuccagaacc	ugcuggaagauuuuccccaa	ugcuggaagauuuuccccaaggcaaacuuuucuaagcuuugcagaauucuccagaacc	scf012671:70..128:-
scf000024_29679	43.7	43.7	85	84	0	1	yes	-	-	uuugcagaauucuccagaacc	ugcuggaagauuuuccccaa	ugcuggaagauuuuccccaaggcaaacuuuucuaagcuuugcagaauucuccagaacc	scf000024:894066..894124:+
scf000333_28171	43.6	43.6	84	46	0	38	yes	-	-	ccguaucucaguugcauguc	uaaugcaacugagaaaugcu	ccguaucucaguugcaugucugguuaugcauccaguaaugcaacugagaaaugcu	scf000333:1533378..1533433:-
scf000105_9325	43	43	82	79	0	3	yes	-	-	augcaacugaucaugucuaca	agacauuaucaguugcauac	agacauuaucaguugcauacagaguugugugacucagcaugcaacugaucaugucuaca	scf000105:602431..602490:+
scf000044_3583	43	43	83	78	0	5	yes	-	-	cugcaccagaguaaaugcugau	gaggcauuuccuguugcacag	gaggcauuuccuguugcacagcaaauuacaugacugcugcaccagaguaaaugcugau	scf000044:1480299..1480357:+
scf000045_10384	42.9	39.3	75	71	0	4	yes	hsa-miR-3160-5p_MIMAT0019212_Homo_sapiens_miR-3160-5p	-	ugcuuucucucagucccacc	guggggcuaugggagagggccu	ugcuuucucucagucccaccaugcucacagguacgcuugguggggcuaugggagagggccu	scf000045:4925270..4925331:+
scf000334_37332	42.4	42.4	81	51	0	30	yes	-	-	uugucguaagcucgaucuuuuc	aaagaucaagcuuucgacaag	aaagaucaagcuuucgacaagaaaaacgcguccugccaucuugucguaagcucgaucuuuuc	scf000334:973702..973764:-
scf000147_39940	42.4	42.4	82	42	0	40	yes	-	-	cauucuaaaucugacuaaguc	aauuagucucgucuagcuuga	aauuagucucgucuagcuugaguuuauuucaguggguucauucuaaaucugacuaaguc	scf000147:2800234..2800293:-
scf000805_11117	42.2	38.6	74	67	0	7	yes	hsa-miR-362-5p_MIMAT0000705_Homo_sapiens_miR-362-5p	-	cauccuugaaaucacagaaguu	ccuuuugugauuuuggggugug	ccuuuugugauuuuggggugugcaugacaaaguugcaggcauccuugaaaucacagaaguu	scf000805:263426..263487:+
scf001106_6046	41.9	41.9	80	79	0	1	yes	-	-	cugcugagccagcgauucgug	acgaagcggcgguucggcuugg	acgaagcggcgguucggcuugguucguuucccacccaaacugcugagccagcgauucgug	scf001106:121552..121612:-
scf001061_18928	41.9	39.9	80	52	0	28	yes	-	-	acauuaucaguugcauacuga	guaugcaguggauaaugucua	acauuaucaguugcauacugagucacacaacucaguaugcaguggauaaugucua	scf001061:126178..126233:-
scf000119_5395	41.9	41.9	108	103	4	1	no	-	-	cgguuucauuuauguuuucua	ugaagagguuugacuuugauuaua	cgguuucauuuauguuuucuaggguuugcgguucuugcauuucccuuaucugcuaaccuuacaguugaagagguuugacuuugauuaua	scf000119:59868..59957:-
scf000141_24352	41.7	41.7	79	54	0	25	yes	-	-	ugcagagauaggaggcccaguu	cugggcugucugucucugugc	ugcagagauaggaggcccaguuugcauucugagagggaagcugggcugucugucucugugc	scf000141:2103732..2103793:-
scf000161_38549	41.3	41.3	78	52	0	26	yes	-	-	cccgauccaggcugggaaaag	cuuuccuagccgagaucggac	cuuuccuagccgagaucggacucccaggagcccgauccaggcugggaaaag	scf000161:674714..674765:+
scf000422_1387	41.1	37.5	71	55	0	16	yes	hsa-miR-373-5p_MIMAT0000725_Homo_sapiens_miR-373-5p	-	ccucaaaauggcugccgccuc	aggcagcagccauuuugagag	aggcagcagccauuuugagaggcgaccacauggcugcugccccucaaaauggcugccgccuc	scf000422:740357..740419:+
scf000205_32009	41	41	78	34	0	44	yes	-	-	cauaauuucacauccugucag	uggcagaaugugaaauugugug	cauaauuucacauccugucaguuccucaacaaugacaguuauuggcagaaugugaaauugugug	scf000205:377814..377878:-
scf000653_4093	40.9	40.9	79	74	0	5	yes	-	-	ucugcugcuuuggguucuuu	aagaacccaaggcagcaga	ucugcugcuuuggguucuuuuaaaggagaaaaagaacccaaggcagcaga	scf000653:13320..13370:-
scf000102_38691	40.9	40.9	79	60	0	19	yes	-	-	aggaacaggaagcuuugacgg	caucaaagucuuccaguucugg	aggaacaggaagcuuugacggaccuaagccuaauuaugcaucaaagucuuccaguucugg	scf000102:2848015..2848075:-
scf037196_37533	40.8	42.3	78	48	0	30	yes	-	-	uugucguaagcucgaucuuuu	aaagaucaagcuuucgacaag	aaagaucaagcuuucgacaagaaaaacgcguccugccaucuugucguaagcucgaucuuuu	scf037196:160..221:+
scf001366_19595	40.7	44.5	88	87	0	1	no	-	-	ugggaauuugacgauuugcau	ugugaauuucccaauucccag	ugggaauuugacgauuugcauuaggcuaacuugugugaauuucccaauucccag	scf001366:66625..66679:-
scf000052_33336	40.2	40.2	77	59	0	18	yes	-	-	caggaacauaaccagcacuuc	aggugcuuguuguguuccuggg	aggugcuuguuguguuccugggcacauacccaaucaugugaucagauacacucccaggaacauaaccagcacuuc	scf000052:4105909..4105984:+
scf000024_29810	40.1	40.1	77	65	0	12	yes	-	-	gcacuugcugacaauucuucu	gaggaaauuucagcaggugua	gaggaaauuucagcagguguagcuuacauuaaaaccugcacuugcugacaauucuucu	scf000024:2427027..2427085:-
scf000680_19392	39.4	39.4	75	65	0	10	yes	-	-	cagccacugggaggcuucuuu	aagaaggcucccagugacuc	cagccacugggaggcuucuuugcacagcaucaaagaaggcucccagugacuc	scf000680:477045..477097:+
scf000665_15743	39.3	39.3	75	43	0	32	yes	-	-	cugccccauucauugcagug	cacagcagugaaagggacagu	cugccccauucauugcaguggaggaaauaaguacagugugcagagucccacagcagugaaagggacagu	scf000665:499995..500064:-
scf000665_15741	39.2	39.2	75	43	0	32	yes	-	-	cugccccauucauugcagug	cacagcagugaaagggacagu	cugccccauucauugcaguggaggaaauaacuacagugugcagagucccacagcagugaaagggacagu	scf000665:499556..499625:-
scf000627_25699	39.1	39.1	77	68	0	9	yes	-	-	ucuuuaauaccuccagcauug	aacacuggggguuuucaagag	ucuuuaauaccuccagcauugggauagugagcucuucaacacuggggguuuucaagag	scf000627:63460..63518:-
scf000385_2309	39.1	36	67	45	0	22	yes	hsa-miR-3921_MIMAT0018196_Homo_sapiens_miR-3921	-	ccucugagaaugcaguugcc	gugggugcaugcucugaggc	gugggugcaugcucugaggcagcaguugagcucuucacugccucugagaaugcaguugcc	scf000385:782715..782775:+
scf000316_12349	39.1	42.7	76	70	0	6	yes	-	aca-miR-5419_MIMAT0022039	acuauaaugugggaguacuu	agugcuuucauauucuagug	acuauaaugugggaguacuugucuuguuucuuaagaagugcuuucauauucuagug	scf000316:1312634..1312690:-
scf000027_27834	38.4	38.4	73	54	0	19	yes	-	-	gugcagaagcugcugauccac	uggaucaucagccucuguaug	gugcagaagcugcugauccacuucuguuuauaguggaucaucagccucuguaug	scf000027:4412617..4412671:+
scf000007_45257	38.2	38.2	74	29	0	45	yes	-	-	accaguuagaauuccacuuaaag	ugaagugggauuuuaaguggcu	accaguuagaauuccacuuaaagugauuauugcauuaaacugaagugggauuuuaaguggcu	scf000007:4964119..4964181:-
scf000032_12552	38.2	38.2	73	69	0	4	yes	-	-	uaaugagaagccauguuuguu	aacaaacauggcuucucauug	aacaaacauggcuucucauuguuuguuuguuugccauaaugagaagccauguuuguu	scf000032:406079..406136:-
scf000176_33018	38.1	38.1	73	54	0	19	yes	-	-	uggcacaugagccauaggucg	aaccugugguacgugugcc	aaccugugguacgugugccacagcuggcauguggaacccuuucgucuggcacaugagccauaggucg	scf000176:1220183..1220250:+
scf000568_91	38	34.4	65	64	0	1	yes	hsa-miR-191-3p_MIMAT0001618_Homo_sapiens_miR-191-3p	-	ucugcgcuugagagcucuagc	uagagcacgcaagcggaga	ucugcgcuugagagcucuagcucugaaguccaggagaaggugcuagagcacgcaagcggaga	scf000568:607945..608007:-
scf000002_44846	37.7	37.7	65	59	0	6	yes	hsa-miR-196a-5p_MIMAT0000226_Homo_sapiens_miR-196a-5p	aca-miR-196a_MIMAT0021831	aagguaguucagcuuugacca	ggucagaguagagccaucuu	aagguaguucagcuuugaccaucuauauuuguaugagguauggucagaguagagccaucuu	scf000002:5744847..5744908:+
scf000508_3329	37.7	37.7	73	71	0	2	yes	-	-	ccagcuaagugugaauaggau	uccuaaauacauuuaguagag	ccagcuaagugugaauaggauuucaggcugagcaugcaauccuaaauacauuuaguagag	scf000508:153717..153777:-
scf000106_18844	37.7	37.7	73	71	0	2	yes	-	-	ccagcuaagugugaauaggau	uccuaaauacauuuaguagag	ccagcuaagugugaauaggauuucaggcugagcaugcaauccuaaauacauuuaguagag	scf000106:2375898..2375958:+
scf000357_9721	37.7	37.7	72	62	0	10	yes	-	-	uaggguggccaucugagacc	ccucagacgaccaccgugcac	ccucagacgaccaccgugcacuuggaaggucgcuggauguaggguggccaucugagacc	scf000357:578480..578539:+
scf000274_31260	37.6	37.6	75	71	0	4	yes	-	-	cuguagauaucuguugcauac	caugcaauaguguccacacuga	cuguagauaucuguugcauacugagccauacaacccagcaugcaauaguguccacacuga	scf000274:351937..351997:+
scf000007_45053	37.4	37.4	71	60	0	11	yes	-	-	ucaugaaugguggaagaauac	auucuuccaccauucaugau	auucuuccaccauucaugauggcauuccucaucaugaaugguggaagaauac	scf000007:307775..307827:+
scf000298_31043	37.3	33.7	64	57	0	7	yes	hsa-miR-6853-3p_MIMAT0027607_Homo_sapiens_miR-6853-3p	-	uguucauuuuauguagcagga	cucugcuacaggaaauag	cucugcuacaggaaauagaaacauugguacucacugugagauguucauuuuauguagcagga	scf000298:203973..204035:+
scf000448_27974	37.2	33.6	67	62	0	5	yes	hsa-miR-760_MIMAT0004957_Homo_sapiens_miR-760	-	uggcucugguucauuuguguu	acagaaugagacuugaguca	uggcucugguucauuuguguuuucuugcaccauuaaacagaaugagacuugaguca	scf000448:1097168..1097224:+
scf002243_19593	37	37	71	67	0	4	yes	-	-	ucucugcacaugucucucug	uaugggucaggugcagcacagc	uaugggucaggugcagcacagcuacacaaaggcucucugcacaugucucucug	scf002243:565..618:+
scf000152_19859	37	37	86	85	0	1	no	-	-	ucuuucucauuugucuucca	cgaagaucgauugagaag	ucuuucucauuugucuuccagacacgaagaucgauugagaag	scf000152:1535690..1535732:-
scf000159_29610	36.9	33.3	71	63	0	8	no	hsa-miR-3649_MIMAT0018069_Homo_sapiens_miR-3649	-	ugggaccucuuccgaccccgac	uuggacggugaggagucccuu	ugggaccucuuccgaccccgacuguaaucugaguuggacggugaggagucccuu	scf000159:2678437..2678491:-
scf000014_6637	36.8	33.2	63	46	0	17	yes	hsa-miR-6834-3p_MIMAT0027569_Homo_sapiens_miR-6834-3p	-	uaugucccagugugcucgcuc	auugaguccaccaggacaug	uaugucccagugugcucgcucugugcccuugcugcacccauagauugaguccaccaggacaug	scf000014:2168396..2168459:+
scf001209_34901	36.7	36.7	71	32	0	39	yes	-	-	aacuacaaaucccaaaauccu	auucugggauuguagucagu	aacuacaaaucccaaaauccugugucuguggggauucugggauuguagucagu	scf001209:14543..14596:+
scf002267_70	36.7	36.7	71	32	0	39	yes	-	-	aacuacaaaucccaaaauccu	auucugggauuguagucagu	aacuacaaaucccaaaauccugugucuguggggauucugggauuguagucagu	scf002267:5433..5486:-
scf000139_5014	36.6	33	63	61	0	2	yes	hsa-miR-6513-5p_MIMAT0025482_Homo_sapiens_miR-6513-5p	-	auugggaugcggaaggugac	ucaucuuuucuuaucccauuc	auugggaugcggaaggugacaauggcauuguuguuaauauugucaucuuuucuuaucccauuc	scf000139:2750416..2750479:+
scf000024_29689	36.6	36.6	71	69	1	1	yes	-	-	uuggaacauucugggaguuac	aaucucccagaacaacccagc	aaucucccagaacaacccagcuagcugucccaugcuaguuggaacauucugggaguuac	scf000024:1439301..1439360:+
scf001143_18671	36.6	36.6	72	68	0	4	yes	-	-	uccguuuucacuugucuggau	ucagauaagugcaaagagagu	uccguuuucacuugucuggauuuucccauugucagggucagauaagugcaaagagagu	scf001143:46118..46176:-
scf000381_9857	36.5	36.5	72	70	0	2	yes	-	-	uuucucuagauucuuguucug	accaagaacccagagggaa	uuucucuagauucuuguucuguaauuuuucuuucagaccaagaacccagagggaa	scf000381:696653..696708:-
scf001189_21112	36.4	36.4	85	84	0	1	no	-	-	gaacuuuggaaagagagug	uuuuucuguuuagcucaa	uuuuucuguuuagcucaagaacuuuggaaagagagug	scf001189:142680..142717:+
scf000487_36505	36.3	36.3	77	65	0	12	no	-	-	ucggcuaggggaguccucggug	cugggauaccucucgcccuucg	ucggcuaggggaguccucggugauucuuuguaagcccccugggauaccucucgcccuucg	scf000487:389942..390002:-
scf000004_25099	36.3	32.7	62	41	0	21	yes	hsa-miR-617_MIMAT0003286_Homo_sapiens_miR-617	-	agacuuccucugccuuucuaug	uggaaagacaggggaagcuug	agacuuccucugccuuucuaugccugugaggcauggaaagacaggggaagcuug	scf000004:8530342..8530396:-
scf000288_31742	35.9	35.9	70	49	0	21	yes	-	-	uagagcuucuguaaguuacgg	uguagcuaccagaaacucugc	uguagcuaccagaaacucugcuuguugucuuugcugguuagagcuucuguaaguuacgg	scf000288:1482200..1482259:-
scf000016_35112	35.1	35.1	67	64	0	3	yes	-	-	uuguacacacucugaaauug	aauugcagggugcauacaacu	aauugcagggugcauacaacuuuauugcauuauauaugaguuguacacacucugaaauug	scf000016:5144561..5144621:-
scf000617_20440	35.1	35.1	68	41	0	27	yes	-	-	uuaugaaucauggcuuguuug	uuacaagccaggauugcaaac	uuacaagccaggauugcaaaccaaggguuauccugguuaugaaucauggcuuguuug	scf000617:427549..427606:-
scf000306_3755	35	35	67	64	0	3	yes	-	-	uuggauuuuggggcaugugugu	cacacgggcagaaauccaag	uuggauuuuggggcaugugugucaacccaucauacuggcacacgggcagaaauccaag	scf000306:1628970..1629028:-
scf000478_4383	35	#N/A	58	56	0	2	yes	hsa-miR-373-5p_MIMAT0000725_Homo_sapiens_miR-373-5p	#N/A	gcucaaaauggcugccgccuc	guggcagccauuuugagaug	guggcagccauuuugagaugugaccacauggcugcuaccgcucaaaauggcugccgccuc	scf000478:898728..898788:+
scf000230_12194	34.8	34.8	71	69	0	2	yes	-	-	ucacagcacagucucuggc	agagaccaugcuauguauu	agagaccaugcuauguauucuucacuaacaagcauucacagcacagucucuggc	scf000230:1496603..1496657:-
scf000079_8792	34.5	34.5	67	66	0	1	yes	-	-	ucuguuuuccuuugcucugaa	caggagcauuugaacacauuc	caggagcauuugaacacauucagguaaaugccucuguuuuccuuugcucugaa	scf000079:3426285..3426338:-
scf000150_21027	34.3	34.3	66	64	0	2	yes	-	-	ugggaguugcagcacaacaa	uuggacugcaacucucag	uuggacugcaacucucagcauucuucacucuuggccaugcuggcugguugcugggaguugcagcacaacaa	scf000150:1643716..1643787:+
scf000526_14617	34.3	34.3	65	59	0	6	yes	-	-	ucucagaauccucaaccagc	cuggcugggggauucugagag	ucucagaauccucaaccagcuuggccagugguugugcuggcugggggauucugagag	scf000526:316968..317025:-
scf000002_44866	34.1	30.5	58	40	0	18	yes	hsa-miR-5584-5p_MIMAT0022283_Homo_sapiens_miR-5584-5p	-	gagggaaaaggaagaaccuac	uagguuguucccuuuccuc	gagggaaaaggaagaaccuacuauccacauguacaguagguuguucccuuuccuc	scf000002:8984774..8984829:+
scf000008_16110	34.1	34.1	72	71	0	1	no	-	-	ccgcagcucccgcccgugccg	acacgggagggagcaggcuggc	acacgggagggagcaggcuggcccggcacgaccccgcccgcagcucccgcccgugccg	scf000008:891912..891970:-
scf000085_30326	34.1	34.1	68	67	0	1	yes	-	-	cugcagugugaacugauguc	cuucaguucccacuucacagu	cugcagugugaacugaugucuuguacaugaucacauaguugcuucaguucccacuucacagu	scf000085:809640..809702:+
scf000020_33964	33.9	33.9	65	48	0	17	yes	-	-	cgguaauuaaagaguuucugc	caggaacucuuuaauuauugg	cgguaauuaaagaguuucugcuuugaaucucucacaaucaguuuuguugcaggaacucuuuaauuauugg	scf000020:2809370..2809440:+
scf001288_39522	33.9	33.9	66	46	0	20	yes	-	-	gaacucuccauggugcuggac	uucagcaacugagaaaguuucc	gaacucuccauggugcuggacuuauuuugaugauugcgguucagcaacugagaaaguuucc	scf001288:72963..73024:-
scf000040_7535	33.7	33.7	65	64	0	1	yes	-	-	uguuauccaagguucugaauc	auuuagaacuuuagauacuuc	uguuauccaagguucugaaucuuaauucccaaacagauuuagaacuuuagauacuuc	scf000040:3132289..3132346:-
scf000586_1547	33.6	33.6	65	48	0	17	yes	-	-	cggucagcuucaaaugguugug	acaaucauugaaacugaccag	cggucagcuucaaaugguugugugcaauuccaugcagugaccaacacaaucauugaaacugaccag	scf000586:232008..232074:-
scf000099_17835	33.5	29.9	57	55	0	2	yes	hsa-miR-3164_MIMAT0015038_Homo_sapiens_miR-3164	-	ugugacuuccagauuccuccag	gacuagaggauucuagaag	ugugacuuccagauuccuccagauaccaugaucugacuagaggauucuagaag	scf000099:1661257..1661310:-
scf000155_17502	33.3	33.3	63	50	0	13	yes	-	-	uaugugugugagaaagagugac	ucacacucucucucuauauaua	ucacacucucucucuauauauauguaguuuguauauacaguauaugugugugagaaagagugac	scf000155:1667319..1667383:+
scf000037_44395	33.2	33.2	63	57	0	6	yes	-	-	ugugaaccuagaacccagucgg	guuuggguucuagguucauaugc	guuuggguucuagguucauaugcuacacucagcagcaugugaaccuagaacccagucgg	scf000037:875905..875964:+
scf000336_36744	33.1	29.5	56	48	0	8	yes	hsa-miR-764_MIMAT0010367_Homo_sapiens_miR-764	-	acaggugcagauccacggag	uccauagaucugcaccug	acaggugcagauccacggaguguucugcacuacuccauagaucugcaccug	scf000336:911974..912025:+
scf000055_18439	33.1	29.5	55	54	0	1	yes	hsa-miR-373-5p_MIMAT0000725_Homo_sapiens_miR-373-5p	-	ccucaaaauggcugccgccuc	ggggcagccauuuugagagg	ggggcagccauuuugagaggugaccacauggcugccgccucaaaauggcugccgccuc	scf000055:1442100..1442158:+
scf000054_15073	33	33	65	51	0	14	yes	-	-	uccaacucugaucagauuaa	auaucugcucagaaauugguc	uccaacucugaucagauuaacaguguugaccgaccucugcauaucugcucagaaauugguc	scf000054:24746..24807:-
scf000726_37911	32.9	32.9	63	53	0	10	yes	-	-	uggguugcccucuccucuggac	cccagaagagggugcagcauuc	uggguugcccucuccucuggacaucuuuccuaaacaggugcccagaagagggugcagcauuc	scf000726:81972..82034:-
scf000111_33078	32.9	32.9	72	69	0	3	no	-	-	uugagagaguugcucacaccgu	uuguuugucccuuucuccag	uugagagaguugcucacaccguuugcaaacagacguuguuugucccuuucuccag	scf000111:188939..188994:+
scf000267_5459	32.8	32.8	69	49	0	20	no	-	-	aggguccaguggggcucuagguc	acaggagccgccugggcccgc	aggguccaguggggcucuaggucggcucauccugagacaggagccgccugggcccgc	scf000267:937457..937514:+
scf000167_20569	32.8	32.8	62	47	0	15	yes	-	-	caagugaccaugaacgcaagug	cuugcauuuguggucacaugu	cuugcauuuguggucacaugucgauugcaugauuugacaagugaccaugaacgcaagug	scf000167:543176..543235:+
scf000911_19203	32.6	32.6	71	69	0	2	no	-	-	cacaccacgacccuguaucag	uguaguacaaggucauggugu	uguaguacaaggucaugguguugucuguuacaacuuacacaccacgacccuguaucag	scf000911:298040..298098:+
scf000057_30175	32.4	28.6	62	60	0	2	yes	-	-	ccuccugucucugcacaugcac	cgcaugcacagaggcaagggc	cgcaugcacagaggcaagggcugugucugagaagggaagucagccuccugucucugcacaugcac	scf000057:1891441..1891506:+
scf000350_3779	32.4	28.8	64	61	1	2	no	hsa-miR-3160-3p_MIMAT0015034_Homo_sapiens_miR-3160-3p	-	ggagcugaccgggacaaacag	gugagucccugcgccugcucgcu	gugagucccugcgccugcucgcucuguccauuaauauugaggagcugaccgggacaaacag	scf000350:600647..600708:+
scf001014_15750	32.3	32.3	62	59	0	3	yes	-	-	uucagcacauuggauagucca	gcuauccagggugcugaaccu	gcuauccagggugcugaaccuaguuuggggauaugguucagcacauuggauagucca	scf001014:63135..63192:-
scf000360_242	32.1	#N/A	60	51	0	9	yes	-	#N/A	uggaggcguuacuuuuauugg	caauaaaaguaacgccuccag	uggaggcguuacuuuuauugggaacuuuguggucccaauaaaaguaacgccuccag	scf000360:571907..571963:+
scf000638_43757	31.9	31.9	70	63	0	7	no	-	-	cagacuugcggcuucucuuga	cagcagaauccuccaagguuu	cagcagaauccuccaagguuuguguaaacuagcagacagacuugcggcuucucuuga	scf000638:126202..126259:+
scf000078_18728	31.7	31.7	63	17	35	11	yes	-	-	augcagaacacacuaccucuu	aaaggaguggcuuucugcuaa	augcagaacacacuaccucuuuuguugaaaaaaaaaaggaaaaaaggaguggcuuucugcuaa	scf000078:2968593..2968656:+
scf000192_34855	31.6	31.6	53	52	0	1	yes	hsa-miR-338-5p_MIMAT0004701_Homo_sapiens_miR-338-5p	aca-miR-338-5p_MIMAT0021937	uacaauauuaucucaauguc	acauugagauaauauuguau	acauugagauaauauuguauggagagacauacaauauuaucucaauguc	scf000192:650531..650580:+
scf000502_21121	31.2	27.6	53	45	0	8	yes	hsa-miR-876-5p_MIMAT0004924_Homo_sapiens_miR-876-5p	-	uggauuucagcucccauaaguc	acugugggaauggaagucug	uggauuucagcucccauaagucucggccagauaagggacugugggaauggaagucug	scf000502:107389..107446:-
scf000498_18346	31.1	31.1	61	33	0	28	yes	-	-	uacauguuccaauugcucccg	aagagcaauuagaacauggcg	uacauguuccaauugcucccguuuauugcuuauacaagagcaauuagaacauggcg	scf000498:171227..171283:-
scf000010_32781	31.1	31.1	59	57	0	2	yes	-	-	caauuaccuugcucucucugc	cagagauagcaggguaucug	caauuaccuugcucucucugcucucucgaguccauaggcagagauagcaggguaucug	scf000010:7573728..7573786:-
scf000564_14428	30.9	30.9	60	56	0	4	yes	-	-	auggauauagcucacugcuuc	aagaaaugagcuauguccac	auggauauagcucacugcuucagauaaauugaauauguacgaagaaaugagcuauguccac	scf000564:669932..669993:+
scf043340_42783	30.8	27.2	52	50	0	2	yes	hsa-miR-1237-3p_MIMAT0005592_Homo_sapiens_miR-1237-3p	-	uccuucugcgagcugacauac	cugucugcuugcagaagg	cugucugcuugcagaaggacagcagagacuauguccuucugcgagcugacauac	scf043340:362..416:+
scf000048_43580	30.5	30.5	58	56	0	2	yes	-	-	uaugcuucucauaguuuccca	gggaauuauggaaaguauag	uaugcuucucauaguuucccagggucguugagcuggggaauuauggaaaguauag	scf000048:4758156..4758211:+
scf000283_34808	30.5	30.5	57	43	0	14	yes	-	-	agagagggagauaccgucuug	agauuguaucucccucuaug	agagagggagauaccgucuugggucccagcugucuaaaagauuguaucucccucuaug	scf000283:1224811..1224869:+
scf000149_34620	30.5	30.5	65	54	0	11	yes	-	-	auucaucaggucgacaaaug	auuuuuuuucugaugacucga	auucaucaggucgacaaauguaugauuuuuuuucugaugacucga	scf000149:120025..120070:+
scf000282_7627	30.3	30.3	57	53	0	4	yes	-	-	ugucucauccugcacagauug	auccugugcaggaugggucuc	ugucucauccugcacagauugagccauaaucuaugccucauccugugcaggaugggucuc	scf000282:1039540..1039600:-
scf000192_34878	30.1	30.1	50	49	0	1	yes	hsa-miR-338-5p_MIMAT0004701_Homo_sapiens_miR-338-5p	aca-miR-338-5p_MIMAT0021937	uacaauauuaucucaauguc	acauugagauaauauuguau	acauugagauaauauuguaugucucuccauacaauauuaucucaauguc	scf000192:650530..650579:-
scf000083_4224	30	26.2	58	49	0	9	yes	-	-	ucucagccacacuagauucug	ugucuuuaguguggaagcgac	ugucuuuaguguggaagcgacggucgcuuucgaauuggccuucucagccacacuagauucug	scf000083:3665035..3665097:+
scf000335_39717	29.8	26.2	56	44	0	12	yes	hsa-miR-610_MIMAT0003278_Homo_sapiens_miR-610	-	agagcuaaccaagauguugaa	ucagcaccucagucagcgcc	agagcuaaccaagauguugaauccuauuguccaaauacauucagcaccucagucagcgcc	scf000335:1231661..1231721:-
scf000033_2812	29.4	29.4	55	40	0	15	yes	-	-	auucuggaccguuucagaugg	aucugaaaugguccagaaug	aucugaaaugguccagaaugugaucucgcaggaagcacauucuggaccguuucagaugg	scf000033:1811931..1811990:-
scf117812_42297	29.4	29.4	55	40	0	15	yes	-	-	auucuggaccguuucagaugg	aucugaaaugguccagaaug	aucugaaaugguccagaaugugaucucgcaggaagcacauucuggaccguuucagaugg	scf117812:107..166:+
scf000237_26810	29.4	29.4	57	56	0	1	yes	-	-	uggugagaacuuaugggaauc	acucccaucagcccucaccc	acucccaucagcccucacccgugaagccauuggugagaacuuaugggaauc	scf000237:1421889..1421940:-
scf000006_44703	29.2	29.2	55	35	0	20	yes	-	-	caugcaagcaccacaccacugu	agcagcguggugcuugucuga	caugcaagcaccacaccacuguuuaugcaugugcaaacagcagcguggugcuugucuga	scf000006:5814191..5814250:-
scf000098_17686	29.1	25.5	49	47	0	2	yes	hsa-miR-592_MIMAT0003260_Homo_sapiens_miR-592	-	uugugucaucuugauaguccug	uggaugucaagaggucacucc	uugugucaucuugauaguccuggaggaaauaaugccuggaugucaagaggucacucc	scf000098:3055506..3055563:+
scf000064_25711	29	25.4	48	47	0	1	yes	hsa-miR-2276-5p_MIMAT0026921_Homo_sapiens_miR-2276-5p	-	gcccucugagugguacagcuc	gccauacaacucagagguc	gccauacaacucagaggucuuguaucaucugaauaagcccucugagugguacagcuc	scf000064:737006..737063:+
scf000064_25713	29	25.4	48	47	0	1	yes	hsa-miR-2276-5p_MIMAT0026921_Homo_sapiens_miR-2276-5p	-	gcccucugagugguacagcuc	gccauacaacucagagguc	gccauacaacucagaggucuuguaucaucugaauaagcccucugagugguacagcuc	scf000064:737504..737561:+
scf000040_7522	28.9	29.1	57	53	0	4	no	hsa-miR-9500_MIMAT0035542_Homo_sapiens_miR-9500	-	uagggaagaacaacugaguug	ugcucaguuuuaauucccguug	ugcucaguuuuaauucccguuguucuaauccaggaguuagggaagaacaacugaguug	scf000040:2721525..2721583:-
scf000785_33415	28.8	28.8	54	44	0	10	yes	-	-	uucagucuugcuccuuugaag	cagagaagcaagacuggacca	uucagucuugcuccuuugaagaugucccugcauuucagagaagcaagacuggacca	scf000785:162917..162973:-
scf000085_30396	28.7	28.7	56	52	0	4	no	hsa-miR-942-5p_MIMAT0004985_Homo_sapiens_miR-942-5p	aca-miR-5402-5p_MIMAT0022012	ucuucucucugugucuccag	uggagacaggaagagagcga	uggagacaggaagagagcgaucggggaaucagacaugucuucucucugugucuccag	scf000085:1714304..1714361:-
scf000005_44365	28.6	28.6	54	32	0	22	yes	-	-	ugauacacagagagaccauga	uuggccuuugugaaucacac	ugauacacagagagaccaugagaaguaagaacagguuuuucuucuuggccuuugugaaucacac	scf000005:8437902..8437966:-
scf000544_27489	28.5	28.5	55	49	0	6	yes	-	-	uuacauuccuugucacaugc	caugugaccaggaauaggac	uuacauuccuugucacaugccuggccaugucuuugacaugugaccaggaauaggac	scf000544:367707..367763:-
scf000092_38459	28.5	28.5	56	55	0	1	yes	-	-	acucagagaccugcuucguua	aaugaagcuggugucuuagcc	aaugaagcuggugucuuagcccugguguccuuuauguacucagagaccugcuucguua	scf000092:1537960..1538018:+
scf000162_2109	28.3	28.3	53	41	0	12	yes	-	-	uucccagagcuuccuuuauac	auaaaggaagcucugggaa	auaaaggaagcucugggaaagcauuacuuuacugcuuucccagagcuuccuuuauac	scf000162:1371364..1371421:+
scf000490_1483	28.3	28.3	52	41	2	9	yes	-	-	uuuuuauguucggagccuuac	uaaggcuccgaauguaaaaag	uaaggcuccgaauguaaaaaggguuucuuuuuucuuucuuuuuauguucggagccuuac	scf000490:784348..784407:+
scf001189_21111	28.1	28.1	85	84	0	1	no	-	-	gaacuuuggaaagagagug	uuuuucuguuuagcucaa	uuuuucuguuuagcucaagaacuuuggaaagagagug	scf001189:142680..142717:+
scf000027_27944	28.1	28.1	56	9	0	47	yes	-	-	accaauuaucgcaaaaugaag	uucacuuugugaugaucgguu	uucacuuugugaugaucgguucccugcuucgcuaaccaauuaucgcaaaaugaag	scf000027:6120797..6120852:-
scf000442_503	28	28	53	51	0	2	yes	-	-	ugcugcagcuauuugaugagg	cucaucagcacacugcagcagu	ugcugcagcuauuugaugaggugguggucauguuucuggcugugugcaauaggcaccucaucagcacacugcagcagu	scf000442:833712..833790:-
scf000415_13894	27.7	27.7	54	53	0	1	yes	-	-	gaaaggaugauggaaauugaa	gcaauuccuaucaucccca	gcaauuccuaucauccccaccacauaauuaugcagugaaaggaugauggaaauugaa	scf000415:747192..747249:-
scf000417_21769	27.7	27.7	53	52	0	1	yes	-	-	augucugauugcaccauccag	ugaggguacaaucagacacu	ugaggguacaaucagacacugagaaaaggucaucaugucugauugcaccauccag	scf000417:418517..418572:+
scf000014_6734	27.5	27.5	52	49	0	3	yes	-	-	ugaacucagagacuacccuu	agaguaguuccugagaucac	agaguaguuccugagaucaccgguguucuaaaacaagugaacucagagacuacccuu	scf000014:3684389..3684446:-
scf000191_6318	27.5	27.5	54	50	0	4	yes	-	-	uuuguuguuucaagauugga	ucaagauuggagcaacagaug	ucaagauuggagcaacagaugacuguguauuucugaauauuuguuguuucaagauugga	scf000191:288352..288411:-
scf000057_30203	27.5	27.5	45	31	0	14	yes	hsa-miR-24-1-5p_MIMAT0000079_Homo_sapiens_miR-24-1-5p	aca-miR-24-2-5p_MIMAT0021901	ggccuacucuaguugugacu	ucacaucuggaguaggcucau	ggccuacucuaguugugacucauuuuaguguaagucacaucuggaguaggcucau	scf000057:3369005..3369060:+
scf000133_43836	27.2	27.2	51	49	0	2	yes	-	-	ugguuuuccaguauuaaagg	cuuuaauauuggaaaauugccac	cuuuaauauuggaaaauugccacuggaucacuagcagugguuuuccaguauuaaagg	scf000133:939600..939657:-
scf000212_36072	27	27	52	37	0	15	yes	-	-	uagggauuugcugucgcacac	uacgcaacagcaaaugccaau	uagggauuugcugucgcacaccagucaugugaugugguacgcaacagcaaaugccaau	scf000212:797369..797427:+
scf000557_38840	26.9	#N/A	44	37	0	7	yes	hsa-miR-4768-3p_MIMAT0019921_Homo_sapiens_miR-4768-3p	#N/A	ucaggagaaagagaauacugua	acaguauucucuuuuuccugug	acaguauucucuuuuuccuguguguuuucacacacucaggagaaagagaauacugua	scf000557:374510..374567:-
scf000300_27520	26.9	#N/A	43	38	0	5	yes	hsa-miR-4425_MIMAT0018940_Homo_sapiens_miR-4425	#N/A	aguugggaccaguaacuggau	uccaguugcuagucccaacua	aguugggaccaguaacuggauauacccaauauauccaguugcuagucccaacua	scf000300:831979..832033:+
scf000015_27152	26.7	26.7	53	50	0	3	yes	-	-	gauguuaucgcuaguguacugu	agugugcaacugauaaugac	gauguuaucgcuaguguacuguguuauuaggacccagugugcaacugauaaugac	scf000015:4863342..4863397:+
scf000186_20037	26.4	22.8	43	42	0	1	yes	hsa-miR-7108-5p_MIMAT0028113_Homo_sapiens_miR-7108-5p	-	auguggccuuacaagaacuuc	ugguucuuguaaggccacauau	ugguucuuguaaggccacauauugaauuacuauauguggccuuacaagaacuuc	scf000186:1843874..1843928:+
scf000385_2328	26.4	26.4	50	49	0	1	yes	-	-	cccauguccucuguuguagcc	ugcaacacaagacacgaggguuu	ugcaacacaagacacgaggguuucgaaaagcucccauguccucuguuguagcc	scf000385:842833..842886:-
scf000082_37096	26.3	26.3	50	45	0	5	yes	-	-	uuaguuagaagcaaucugcc	acagauugucucuaauuaaa	acagauugucucuaauuaaagguuaaaaacuggaacuguuuaguuagaagcaaucugcc	scf000082:2626674..2626733:-
scf000258_20327	26.1	26.1	48	46	0	2	yes	-	-	uauauaggcuugguuucacug	agugaaaccaagccuauauaua	agugaaaccaagccuauauauauguacacacacauauauauaggcuugguuucacug	scf000258:643050..643107:+
scf000684_5706	26.1	26.1	50	40	1	9	yes	-	-	ugucaacucccagaaucguc	gagaaucugggaguuggaa	ugucaacucccagaaucguccagcuggucaugcugcuuggagaaucugggaguuggaa	scf000684:301073..301131:+
scf000368_6405	25.9	25.9	50	27	0	23	yes	-	-	agugggaaccuugaaggagug	acucuuuccagaucucacuu	agugggaaccuugaaggaguggguaaaaccacucuuuccagaucucacuu	scf000368:1115716..1115766:-
scf000258_20356	25.9	25.9	48	46	0	2	yes	-	-	uauauaggcuugguuucacug	agugaaaccaagccuauauaua	agugaaaccaagccuauauauauguguguguacauauauauaggcuugguuucacug	scf000258:643049..643106:-
scf001331_15488	25.8	25.8	49	47	0	2	yes	-	-	cuuccggacaugcagcucugag	cauggcugucuggcuggagau	cuuccggacaugcagcucugaguacucccaauaucucauggcugucuggcuggagau	scf001331:54678..54735:+
scf000342_27419	25.7	25.7	49	37	0	12	yes	-	-	gagagaaaugaaacaugaugu	caucuguugaauuucuacuug	gagagaaaugaaacaugaugugauaugaaagguuacaucuguugaauuucuacuug	scf000342:254313..254369:-
scf000148_28899	25.6	25.6	50	36	0	14	yes	-	-	auuugugacacuuuuacggcu	accguaaaagcaucacaaauc	accguaaaagcaucacaaaucucuuuguuugccucucccucuuacgaagagauuugugacacuuuuacggcu	scf000148:1247591..1247663:+
scf000149_34746	25.6	22	44	41	2	1	yes	hsa-miR-548g-3p_MIMAT0005912_Homo_sapiens_miR-548g-3p	-	caaacuguaacuuucucaccc	ugagaaaguuacaguuuugc	ugagaaaguuacaguuuugcacuacaccucccagaaucccccaguccgcacgaccggguucuugucccaaacuguaacuuucucaccc	scf000149:1671111..1671199:-
scf000505_31408	25.6	25.6	48	46	0	2	yes	-	-	ggguccucagauauuguuggg	ccagcacaucuggggacccag	ggguccucagauauuguuggguuauaacucccagaaagccagcacaucuggggacccag	scf000505:217265..217324:+
scf000194_40034	25.2	21.6	40	39	0	1	yes	hsa-miR-5587-3p_MIMAT0022290_Homo_sapiens_miR-5587-3p	-	uccccggggauguuccuuuc	gaagggacgcucucugggga	gaagggacgcucucuggggaaggggauugucuuccccggggauguuccuuuc	scf000194:207297..207349:-
scf000186_20039	25.1	25.1	69	66	0	3	no	-	-	ucuucaucagcaucaccuuugu	uagcaauguguguaagaguu	uagcaauguguguaagaguuauuucuucaucagcaucaccuuugu	scf000186:1930025..1930070:+
scf000066_39013	25	25	48	42	0	6	yes	-	-	uguaacuaagaauucagucgg	auugaauuccuggucacaugug	auugaauuccuggucacauguguacucauacacugauauguaacuaagaauucagucgg	scf000066:3006469..3006528:+
scf000056_15345	25	21.4	39	37	0	2	yes	hsa-miR-3180-5p_MIMAT0015057_Homo_sapiens_miR-3180-5p	-	uuuccagagaacugugcuuac	uaggcacaauucucuggaaa	uaggcacaauucucuggaaauauauauguauuuccagagaacugugcuuac	scf000056:2036434..2036485:+
scf000230_12195	24.7	24.7	47	37	5	5	yes	-	-	agacuagagguugugugugug	acacaccaccucuagucgca	agacuagagguuguguguguguguguguguguguguguguguguguguguguguguguguguguguacacaccaccucuagucgca	scf000230:1651129..1651215:-
scf000777_10825	24.6	21	39	20	0	19	yes	hsa-miR-514a-3p_MIMAT0002883_Homo_sapiens_miR-514a-3p	-	uuugacacaacucaauaauucc	guucuugaguugugucgggcc	uuugacacaacucaauaauuccugaaaugaggguucuugaguugugucgggcc	scf000777:219767..219820:-
scf000032_12413	24.3	24.3	56	43	0	13	no	-	-	ucucgcucucugucuucccag	augugaagucagggagugaaug	augugaagucagggagugaaugccgugaauguucggugccauuugcucucgcucucugucuucccag	scf000032:896767..896834:+
scf000083_4200	24.2	27.8	46	37	0	9	yes	-	aca-miR-363-5p_MIMAT0021945	guggaucaagaucgguuucuu	aagagccggauguugauccag	guggaucaagaucgguuucuucugaagaaggaagagccggauguugauccag	scf000083:1663394..1663446:+
scf000010_32656	24.2	24.2	46	45	0	1	yes	-	-	ucucugucuuuggaugcagca	uugcaucuagagaugggcag	ucucugucuuuggaugcagcaagucuuaauaaccauguguugcaucuagagaugggcag	scf000010:6092570..6092629:+
scf000463_13644	24.1	24.1	45	44	0	1	yes	-	-	uucuuagcucucugcacacug	agugugcagagagcuaagaa	agugugcagagagcuaagaauaaagagaucuuuauucuuagcucucugcacacug	scf000463:709626..709681:-
scf000499_13223	24	24	45	41	0	4	yes	-	-	aggggaaagcagggaucaaag	uugaucgcugguuucucc	aggggaaagcagggaucaaagugauccugcaggucuuugaucgcugguuucucc	scf000499:331662..331716:+
scf000053_18030	23.9	23.9	43	40	0	3	yes	-	-	ccuaggggagauaucuggcua	ccagauauuuccccuaggcc	ccagauauuuccccuaggccuuucuauauaaaaggccuaggggagauaucuggcua	scf000053:3612608..3612664:-
scf000289_36330	23.8	23.8	57	56	0	1	no	-	-	ugagaacagagaugccaugg	cugucaccuuuguucuuau	ugagaacagagaugccaugggaguuauugcagucaccccugucaccuuuguucuuau	scf000289:1648838..1648895:+
scf000714_4614	23.6	23	46	36	0	10	yes	-	-	auccuccucuagagcagauca	auccugcucuagaagaagaag	auccuccucuagagcagaucaagcauacauccuuugauccugcucuagaagaagaag	scf000714:116958..117015:+
scf000376_36225	23.5	23.5	47	37	0	10	yes	-	-	ugauucuguggaucugcucca	agcagacccauugaaucaug	agcagacccauugaaucauguguuagcuuaacaaguccccuugauucuguggaucugcucca	scf000376:294457..294519:+
scf000302_20394	23.5	23.5	46	34	0	12	yes	-	-	cuucuuuuuuggucacuuucag	ugaaacugaccauauaagaac	cuucuuuuuuggucacuuucagggggaaaaaucauuugaaacugaccauauaagaac	scf000302:971899..971956:+
scf000897_9076	23.4	19.8	36	34	0	2	yes	hsa-miR-5003-3p_MIMAT0021026_Homo_sapiens_miR-5003-3p	-	cacuuuucccgccucccucuuc	aagggggagguggggaaagcac	aagggggagguggggaaagcaccaaauuugaauuuggcacuuuucccgccucccucuuc	scf000897:250233..250292:-
scf000462_29636	23.4	19.8	38	36	0	2	yes	hsa-miR-6868-3p_MIMAT0027637_Homo_sapiens_miR-6868-3p	-	auccuucuguuucugagauug	aaucucagaaacaggaguuug	auccuucuguuucugagauugggugggugcuuauuaaucucagaaacaggaguuug	scf000462:641506..641562:+
scf000359_6583	23.3	23.3	46	24	0	22	yes	-	-	uacguuauuggaaaugcaac	ucugcuauuucugaucaugug	ucugcuauuucugaucaugugccagucgugcaacaugguacguuauuggaaaugcaac	scf000359:1042800..1042858:-
scf000043_8848	23.2	23.2	43	39	0	4	yes	-	-	caccaguggugccagcagcuc	agcuccuggugccauuagcag	caccaguggugccagcagcucuguggggagacagcagagcuccuggugccauuagcag	scf000043:4675574..4675632:+
scf000236_20805	23.1	23.1	44	39	0	5	yes	-	-	gaauagccagaaugggaacuu	uucccauuauagcuagcuuc	uucccauuauagcuagcuucuaaagaccauuuauuuauuaaacacuggaauagccagaaugggaacuu	scf000236:390695..390763:+
scf000316_12351	23.1	19.5	37	13	0	24	yes	hsa-miR-302c-5p_MIMAT0000716_Homo_sapiens_miR-302c-5p	-	uuuaacauggaggugcuuucu	uaagugcuuccauguuuuggua	uuuaacauggaggugcuuucuguguauacaaaaaguaagugcuuccauguuuuggua	scf000316:1313374..1313431:-
scf000152_19846	23	23	53	32	0	21	no	-	-	uugccguugugauagaacag	cauucuagugcucuggcaau	uugccguugugauagaacagauaaaacauguuuuccauucuagugcucuggcaau	scf000152:1397577..1397632:+
scf000096_30585	22.9	22.9	37	35	0	2	yes	hsa-miR-6894-5p_MIMAT0027688_Homo_sapiens_miR-6894-5p	aca-miR-5435c-3p_MIMAT0022092	uggaggauuugugagcugucag	cugcagcuacacaaauuc	uggaggauuugugagcugucagguuacugaaugaauacagauggcugcagcuacacaaauuc	scf000096:1522616..1522678:-
scf000080_38266	22.9	22.9	44	43	0	1	yes	-	-	auuguuccugaaucggccag	uggcugaggaaggcagaauaa	uggcugaggaaggcagaauaauuuuguuccagagacaguuauuguuccugaaucggccag	scf000080:3202510..3202570:-
scf000052_33356	22.8	22.8	43	41	0	2	yes	-	-	cuucauccuaccacugcucag	aagcagcgguuggaugacuguc	aagcagcgguuggaugacugucuuaacaacuucauccuaccacugcucag	scf000052:1612373..1612423:-
scf000967_38318	22.7	22.7	43	42	0	1	yes	-	-	cucggucguuaaguguggacug	aguucacuuaacgaccuagu	aguucacuuaacgaccuaguuguaggaauggaacucggucguuaaguguggacug	scf000967:133774..133829:-
scf000817_8011	22.6	22.6	43	37	0	6	yes	-	-	ucucugcccaucuauagucau	augacuauagaugggcagac	ucucugcccaucuauagucauaacccauaguuaugacuauagaugggcagac	scf000817:354495..354547:-
scf000050_20448	22.6	19	37	36	0	1	yes	hsa-miR-5579-3p_MIMAT0022270_Homo_sapiens_miR-5579-3p	-	uuagcuuacaggacuagagga	cuccuuucuguaagguaa	uuagcuuacaggacuagaggauuggcuacacuaagagcagguccuccuuucuguaagguaa	scf000050:123343..123404:+
scf000041_16917	22.5	18.9	36	29	0	7	yes	hsa-miR-4460_MIMAT0018982_Homo_sapiens_miR-4460	-	uuaguggucuauagaggcacug	auuccuuuacaggccacuaa	auuccuuuacaggccacuaaaauauaugaugauuuuuaguggucuauagaggcacug	scf000041:4768374..4768431:+
scf000722_6035	22.3	22.3	42	38	0	4	yes	-	-	caccucauucuugagcucuug	aagagcccaguaaugaggu	caccucauucuugagcucuugguaaauuuaccgagcucauucaagagcccaguaaugaggu	scf000722:483077..483138:-
scf001367_36346	22.3	22.3	42	13	0	29	yes	-	-	gaacaggaaccaccuggguc	ugccaguuggcuuccugua	gaacaggaaccaccugggucucucugacuccaugcagugccaguuggcuuccugua	scf001367:44298..44354:+
scf000023_5266	22.2	22.2	43	42	0	1	yes	-	-	ucagcugagaugcaucuugac	cuagauaugucucagugagaug	cuagauaugucucagugagaugcuuuguuacgccugacugcucagcugagaugcaucuugac	scf000023:2863754..2863816:-
scf000618_15805	22.2	22.2	43	42	0	1	yes	-	-	cauuucugacaucugguaguc	acugucagauccagaaagg	acugucagauccagaaaggacugguauccauccuccauuucugacaucugguaguc	scf000618:153422..153478:+
scf000188_40764	22.1	18.5	37	34	0	3	yes	hsa-miR-619-5p_MIMAT0026622_Homo_sapiens_miR-619-5p	-	ucugggauuuuggagaguuga	uacuucccauuaucccugacc	uacuucccauuaucccugaccauugaccaugcugucugggauuuuggagaguuga	scf000188:2508910..2508965:-
scf000292_35918	22	22	45	36	0	9	yes	-	-	ugacaugaggacauaaauac	uauuuaugcccucauguuagu	ugacaugaggacauaaauacuucaguacuucaguauuuaugcuucaguauuuaugcccucauguuagu	scf000292:996907..996975:+
scf000108_19139	22	22	42	41	0	1	yes	-	-	uuugcugaaggauucugggag	ucuaagaaucacccagccag	ucuaagaaucacccagccagcauggucauggauguguuugcugaaggauucugggag	scf000108:3377827..3377884:+
scf000327_33429	21.9	21.9	44	43	0	1	yes	-	-	caaagcaaccugguuuccug	aggcagccuaagcauugcuuugug	aggcagccuaagcauugcuuuguggucuccaacuagcccaaagcaaccugguuuccug	scf000327:466616..466674:+
scf000149_34765	21.8	21.8	41	12	0	29	yes	-	-	gcggguggacagugucaauc	uugacguuggccacccggag	gcggguggacagugucaaucucaucauugaacaguugauugacguuggccacccggag	scf000149:2963738..2963796:-
scf000040_7379	21.7	21.7	42	41	0	1	yes	-	-	uuuugacucccaauguccuuc	aggacauucuggguucagaga	aggacauucuggguucagagaugaugauuaaucuacaaagcuccuuuugacucccaauguccuuc	scf000040:947001..947066:+
scf000056_15394	21.6	21.6	40	22	1	17	yes	-	-	accacuauccaaaacaaggga	cccuuguuuuggauauugauug	cccuuguuuuggauauugauuggugaaacuguuagccuugaacaaccaaccacuauccaaaacaaggga	scf000056:755983..756052:-
scf000080_38235	21.6	21.6	40	31	0	9	yes	-	-	uaucacaggugacaauuagug	cuaguuaucacccgugauagu	uaucacaggugacaauuaguggcuguaucuuuccgcuaguuaucacccgugauagu	scf000080:1104596..1104652:-
scf000319_14345	21.4	21.4	39	35	0	4	yes	-	-	cagucauaauacccaaugcuc	aacauuggguauuaugacugu	cagucauaauacccaaugcucuuuauauauauaaagaacauuggguauuaugacugu	scf000319:79544..79601:-
scf000123_39335	21.3	21.3	42	15	0	27	yes	-	-	ugucucauuuuccugcuugagu	uccuugcagggcauugagaauu	ugucucauuuuccugcuugaguguaauauuuuguauccuccuugcagggcauugagaauu	scf000123:1229575..1229635:+
scf000660_32232	21.2	21.2	40	39	0	1	yes	-	-	ugcuucaacucccagaauuc	uucuggacguuggaguccag	ugcuucaacucccagaauucugaauuggaaauucuuggagaauucuggacguuggaguccag	scf000660:326080..326142:+
scf000347_346	21.2	21.2	40	16	0	24	yes	-	-	uuuccaaacuaacuuauaaag	uuuauaaauuaguuuggagau	uuuauaaauuaguuuggagaugguaaguuaaauagcauuuccaaacuaacuuauaaag	scf000347:514717..514775:-
scf000048_43551	21	21	40	18	0	22	yes	-	-	cuucccaagcugaugcccuuc	gaggucaccaacuugggcaag	cuucccaagcugaugcccuuccacagcuuauaccuggaggucaccaacuugggcaag	scf000048:2869837..2869894:+
scf000501_14379	21	17.4	31	27	0	4	yes	hsa-miR-1909-5p_MIMAT0007882_Homo_sapiens_miR-1909-5p	-	cgagugccuccguuuuugcug	agcaaaaacagaggcacuca	agcaaaaacagaggcacucauaucauuauaaacaucauacgagugccuccguuuuugcug	scf000501:157684..157744:+
scf000261_884	21	21	39	38	0	1	yes	-	-	acucuugucccuucuucccag	gggagagggggggaguguc	gggagagggggggagugucaccugauuuugacucuugucccuucuucccag	scf000261:25775..25826:-
scf000183_31707	20.8	20.8	38	33	0	5	yes	-	-	cggcugucuggccguguucug	aggacacggcccuacggcccg	cggcugucuggccguguucuggagggccaggacacggcccuacggcccg	scf000183:2378204..2378253:-
scf000229_37518	20.8	20.8	46	42	2	2	no	-	-	cagcgucgccuugcuugccug	caaagcaaggcggcgguggcag	caaagcaaggcggcgguggcagcggcagcagcaacagcagcgucgccuugcuugccug	scf000229:921550..921608:-
scf000016_35028	20.6	17	33	23	2	8	yes	hsa-miR-1237-3p_MIMAT0005592_Homo_sapiens_miR-1237-3p	-	accuucuggucauguuuugcuu	cccagcacaacagaagguuuc	accuucuggucauguuuugcuuucuaaguuaucccugaagcccagcacaacagaagguuuc	scf000016:4788766..4788827:+
scf000065_30003	20.6	20.6	41	29	0	12	yes	-	-	auuuccacuuuccagguguuug	aaacaacuggaaaguguaauuc	auuuccacuuuccagguguuugcuaugccaccaauaucacaaacaacuggaaaguguaauuc	scf000065:3260474..3260536:-
scf000006_44641	20.4	20.4	38	21	0	17	yes	-	-	ucuaaugccaagagaggcccag	ugggcuuucuuggcaguggc	ucuaaugccaagagaggcccagugggaaaagaacuagaaauugggcuuucuuggcaguggc	scf000006:508039..508100:-
scf000405_17910	20.3	20.3	37	36	0	1	yes	-	-	cagccgcucugaaucgccgg	gcgcuucggagcggccgcg	gcgcuucggagcggccgcgggagaggucuccccgcagccgcucugaaucgccgg	scf000405:495986..496040:-
scf000218_19875	20.3	20.3	37	36	0	1	yes	-	-	cagccgcucugaaucgccgg	gcgcuucggagcggccgcg	gcgcuucggagcggccgcgggagaggucuccccgcagccgcucugaaucgccgg	scf000218:1004277..1004331:+
scf000014_6675	20.3	20.3	38	25	0	13	yes	-	-	ucaaagucuguaaugcaaaac	uuugcauuacagacuuugau	uuugcauuacagacuuugauauggccuaaaugcaucaaagucuguaaugcaaaac	scf000014:6670207..6670262:+
scf000290_27228	20.2	20.2	39	30	0	9	yes	-	-	uaauccuacucuagcugcuac	uaucaguuggacuaggcccuuu	uaauccuacucuagcugcuacuuacuuuugaauaguaucaguuggacuaggcccuuu	scf000290:1736683..1736740:+
scf000188_40752	20.1	20.1	36	32	0	4	yes	-	-	uauuguaaccuugauccucuu	agaggaucaagguuacaaua	agaggaucaagguuacaauauauauauuauauuguaaccuugauccucuu	scf000188:1486744..1486794:-
scf000093_6999	20	20	37	30	0	7	yes	-	-	caggacagaaguuagcaauau	acauugcuaacuucuguccug	acauugcuaacuucuguccugaagccuugggagcuucaggacagaaguuagcaauau	scf000093:657817..657874:+
scf000022_14887	20	20	37	35	0	2	yes	-	-	gcagaagauuguagccuacuu	ugggcuaggauccucugucac	gcagaagauuguagccuacuucuuccucuugcagugggcuaggauccucugucac	scf000022:3898318..3898373:-
scf000026_8288	20	#N/A	41	30	0	11	no	hsa-miR-518a-5p_MIMAT0005457_Homo_sapiens_miR-518a-5p	#N/A	augcaaagaggauauuuuagac	cuuaauguuaugcucuuugcag	augcaaagaggauauuuuagaccucauuccuagaaguuggagauuacuggcuuaauguuaugcucuuugcag	scf000026:2779459..2779531:+
scf000045_10402	19.8	19.8	38	32	2	4	yes	-	-	aaaacugaugcaaggacucau	agaguuccugcuucaguuuuu	agaguuccugcuucaguuuuugcacacugagacuaagucacacacaauccaaaacugaugcaaggacucau	scf000045:889767..889838:-
scf000011_25534	19.7	19.7	39	38	0	1	yes	-	-	ccugccuauucagaagaaagu	ccuuacuccuggguaggcugg	ccugccuauucagaagaaagucucccugaguuuagcagaccuuacuccuggguaggcugg	scf000011:7025382..7025442:+
scf001310_32223	19.7	19.7	37	28	0	9	yes	-	-	agaugcaugaugcauaauccuu	ggauuaugcuucaugcagcu	agaugcaugaugcauaauccuugauggauaauuggaggauuaugcuucaugcagcu	scf001310:49265..49321:-
scf000318_29267	19.7	19.7	37	7	0	30	yes	-	-	uggacuaaugauuuuuauaua	uauauaaaucauuaguccagg	uggacuaaugauuuuuauauauuuauaugauuuauauauauaaaucauuaguccagg	scf000318:1149965..1150022:+
scf132031_42241	19.7	16.1	38	37	0	1	no	hsa-miR-877-3p_MIMAT0004950_Homo_sapiens_miR-877-3p	-	uccucuucuucccacucccag	agggagguggauggcggaggg	agggagguggauggcggagggcugacuuguggcguguccucuucuucccacucccag	scf132031:127..184:+
scf379510_41502	19.6	16	30	29	0	1	yes	hsa-miR-6826-3p_MIMAT0027553_Homo_sapiens_miR-6826-3p	-	uuccccucagcuaaacagcuc	ggcuguguagcuuaguaggaa	ggcuguguagcuuaguaggaaaauauauuuuuuccccucagcuaaacagcuc	scf379510:52..104:-
scf000581_38298	19.6	19.6	46	35	0	11	no	-	-	uucuugcucgcauguagaac	cucuacgcauaggcaggaguc	cucuacgcauaggcaggaguccugauuucccaagguucuugcucgcauguagaac	scf000581:566372..566427:+
scf000493_25941	19.6	19.6	37	26	3	8	yes	-	-	aggugcuggucacauguuggu	cugacaugugcucaacaucuu	aggugcuggucacauguugguugugagccuguucaugugccugacaugugcucaacaucuu	scf000493:492868..492929:-
scf000024_29813	19.6	19.6	37	35	0	2	yes	-	-	uguaggcccauggaaucaa	ugauucagugagccuacucgg	uguaggcccauggaaucaauggaacuuacauggguguugacucaccaaauggccacugauucagugagccuacucgg	scf000024:2749846..2749923:-
scf000234_6347	19.5	19.5	35	22	0	13	yes	-	-	uguggcugaugugaucuguag	uacagaucccaucguccauag	uacagaucccaucguccauagccggcaugguggcuguggcugaugugaucuguag	scf000234:397982..398037:+
scf000088_17155	19.4	19.4	36	31	0	5	yes	-	-	uuaucucugugucccacuugug	ugaguguagcacacagaggua	uuaucucugugucccacuugugucaccauggaacucuagcagcaugaguguagcacacagaggua	scf000088:785088..785153:-
scf000530_19520	19.3	15.7	30	23	0	7	yes	hsa-miR-134-3p_MIMAT0026481_Homo_sapiens_miR-134-3p	-	ucuguggggcagauagugacg	agcgcucucugcucaacugg	agcgcucucugcucaacugguuuucccaaaacaauaaaaucuguggggcagauagugacg	scf000530:658553..658613:+
scf000280_40552	19.3	19.3	38	37	0	1	yes	-	-	uagcgcacaacuaagaauugg	uaauucuuagcagugcgcccg	uaauucuuagcagugcgcccguugugugacuuagcgcacaacuaagaauugg	scf000280:1775822..1775874:-
scf000231_14936	19.2	19.2	37	26	0	11	yes	-	-	guuuaaauuguacuccugac	ucagaagugcaguuuaaaug	guuuaaauuguacuccugacagcuugccaaauacauugucagaagugcaguuuaaaug	scf000231:1962550..1962608:+
scf000121_1222	19.2	19.2	72	68	3	1	no	-	-	uuaauuauuucuuucaucca	gaaacuaugaauaaauaugaucuc	uuaauuauuucuuucauccagugugguugaauucaaagaugaagaguuuguuaagaaggcacuggaaacuaugaauaaauaugaucuc	scf000121:1866480..1866568:+
scf000112_32526	19.2	19.2	36	35	0	1	yes	-	-	uauugucucccagugugcggu	gugcacaugagugggcaguc	uauugucucccagugugcgguggauacaaaugaugcuggacagugcacaugagugggcaguc	scf000112:505332..505394:+
scf000002_45016	19.1	19.1	36	35	0	1	yes	-	-	uagccaaaauuggcaggguuc	uacuuugccaaaccuuggcuau	uacuuugccaaaccuuggcuaugccaugcaaggaagcagguagccaaaauuggcaggguuc	scf000002:10476344..10476405:-
scf000463_13617	19.1	19.1	35	34	0	1	yes	-	-	uucuuagcucucugcacacug	agugugcagagagcuaagaa	agugugcagagagcuaagaauaaagaucucuuuauucuuagcucucugcacacug	scf000463:709627..709682:+
scf000332_20741	19	22.8	43	42	0	1	no	-	-	uccgaauuugcaccucucucuc	uguggggggcacaggucgguguc	uguggggggcacaggucggugucaagaaagugauuccgaauuugcaccucucucuc	scf000332:93703..93759:+
scf000173_41154	18.7	18.7	35	33	0	2	yes	-	-	gaugaacucuggaaguuguag	uaugacuuccagaauucuccag	uaugacuuccagaauucuccagaaagaaugcugccugaugaacucuggaaguuguag	scf000173:2704316..2704373:-
scf000006_44764	18.5	14.9	27	17	0	10	yes	hsa-miR-5193_MIMAT0021124_Homo_sapiens_miR-5193	-	uccuccucuuggauuauuaug	gggauaauccaagagaaggag	gggauaauccaagagaaggagguugugaacagagacuccuccucuuggauuauuaug	scf000006:9717572..9717629:-
scf000684_5702	18.4	14.8	28	19	0	9	yes	hsa-miR-1973_MIMAT0009448_Homo_sapiens_miR-1973	-	cccgugcauccugacaauuag	uaauugccaaggugcagagggug	uaauugccaaggugcagaggguguaucacagcugcacagucaggcccgugcauccugacaauuag	scf000684:16812..16877:+
scf000491_2042	18.3	18.3	33	20	0	13	yes	-	-	augccggcauauguuacgcag	ugcguaacguacgccggcau	ugcguaacguacgccggcauaagcgaucugcugcuccggagacaucguuccuaauuaugccggcauauguuacgcag	scf000491:833332..833409:-
scf000284_17330	18.1	18.1	36	15	0	21	yes	-	-	cuagagcuuuuuagcagggaa	ucucugcuaggauggucuauug	ucucugcuaggauggucuauugguguaauuaaggaaaaugcacuagagcuuuuuagcagggaa	scf000284:1564336..1564399:-
scf000122_7948	18.1	18.1	33	23	0	10	yes	-	-	cggcgccgccucugcugcug	acagcagaggcggacgcggc	acagcagaggcggacgcggcugccuguggagcguaagcggcgccgccucugcugcug	scf000122:2015246..2015303:-
scf001540_1018	17.9	17.9	35	23	0	12	yes	-	-	accuuuguuucucucgcuucu	acgcgggagaaacaagucuug	acgcgggagaaacaagucuugaauuggguuuucuucaaccuuuguuucucucgcuucu	scf001540:28580..28638:-
scf000078_18730	17.9	18.1	39	33	0	6	no	hsa-miR-762_MIMAT0010313_Homo_sapiens_miR-762	-	agggcuggauuuaagaagcau	ugcuucuucuuucucuccugc	agggcuggauuuaagaagcauuucuccacauaaucucuugcuucuucuuucucuccugc	scf000078:3020390..3020449:+
scf000114_40338	17.9	17.9	34	31	0	3	yes	-	-	caccaguaguccuucagcuguu	acagaccuugcuacugggca	caccaguaguccuucagcuguugaugaacuaauguucccaacagaccuugcuacugggca	scf000114:1349123..1349183:+
scf000167_20663	17.8	17.8	32	29	0	3	yes	-	-	uugcgguuugcgagccacuc	guggcuugcagaccgugagc	uugcgguuugcgagccacuccugguaggagguggaaggguaagccucgcugcaaggucgaagaguggcuugcagaccgugagc	scf000167:1706572..1706655:-
scf000513_11489	17.7	17.7	50	44	4	2	no	-	-	augaucuaccuuucuucucua	acagaagauagaaacgauc	augaucuaccuuucuucucuagguuuuuacuaguuacauugaccuguuguauccuacagaagauagaaacgauc	scf000513:566700..566774:-
scf000193_33799	17.7	17.7	34	25	2	7	yes	-	-	uaugcacugaaguucacauug	ugugaacuuuugaggauacau	ugugaacuuuugaggauacaugucugaagaaguggauguaugcacugaaguucacauug	scf000193:2361865..2361924:+
scf000205_31996	17.7	17.7	34	20	0	14	yes	-	-	ucauucuuccuuccuucuggac	uuuagaagggagugauaggug	ucauucuuccuuccuucuggacuuaagacaaagcaguuuagaagggagugauaggug	scf000205:1722989..1723046:+
scf000151_2494	17.7	17.7	33	30	0	3	yes	-	-	uaggcugcuucgaugacacug	agugucauugaagcagccaac	uaggcugcuucgaugacacugugagauguuuggacagugucauugaagcagccaac	scf000151:336316..336372:+
scf000071_2257	17.6	17.6	33	20	0	13	yes	-	-	uggucuugauccaugaaagcu	guugucauggcucaagaccac	guugucauggcucaagaccacucgucauggugaugaaguggucuugauccaugaaagcu	scf000071:911998..912057:-
scf000293_33492	17.5	17.5	33	28	0	5	yes	-	-	uaucucugugcuagaugugua	auauccaacauagaaaugcag	uaucucugugcuagauguguagugguugagugucugcauauccaacauagaaaugcag	scf000293:960386..960444:+
scf000176_33050	17.3	17.3	31	19	2	10	yes	-	-	ugggccuucucggcguuggc	cuaacgcugagggaggcccg	cuaacgcugagggaggcccggaaggaaaaaaacaagaaacugggccuucucggcguuggc	scf000176:1367540..1367600:-
scf000203_39390	17.2	17.2	32	31	0	1	yes	-	-	ucccgucaucuguuaggcugc	agucugagaguugaugggag	ucccgucaucuguuaggcugcauggcccuuggauaggcagucugagaguugaugggag	scf000203:109453..109511:+
scf001033_31229	17.2	13.6	27	15	0	12	yes	hsa-miR-6813-3p_MIMAT0027527_Homo_sapiens_miR-6813-3p	-	uaccuuggacagcuccuauu	gcagaagccguuuaaggugcu	gcagaagccguuuaaggugcugaacauauuugaggugauaguaccuuggacagcuccuauu	scf001033:125000..125061:+
scf000133_43798	17.1	13.5	25	24	0	1	yes	hsa-miR-4506_MIMAT0019042_Homo_sapiens_miR-4506	-	caauggguacuccuuuuuggg	cgaaaaagcguaccccuugc	caauggguacuccuuuuugggaaucccucuagcuugcccgaaaaagcguaccccuugc	scf000133:1973631..1973689:+
scf000152_19824	17	13.4	34	33	0	1	no	hsa-miR-148b-5p_MIMAT0004699_Homo_sapiens_miR-148b-5p	-	uaguucuguuggagugguagug	ccuacccucuggcguggcuug	uaguucuguuggagugguagugcuuauaaaggaaauguccuacccucuggcguggcuug	scf000152:499964..500023:+
scf000256_5121	17	13.4	28	23	0	5	yes	hsa-miR-6719-3p_MIMAT0025850_Homo_sapiens_miR-6719-3p	-	ucugacauugcauuuggucuu	uggcuccaugcauuguuga	uggcuccaugcauuguugagauguggcgcucagaacuucucugacauugcauuuggucuu	scf000256:468012..468072:+
scf000080_38182	16.9	16.9	31	25	0	6	yes	-	-	ucggaggaagcgcgucugaua	uucgguggcgucuuccuccucc	ucggaggaagcgcgucugauacguguacgcuucgguggcgucuuccuccucc	scf000080:524089..524141:+
scf000077_7072	16.9	#N/A	31	17	0	14	yes	-	#N/A	uugagagucauccuacugug	aauaguaugacugucaaccag	uugagagucauccuacuguguaaauaaaaaaaaacacacaauaguaugacugucaaccag	scf000077:699474..699534:+
scf000261_897	16.9	16.9	41	40	0	1	no	-	-	auugcaacucucagagacccc	gacuucggcagcuguagugc	auugcaacucucagagaccccugaugguggugccccgggggacuucggcagcuguagugc	scf000261:950479..950539:-
scf000006_44609	16.8	16.8	31	26	0	5	yes	-	-	agagaagucgugccugcugac	uuggcaggugcagcuucucc	uuggcaggugcagcuucuccuucauggugcugcagaggugagagaagucgugccugcugac	scf000006:7545735..7545796:+
scf000247_31809	16.7	13.1	24	14	0	10	yes	hsa-miR-1184_MIMAT0005829_Homo_sapiens_miR-1184	-	gcugcagcuguauauccgcau	agucggagaacagcugcagcug	agucggagaacagcugcagcugcagagaccagcugcagcuguauauccgcau	scf000247:773608..773660:+
scf000041_17032	16.7	13.1	25	9	0	16	yes	hsa-miR-3121-3p_MIMAT0014983_Homo_sapiens_miR-3121-3p	-	aaaauagauugcauuucagac	ucaagugcgaucuauuuccc	aaaauagauugcauuucagaccgcuugugauacagucaagugcgaucuauuuccc	scf000041:2933642..2933697:-
scf000262_36133	16.7	13.1	27	26	0	1	yes	hsa-miR-5193_MIMAT0021124_Homo_sapiens_miR-5193	-	uccuccucuuggauuuugcuu	ugcaaaaucuauguggauuaa	ugcaaaaucuauguggauuaauucuccuauagacuccuccucuuggauuuugcuu	scf000262:1806487..1806542:+
scf000050_20491	16.7	16.7	30	24	0	6	yes	-	-	gaugacaaaaggggagaaug	ucuccccuuuugucaucucug	ucuccccuuuugucaucucugaagcagcagagaugacaaaaggggagaaug	scf000050:3521527..3521578:+
scf000165_13586	16.6	13	24	17	0	7	yes	hsa-miR-1269a_MIMAT0005923_Homo_sapiens_miR-1269a	-	uuggacuguaacucucugaauc	auucugaagguuguagugcag	uuggacuguaacucucugaauccccaguaucugggggauucugaagguuguagugcag	scf000165:2827824..2827882:+
scf000239_43888	16.5	16.5	30	14	0	16	yes	-	-	ugugcugagcaacaggauuuu	auccuguugcguaguacagug	auccuguugcguaguacagugaauugcaguuacacugugcugagcaacaggauuuu	scf000239:1090193..1090249:+
scf000222_17381	16.5	16.5	32	29	0	3	yes	-	-	ugagcucuacccacauggcugc	aaacuauaugggugggucuuac	aaacuauaugggugggucuuaccaaauauaucucuaugaggugagcucuacccacauggcugc	scf000222:615278..615341:+
scf000019_10220	16.1	16.1	31	24	0	7	yes	-	-	aucagcaucuuagauugugccug	aagcuauccaaggugcugaa	aagcuauccaaggugcugaaccuguuuccaaaauagggaucagcaucuuagauugugccug	scf000019:6312783..6312844:-
scf000187_8185	16.1	16.1	31	30	0	1	yes	-	-	uuacucugaucguugacgugu	cccguuagcgaucuggugcac	cccguuagcgaucuggugcacuguuauuagaauagcgguuacucugaucguugacgugu	scf000187:749838..749897:+
scf000413_20738	16	16	29	17	0	12	yes	-	-	aaauagaucauauuuuggacug	aguccaguaugaucuauuug	aaauagaucauauuuuggacugcuacuggagcaguccaguaugaucuauuug	scf000413:1019603..1019655:-
scf000724_39482	15.8	15.8	30	25	0	5	yes	-	-	gaaauccugggcguguggaug	cuucacgcuccgcuuguggau	cuucacgcuccgcuuguggauuuccugggagccacuauggggaaauccugggcguguggaug	scf000724:400453..400515:-
scf000031_26884	15.8	#N/A	29	27	1	1	yes	-	#N/A	uuugccaggagguugcucuuag	uaagacagacgugccuggca	uuugccaggagguugcucuuagauguaaaauucugccucaucuaagacagacgugccuggca	scf000031:804943..805005:+
scf000042_39627	15.6	12	21	20	0	1	yes	hsa-miR-494-3p_MIMAT0002816_Homo_sapiens_miR-494-3p	-	ugaaacaugcgaaaucucuug	cagagauuucacauguuucac	ugaaacaugcgaaaucucuugcuuuauauaauauaaagccagagauuucacauguuucac	scf000042:2420105..2420165:-
scf000759_31214	15.6	8.2	24	23	0	1	yes	hsa-miR-578_MIMAT0003243_Homo_sapiens_miR-578	-	auucuugucuuucucuuccag	ugaagagagagcaggauauug	ugaagagagagcaggauauugguugaaucuggucauucuugucuuucucuuccag	scf000759:368352..368407:-
scf000005_44106	15.6	15.6	30	18	0	12	yes	-	-	ucucucccauccuggcugccuua	uggcugccagcuugcugagag	uggcugccagcuugcugagagggguuacaaaauaccagcacaucucucccauccuggcugccuua	scf000005:1856395..1856460:+
scf000105_9330	15.5	19.1	29	19	0	10	yes	-	aca-miR-5435c-5p_MIMAT0022093	uaggcauuugcuuuugcaucc	cauguaacagugagugccuac	uaggcauuugcuuuugcauccuagguaaugcuaugaggcauguaacagugagugccuac	scf000105:851315..851374:+
scf000185_34100	15.5	15.5	28	27	0	1	yes	-	-	ugaaagcuaggcugcuggaa	caguagccuagcuucuguu	ugaaagcuaggcugcuggaauggcggucucuguuccaguagccuagcuucuguu	scf000185:2537862..2537916:+
scf002443_37241	15.5	15.5	29	28	0	1	yes	-	-	ccuuucaauguauuacauuc	gaugccauacguugaaagaa	gaugccauacguugaaagaauugaucaauagacagauccuuucaauguauuacauuc	scf002443:1360..1417:+
scf034489_42971	15.5	15.5	31	20	0	11	yes	-	-	agacaccaucaaacuucugauc	agcaguuuugauaggugucuc	agcaguuuugauaggugucucuguggguuuaaaagcuccucucagugggagacaccaucaaacuucugauc	scf034489:137..208:+
scf000034_29246	15.4	15.4	28	26	0	2	yes	-	-	acugagucaguggaccuacuc	aguaggccuauugacucagug	aguaggccuauugacucaguggaacuuagaggaguuuacucaugaaaucuccacugagucaguggaccuacuc	scf000034:4883340..4883413:-
scf000008_16218	15.4	#N/A	42	28	0	14	no	-	#N/A	cucaggcuguuuuucagugu	aacugaaacacggaacaugcg	aacugaaacacggaacaugcgcaacugauugcugcuuugcucaggcuguuuuucagugu	scf000008:8151673..8151732:-
scf000101_4821	15.3	15.3	42	39	0	3	no	-	-	ccagugcuguuuacagaguuug	caacuuugcaacaagcauuccu	ccagugcuguuuacagaguuugcaacacaaggaaggcaacuuugcaacaagcauuccu	scf000101:3044869..3044927:-
scf000107_44027	15.2	15.2	28	15	0	13	yes	-	-	agccagagacugugcuaugaa	cacagcauggacucuggugcu	agccagagacugugcuaugaauacuugcuacugaauaauacacagcauggacucuggugcu	scf000107:2129808..2129869:+
scf000133_43796	15.2	15.2	29	28	0	1	yes	-	-	uuugaggacuuuuauauauau	uauauaaaaguccucaaaugc	uuugaggacuuuuauauauauaaaacuuuuauauauauaaaaguccucaaaugc	scf000133:1875284..1875338:+
scf000081_25976	15.1	15.1	29	25	0	4	yes	-	-	uuuccuaagucugcuucaua	cuggagaagauuguagggaaa	uuuccuaagucugcuucauaggauccccaacucuggagaagauuguagggaaa	scf000081:1812616..1812669:+
scf000095_31597	15.1	15.1	28	27	0	1	yes	-	-	cagacggcuacuugaucauc	gaucaagcugcucgauugg	gaucaagcugcucgauugguacgagagaccagacggcuacuugaucauc	scf000095:998527..998576:+
scf000039_28788	15.1	#N/A	27	26	0	1	yes	-	#N/A	uuugcacauuuugaagcuugu	aagcuucaaaaugugcaaau	aagcuucaaaaugugcaaaucaaaaugugauuugcacauuuugaagcuugu	scf000039:2280133..2280184:-
scf000373_24558	15	15	27	22	0	5	yes	-	-	uaauagccaguauccuguug	acuggauacuggcuauuau	acuggauacuggcuauuaucacacagucaauaauagccaguauccuguug	scf000373:829637..829687:-
scf000080_38229	15	15	29	27	0	2	yes	-	-	ugaucaugugacugguugcaug	augcacauauacauggucag	ugaucaugugacugguugcaugugugguugcauauauaucaugcacauauacauggucag	scf000080:1018280..1018340:-
scf000248_37690	14.9	14.9	28	20	1	7	yes	-	-	ugccaugcucuccauuucuccu	ugggaaauggggacuugguug	ugggaaauggggacuugguuggcuaggagucuugcuaagcuugccaugcucuccauuucuccu	scf000248:1410313..1410376:-
scf000133_43813	14.9	14.9	29	28	0	1	yes	-	-	uuuuuauguucggagccuuac	caagccuccaaauggaaaaag	caagccuccaaauggaaaaagggaaaaaaaaggcuuuuuuauguucggagccuuac	scf000133:2839599..2839655:+
scf000692_8466	14.9	14.9	29	25	0	4	yes	-	-	ugcaugccgugaaaucauaag	ugugauuuuagggugcagac	ugugauuuuagggugcagacacauggugugggaacugugcaugccgugaaaucauaag	scf000692:308736..308794:-
scf000050_20485	14.8	11.2	21	20	0	1	yes	hsa-miR-8485_MIMAT0033692_Homo_sapiens_miR-8485	-	gacacacagcugaauucugag	uggggauucagcugcggc	uggggauucagcugcggcuucugcacagacacacagcugaauucugag	scf000050:1882691..1882739:+
scf057651_42653	14.7	14.7	36	20	0	16	no	-	-	ugcagcccccgugaagugaug	accacauccuggggucugcc	ugcagcccccgugaagugaugcucgcccuccucuugaguugcaccacauccuggggucugcc	scf057651:93..155:-
scf000006_44728	14.7	10.9	28	26	0	2	yes	-	-	aucucacuauccuacucacag	ugagggugggcuagagugauguu	ugagggugggcuagagugauguuuuugcagaacaccaucucacuauccuacucacag	scf000006:6245744..6245801:-
scf000002_44904	14.7	14.7	28	27	0	1	yes	-	-	augagcuuccauggauugcaa	ugugacccacagaagcuugug	augagcuuccauggauugcaaucugaagaaauggacugugacccacagaagcuugug	scf000002:12263892..12263949:+
scf000386_3165	14.7	14.7	36	20	0	16	no	-	-	ugcagcccccgugaagugaug	accacauccuggggucugcc	ugcagcccccgugaagugaugcucgcccuccucuugaguugcaccacauccuggggucugcc	scf000386:79887..79949:-
scf000459_10445	14.6	14.6	27	25	0	2	yes	-	-	ucucagacugagcaugggacac	uggcccacucuggucugcagag	ucucagacugagcaugggacacuguuugcccccagaguggcccacucuggucugcagag	scf000459:242400..242459:-
scf000123_39353	14.6	14.6	31	25	0	6	yes	-	-	uaaugaauuugauuuguaagaugc	uccuugcucaaauucauuuau	uaaugaauuugauuuguaagaugcuuaguacguaaaaaagcuccuugcucaaauucauuuau	scf000123:171382..171444:-
scf000403_18987	14.6	14.6	27	22	0	5	yes	-	-	auuggcucaguggguuuacuu	aguagauccacugaauuaauu	aguagauccacugaauuaauuguagaauaguaaaucuuauuggcucaguggguuuacuu	scf000403:715803..715862:+
scf026737_37240	14.5	14.5	26	25	0	1	yes	-	-	ugaaagcuaggcugcuggaa	uccggcagucuagcuuccguu	ugaaagcuaggcugcuggaagugaaagcacaguuccggcagucuagcuuccguu	scf026737:423..477:+
scf000050_20548	14.5	14.5	26	20	0	6	yes	-	-	gaugacaaaaggggagaaug	ucuccccuuuugucaucucug	ucuccccuuuugucaucucugcugcuucagagaugacaaaaggggagaaug	scf000050:3521524..3521575:-
scf000454_27756	14.4	14.4	26	20	0	6	yes	-	-	uuuaaucucugcuuuccuuuug	aggggaaagcaaggaucaaag	aggggaaagcaaggaucaaagccauccugcugugcuuuaaucucugcuuuccuuuug	scf000454:669023..669080:-
scf000005_44259	14.4	14.4	26	24	0	2	yes	-	-	uagcaacugaaccucuuucuu	agaaagacguccaguugcua	uagcaacugaaccucuuucuuaaaucguuugaaacauuucagccuaauaagaaagacguccaguugcua	scf000005:1185078..1185147:-
scf000876_1028	14.3	10.7	20	18	0	2	yes	hsa-miR-7150_MIMAT0028211_Homo_sapiens_miR-7150	-	auggcaggauuuaacccuuug	aaaggguuaaggucugccauu	aaaggguuaaggucugccauuuuguuauguaacacccuuaauggacauaucagggaauggcacaaagauggcaggauuuaacccuuug	scf000876:153848..153936:-
scf000216_24197	14.3	14.3	26	20	0	6	yes	-	-	uuuaaucucugcuuuccuuuug	aggggaaagcaaggaucaaag	aggggaaagcaaggaucaaagccauccugcagcgcuuuaaucucugcuuuccuuuug	scf000216:827803..827860:+
scf000441_19211	14.3	14.3	49	48	0	1	no	-	-	uuuccuuaacauaccugacuaca	uuuuuuggggggugggga	uuuuuugggggguggggaaaaaucaauacagagaaaauuaauauuuucuaaaacuauuuccuuaacauaccugacuaca	scf000441:118428..118507:+
scf000005_44361	14.2	10.6	19	12	0	7	yes	hsa-miR-1251-5p_MIMAT0005903_Homo_sapiens_miR-1251-5p	-	ccucuagccaauuucauuucc	aaaugaagaugaccggaggcu	ccucuagccaauuucauuuccucaggaggccaagagacauugguuaggaaaugaagaugaccggaggcu	scf000005:8305572..8305641:-
scf000561_40617	14.2	17.8	39	36	0	3	no	-	aca-miR-1b-5p_MIMAT0021842	cauacuuccuuugucuauuca	aaauauuggaugugauugaac	cauacuuccuuugucuauucaggucauguuccuuggggagcuggaagaaauauuggaugugauugaac	scf000561:608802..608870:-
scf000411_16487	14.1	10.5	19	17	0	2	yes	hsa-miR-3128_MIMAT0014991_Homo_sapiens_miR-3128	-	ucuggcaauguugauugaauu	agucaaucaacauugccaagg	ucuggcaauguugauugaauugacaaaagaugagucugggacaagucaaucaacauugccaagg	scf000411:370534..370598:-
scf000053_18012	14.1	14.3	28	18	0	10	no	hsa-miR-5705_MIMAT0022499_Homo_sapiens_miR-5705	-	uguuucggugggucuugugca	aaucagccccauugaaaugaag	aaucagccccauugaaaugaagguuuaugguccaauuuguuucggugggucuugugca	scf000053:2301794..2301852:-
scf000271_13729	14.1	14.1	26	20	0	6	yes	-	-	uuuaaucucugcuuuccuuuug	aggggaaagcaaggaucaaag	aggggaaagcaaggaucaaagcuauccugcagcgcuuuaaucucugcuuuccuuuug	scf000271:1383360..1383417:+
scf000039_28703	14.1	14.1	25	24	0	1	yes	-	-	uuugcacauuuugaagcuugu	aagcuucaaaaugugcaaau	aagcuucaaaaugugcaaaucacauuuugauuugcacauuuugaagcuugu	scf000039:2280135..2280186:+
scf000266_9477	14	14	24	18	0	6	yes	-	-	guuuucccugccucccucuuc	aagggggaggcggggaaagugc	aagggggaggcggggaaagugccaaauuuaauuugguguuuucccugccucccucuuc	scf000266:1815612..1815670:+
scf000519_16400	13.9	13.9	26	16	0	10	yes	-	-	uucagcaccuuggacaguuuc	uagcugucugagaugcugaa	uagcugucugagaugcugaacccuaccucccaccuccaacugguucagcaccuuggacaguuuc	scf000519:858525..858589:+
scf000046_40198	13.8	13.8	26	23	0	3	yes	-	-	uaaaucacuguucccaucaucc	augaugggaccuguggauaag	uaaaucacuguucccaucauccucagcuuggcugaugagaaugaugggaccuguggauaag	scf000046:1584881..1584942:+
scf000053_18008	13.7	10.1	20	16	0	4	yes	hsa-miR-556-5p_MIMAT0003220_Homo_sapiens_miR-556-5p	-	uaugagcuuucauagaucaag	ugacccauaaaagcucauauu	uaugagcuuucauagaucaagucuacuuccuaacuugacccauaaaagcucauauu	scf000053:1720841..1720897:-
scf000023_5289	13.7	13.7	26	25	0	1	yes	-	-	uuugauucuguggauugcugc	gcagcuuacagagccaagcg	uuugauucuguggauugcugcacugaggcagcagcuuacagagccaagcg	scf000023:5282877..5282927:-
scf000023_5268	13.7	13.7	26	20	0	6	yes	-	-	ccaugaacuugggauauucac	gaauauccccaaguccaugag	gaauauccccaaguccaugagucuucucuauaaauacccaugaacuugggauauucac	scf000023:3191299..3191357:-
scf000043_8898	13.6	10	18	6	0	12	yes	hsa-miR-6792-5p_MIMAT0027484_Homo_sapiens_miR-6792-5p	-	guaagcagugcaugugaagugg	caguccaugcccugcuuaua	guaagcagugcaugugaagugguauaaaaucaguccaugcccugcuuaua	scf000043:3015523..3015573:-
scf000336_36740	13.5	13.5	26	18	1	7	yes	-	-	uugcacaagaguucacacugua	caugugucaccuugugcaacc	uugcacaagaguucacacuguaccacaacagguaaauuauauggcaugugucaccuugugcaacc	scf000336:646138..646203:+
scf000251_24277	13.5	13.5	39	38	0	1	no	-	-	uugucuaaggauucuggaag	ucccagaauucucccagccagc	ucccagaauucucccagccagcauagcuguaaucuguugucuaaggauucuggaag	scf000251:1390599..1390655:+
scf000120_9789	13.4	13.4	24	16	0	8	yes	-	-	uguugaauguagacauacuc	auuaugucugcauucaacaag	uguugaauguagacauacucugcucugaaaacagauuaugucugcauucaacaag	scf000120:993665..993720:-
scf000048_43555	13.4	13.4	23	11	0	12	yes	-	-	ugagcaacagcuagugaucua	agaucacuagcuguugcucag	agaucacuagcuguugcucagaauauauauucugagcaacagcuagugaucua	scf000048:3190201..3190254:+
scf000043_8896	13.4	9.8	18	6	0	12	yes	hsa-miR-6792-5p_MIMAT0027484_Homo_sapiens_miR-6792-5p	-	guaagcagugcaugugaagugg	caguccaugcccugcuuaua	guaagcagugcaugugaagugguauaaaaucaguccaugcccugcuuaua	scf000043:3015218..3015268:-
scf000032_12365	13.4	13.4	25	24	0	1	yes	-	-	aaugagaagccauguuuguu	acaaacauggcuucucauu	acaaacauggcuucucauuauggcaaacaaacaaacaaugagaagccauguuuguu	scf000032:406080..406136:+
scf000070_35766	13.3	13.3	19	16	0	3	yes	hsa-miR-181a-5p_MIMAT0000256_Homo_sapiens_miR-181a-5p	aca-miR-181b_MIMAT0021810	uacauucaucaguucagugug	gcugcugaauauguguaaugcu	gcugcugaauauguguaaugcuggguauauauucuacauucaucaguucagugug	scf000070:1031149..1031204:-
scf000334_37330	13.1	13.1	23	12	0	11	yes	-	-	augguuugacucuggagugag	ucacuccauagucaaaccaug	ucacuccauagucaaaccaugacuucaauaaguaaauaagucaugguuugacucuggagugag	scf000334:968673..968736:-
scf000360_271	13	#N/A	23	20	0	3	yes	-	#N/A	aucguuccuuucaaggagagg	cucuccuuggaaggaacgauc	aucguuccuuucaaggagaggguuagggggccaauauuuugcccccaaaucaucuauauucccucuccuuggaaggaacgauc	scf000360:282785..282868:-
scf000101_4802	13	13	24	23	0	1	yes	-	-	cagaagcugugagagcugcagg	cuguggcuuuuccagcuccugugu	cuguggcuuuuccagcuccuguguaaucccguucaucacacagaagcugugagagcugcagg	scf000101:2192037..2192099:-
scf001073_16531	12.9	12.9	25	19	0	6	yes	-	-	uguguuuuuuuccugccccggcc	acgggggagaaaaaaaaa	acgggggagaaaaaaaaaagauguuagcaaaggucuuguguuuuuuuccugccccggcc	scf001073:185302..185361:+
scf000040_7506	12.9	12.9	24	22	0	2	yes	-	-	ucucguuuuuuugcuucccag	aggaggagcaagaagacaa	aggaggagcaagaagacaauauauuugaguuuacaagucucguuuuuuugcuucccag	scf000040:2074242..2074300:-
scf000081_25992	12.8	12.8	42	41	0	1	no	-	-	agaccuuaacuucuugcuuucua	aggacucagguguuuacg	agaccuuaacuucuugcuuucuaguuauuucugaagauuuaaugaucaaucacuuuuuaccaggacucagguguuuacg	scf000081:3024659..3024738:+
scf000020_34000	12.8	9.2	16	3	0	13	yes	hsa-miR-4501_MIMAT0019037_Homo_sapiens_miR-4501	-	uaugugacagauaaugucuau	aguguuaucugucacaugcug	aguguuaucugucacaugcugaaccacaugacucaguaugugacagauaaugucuau	scf000020:6707399..6707456:+
scf000432_10695	12.8	12.8	24	17	0	7	yes	-	-	ugaaacagcccgaaaaaccua	agguuuuuccggcugcuug	agguuuuuccggcugcuuggccauguucugaaggauccuguucugaaacagcccgaaaaaccua	scf000432:564493..564557:+
scf000071_2239	12.7	16.5	35	33	0	2	no	-	-	guacuuuguggugaaccucugc	cguguguucauugcaaggucac	cguguguucauugcaaggucacaaauggcucaaaacgugugguacuuuguggugaaccucugc	scf000071:3243778..3243841:+
scf000344_33695	12.5	16.1	23	22	0	1	yes	-	aca-miR-5435c-5p_MIMAT0022093	uaggcauuuccuaucacucuc	uggcgugauaagaaaugccuuu	uaggcauuuccuaucacucuccaguugugugauuugguggcgugauaagaaaugccuuu	scf000344:1207001..1207060:-
scf000012_6810	12.5	8.9	16	3	0	13	yes	hsa-miR-4501_MIMAT0019037_Homo_sapiens_miR-4501	-	uaugugacagauaaugucuau	aguguuaucugucacaugcug	aguguuaucugucacaugcugaaccacaugacucuauaugugacagauaaugucuau	scf000012:2940674..2940731:+
scf000050_20459	12.5	12.5	23	20	0	3	yes	-	-	uuuaauagaaucaccugccgg	uggcaugagaugcgauuag	uggcaugagaugcgauuagaucauugaguuacucccgauuuaauagaaucaccugccgg	scf000050:753620..753679:+
scf000120_9814	12.5	12.5	34	32	0	2	no	-	-	augcaaacaagaaugguucug	aguaucuucuguguuugucugu	aguaucuucuguguuugucugucccauuuccaaaggaugcaaacaagaaugguucug	scf000120:3173147..3173204:-
scf000027_27934	12.4	8.8	15	13	0	2	yes	hsa-miR-4687-3p_MIMAT0019775_Homo_sapiens_miR-4687-3p	-	uggcuguucugggaugcccgg	gggacauccugggacggugcagc	gggacauccugggacggugcagcuugcccacggccacccaggcuggcuguucugggaugcccgg	scf000027:5216418..5216482:-
scf000386_3154	12.4	12.4	23	22	0	1	yes	-	-	uugguggaauacaacucccauc	augggagaugaaucccacugc	uugguggaauacaacucccaucaugguagcuggugcugaugggagaugaaucccacugc	scf000386:362520..362579:+
scf000267_5506	12.4	12.4	24	23	0	1	yes	-	-	ugaucacucucucuuucucuc	agagugagagacugugauu	agagugagagacugugauugacuucuugaucacucucucuuucucuc	scf000267:1125884..1125931:-
scf000509_16254	12.4	12.4	23	19	0	4	yes	-	-	cagcaccuuugauagcuccug	aggaacuauccaaagugcug	aggaacuauccaaagugcugaacuuauguuagagacacuauucagcaccuuugauagcuccug	scf000509:897732..897795:-
scf000386_3152	12.4	12.4	23	22	0	1	yes	-	-	uugguggaauacaacucccauc	augggagaugaaucccacugc	uugguggaauacaacucccaucaugguagcuggugcugaugggagaugaaucccacugc	scf000386:362343..362402:+
scf027648_2	12.4	8.8	16	3	0	13	yes	hsa-miR-4501_MIMAT0019037_Homo_sapiens_miR-4501	-	uaugugacagauaaugucuau	aguguuaucugucacaugcug	aguguuaucugucacaugcugaaccacaugacucuauaugugacagauaaugucuau	scf027648:187..244:+
scf000028_20247	12.4	12.4	24	17	0	7	yes	-	-	ucuuguuugcgguuugguuuu	gauccaaacugcaaaccagc	gauccaaacugcaaaccagccaaauucaucagucugucuuguuugcgguuugguuuu	scf000028:4038544..4038601:+
scf342848_41641	12.3	8.7	14	13	0	1	yes	hsa-miR-4436a_MIMAT0018952_Homo_sapiens_miR-4436a	-	ccaggacaugucacaaaaau	uuuuuaugacauguccugg	ccaggacaugucacaaaaauaacaugaguuguuucuguuccaccaaauguuauuuuuaugacauguccugg	scf342848:43..114:-
scf000702_32193	12.2	12.2	23	22	0	1	yes	-	-	uaagcagauguguacacgcugg	caacauguaaugucaguuuau	caacauguaaugucaguuuaugugaauauaaauacauaagcagauguguacacgcugg	scf000702:407356..407414:+
scf000004_24893	12.2	12.2	22	20	0	2	yes	-	-	gaagaaggaacauagguuggca	gcuaccggccuggucccucuuu	gcuaccggccuggucccucuuucuuuuuggcuuuuuaucaggaagaaggaacauagguuggca	scf000004:8902605..8902668:+
scf000261_890	12.2	8.6	15	9	0	6	yes	hsa-miR-4299_MIMAT0016851_Homo_sapiens_miR-4299	-	ucuggugacgcuccggaaccg	uguucccagagugccaccagg	uguucccagagugccaccagguuugccgucuggugacgcuccggaaccg	scf000261:263222..263271:-
scf000036_3546	12.1	8.5	14	12	0	2	yes	hsa-miR-3529-3p_MIMAT0022741_Homo_sapiens_miR-3529-3p	-	uacaacaacaugaucaguguc	acauugaucauguuguugua	acauugaucauguuguuguauauauuaauauauacaacaacaugaucaguguc	scf000036:2869076..2869129:-
scf000443_14156	12.1	12.1	23	18	0	5	yes	-	-	uguggagagcguaugagauaa	uaucacacauccucccuaca	uguggagagcguaugagauaagaugacugcacuuuaucacacauccucccuaca	scf000443:1087894..1087948:+
scf100724_42393	12	12	25	17	0	8	yes	-	-	cgguggccagacuauugagug	acuccaauucuugccaccuu	cgguggccagacuauugagugaauaaauuucaacacaucacuccaauucuugccaccuu	scf100724:124..183:-
scf000703_8536	11.9	8.3	14	13	0	1	yes	hsa-miR-4684-3p_MIMAT0019770_Homo_sapiens_miR-4684-3p	-	aguugcaaaagauaaugcucu	gagcauuaucuuuugcaacuc	aguugcaaaagauaaugcucuuguccauucaaggguuaggagcauuaucuuuugcaacuc	scf000703:205915..205975:+
scf000116_677	11.9	11.3	23	11	0	12	yes	-	-	ucccaucauacucaaccaaua	guuggcugagaauaauuggag	ucccaucauacucaaccaauaugcuauugaccauguuggcugagaauaauuggag	scf000116:860012..860067:+
scf000237_26742	11.9	11.9	29	18	0	11	no	-	-	aucuuguccugucgggacucuuc	aagggcuucgaggaucagauc	aucuuguccugucgggacucuuccucugcacaccgggcgguucucaggaagggcuucgaggaucagauc	scf000237:800557..800626:+
scf000336_36713	11.9	11.9	22	20	0	2	yes	-	-	gcuuuugguuuugucuggauc	aucuagacaaaaccaaaaauc	aucuagacaaaaccaaaaaucaaauaaaacacauaaaagauaagcuuuugguuuugucuggauc	scf000336:78165..78229:+
scf000536_32850	11.8	11.8	29	22	0	7	no	-	-	uuggcuguuucucccaggacac	cgcucuggggcgacagugca	cgcucuggggcgacagugcagcuugcccaaggcuacacagguuggcuguuucucccaggacac	scf000536:89161..89224:-
scf000045_10404	11.8	11.8	21	15	0	6	yes	-	-	aggcaugaaaauagaaacuug	aaguugcuauucucauuccua	aaguugcuauucucauuccuagccuuaugauuggcccaggcaugaaaauagaaacuug	scf000045:907191..907249:-
scf000258_20336	11.8	8.2	15	12	0	3	yes	hsa-miR-4678_MIMAT0019762_Homo_sapiens_miR-4678	-	uagguauuugcuguugugcac	ugcacaauguaaaauacuuau	uagguauuugcuguugugcacugauucauaaaacucugugcacaauguaaaauacuuau	scf000258:867373..867432:+
scf000002_44999	11.7	11.7	21	18	0	3	yes	-	-	ugcgcaugcgcgcgagugcac	ugcacugcacacaugcgugug	ugcgcaugcgcgcgagugcacuccacccccugugagugcacugcacacaugcgugug	scf000002:9375223..9375280:-
scf000019_10099	11.7	11.7	21	19	0	2	yes	-	-	ugucaagaaugcuguacuaca	guaguacaucauccuugacag	guaguacaucauccuugacagaugacaguccaaucugucaagaaugcuguacuaca	scf000019:3866014..3866070:+
scf000060_26425	11.7	8.1	24	12	0	12	no	hsa-miR-4531_MIMAT0019070_Homo_sapiens_miR-4531	-	cuggagaaccuucaacauuuc	gaauguuggguuaucuccau	gaauguuggguuaucuccauucgugggagcaauggacuggagaaccuucaacauuuc	scf000060:2817028..2817085:-
scf000396_33545	11.7	11.7	24	22	0	2	yes	-	-	uaaaccucaaagcaaaaccag	ugguuuugccucaagguuug	ugguuuugccucaagguuuggauuuuaaaauauaguaaaccucaaagcaaaaccag	scf000396:85114..85170:+
scf000059_26623	11.6	11.6	22	11	0	11	yes	-	-	uuguuggguuccggcucccau	auggaagcuguaguccaa	uuguuggguuccggcucccaugaucagaaaagagcugauggaagcuguaguccaa	scf000059:402890..402945:-
scf000632_25207	11.6	11.6	22	20	0	2	yes	-	-	uucagcaucuuggaugacuucu	gggcuaucccaggugcugaac	gggcuaucccaggugcugaaccuuauccccaaaacugguucagcaucuuggaugacuucu	scf000632:480951..481011:+
scf000442_490	11.6	11.6	20	16	0	4	yes	-	-	aaacagaauccccaccuuccu	ggaagguggggauucuguugg	aaacagaauccccaccuuccucacuuuuuaccuuccaaggaagguggggauucuguugg	scf000442:969487..969546:+
scf000426_14689	11.6	11.6	21	9	0	12	yes	-	-	agcgaucucagguguugaac	uucagcaccuugguuagcuc	agcgaucucagguguugaacacugcccucaaaauagguucagcaccuugguuagcuc	scf000426:592207..592264:-
scf000566_3957	11.6	#N/A	23	8	0	15	yes	-	#N/A	ucacaaaaacaggaggucacac	aauguccuccuguguuuguag	aauguccuccuguguuuguagugcauagguguuuagcuucacaaaaacaggaggucacac	scf000566:385071..385131:-
scf000151_2523	11.5	15.3	29	23	0	6	no	-	-	ugcccuuuuuacauugcacu	uagcacaaugugaaaagagcu	ugcccuuuuuacauugcacugcuuggguugggcucagacaguagcacaaugugaaaagagcu	scf000151:780501..780563:-
scf000032_12623	11.5	11.5	30	25	0	5	no	-	-	ucuggaagggauaacaaagc	uugcguguuuccuuccacuc	ucuggaagggauaacaaagcccauaacguuggguugcguguuuccuuccacuc	scf000032:3424150..3424203:-
scf000307_10629	11.4	11.4	20	9	1	10	yes	-	-	gcagauuuaugggcgaugcug	caccgcccauaggucugcugg	caccgcccauaggucugcugguggaagaggaugaaaauucagcagauuuaugggcgaugcug	scf000307:1309051..1309113:+
scf000389_3221	11.4	11.4	20	13	0	7	yes	-	-	uggagcucugauggaguccag	uggauuauaucagagcuccag	uggagcucugauggaguccaggugacagacauggauuauaucagagcuccag	scf000389:967753..967805:-
scf000307_10631	11.3	11.3	20	9	1	10	yes	-	-	gcagauuuaugggcgaugcug	caccgcccauagaucuacugg	caccgcccauagaucuacugguggaagaggaugaaaaccagcagauuuaugggcgaugcug	scf000307:1309160..1309221:+
scf000765_640	11.3	11.3	27	26	0	1	yes	-	-	guucuuuuuuucauucucug	ugagauugugaaaaagauuc	ugagauugugaaaaagauucauugccuuaaugguucuuuuuuucauucucug	scf000765:174292..174344:-
scf000538_1439	11.3	7.7	25	14	0	11	no	hsa-miR-1184_MIMAT0005829_Homo_sapiens_miR-1184	-	ccugcagcugagacaugccca	agcauguccugauugcauaguc	agcauguccugauugcauaguccagugcaugaccagaccugcagcugagacaugccca	scf000538:370499..370557:+
scf116782_42301	11.3	7.7	25	14	0	11	no	hsa-miR-1184_MIMAT0005829_Homo_sapiens_miR-1184	-	ccugcagcugagacaugccca	agcauguccugauugcauaguc	agcauguccugauugcauaguccagugcaugaccagaccugcagcugagacaugccca	scf116782:33..91:+
scf000211_572	11.2	11.2	20	19	0	1	yes	-	-	uggagggguaguggccaccga	uaguggccacuguccccccuca	uaguggccacuguccccccucauccaauuaccaaccugaguggagggguaguggccaccga	scf000211:921905..921966:-
scf000318_29284	11.2	11.2	32	18	0	14	no	-	-	caacuguuuuuaucucuugcag	agcaagcugguauuacguuug	agcaagcugguauuacguuuguacauagcgagggguccuugcuuuacaacuguuuuuaucucuugcag	scf000318:683988..684056:-
scf000252_22176	11.2	7.6	11	4	0	7	yes	hsa-miR-6083_MIMAT0023708_Homo_sapiens_miR-6083	-	uuuauaucugugugagcauuu	ugcucacacagauauaaagug	ugcucacacagauauaaagugguauauauaccacuuuauaucugugugagcauuu	scf000252:645153..645208:+
scf000252_22201	11.1	7.5	11	4	0	7	yes	hsa-miR-6083_MIMAT0023708_Homo_sapiens_miR-6083	-	uuuauaucugugugagcauuu	ugcucacacagauauaaagug	ugcucacacagauauaaagugguauauauaccacuuuauaucugugugagcauuu	scf000252:645150..645205:-
scf000124_12800	11.1	11.1	18	5	0	13	yes	-	-	uucccaauuucacaggcaacc	uugccugugaaauugggaguc	uucccaauuucacaggcaaccuuuauauauauauauauaaagguugccugugaaauugggaguc	scf000124:147741..147805:-
scf000601_11769	11.1	11.1	19	12	0	7	yes	-	-	cauucaccuuggguuucucau	ugagaaacccaaggugaaugc	cauucaccuuggguuucucaugguguauauauauaugagaaacccaaggugaaugc	scf000601:384994..385050:-
scf000129_31800	11	11	30	27	0	3	no	-	-	cuauuucucuugccuucuccuag	uaggagauagcuggaugagcca	uaggagauagcuggaugagccauggcuuuuucccagccuauuucucuugccuucuccuag	scf000129:2808120..2808180:-
scf000284_17359	11	11	20	13	0	7	yes	-	-	gucuacaugugaucuggaaccc	gcgcuagaucauguagagaa	gucuacaugugaucuggaacccugguuuuucaaggcgcuagaucauguagagaa	scf000284:1778950..1779004:-
scf000153_8043	11	11	19	13	0	6	yes	-	-	uccaagaccagguaacaggac	cuguuaccugcuuuuggag	cuguuaccugcuuuuggaguauauauguugccuugccucucaaaaacuacuccaagaccagguaacaggac	scf000153:655198..655269:+
scf000020_34048	11	11	21	12	0	9	yes	-	-	auuuuggguugugugcaaccuu	aguggugcacaacucagaacug	auuuuggguugugugcaaccuucaugcaguugaggugaaguggugcacaacucagaacug	scf000020:6084206..6084266:-
scf000076_34273	10.9	7.3	15	13	0	2	yes	hsa-miR-4434_MIMAT0018950_Homo_sapiens_miR-4434	-	uggagaagagcuaugaac	cagaagcacucuuccagc	uggagaagagcuaugaacuucuggaugguuaggugaucacaauugccaaugagaagucuccagaagcacucuuccagc	scf000076:2737990..2738068:-
scf000318_29272	10.9	10.9	20	19	0	1	yes	-	-	aauaucauaguggauucugu	gaauucauuaugacauuacc	aauaucauaguggauucugugaguuuucugucccacagaauucauuaugacauuacc	scf000318:1348822..1348879:+
scf000007_45302	10.8	10.8	19	7	0	12	yes	-	-	cagauuugugucuucggacu	uccucaaaugcagaucugc	cagauuugugucuucggacucacaucuccccgcggcugggggaagucggaguccucaaaugcagaucugc	scf000007:8291434..8291504:-
scf000011_25644	10.8	10.8	18	13	0	5	yes	-	-	ucaaacgcuagggguucguuu	aacgaaccccuggcauuugag	aacgaaccccuggcauuugagacuggagguuucaaacccgcgggucucaaacgcuagggguucguuu	scf000011:7050529..7050596:-
scf000121_1196	10.8	10.8	29	23	0	6	no	-	-	ucgucaggguuucccuagcc	gcacagagaaaguuugacugc	ucgucaggguuucccuagccguuuuaguuuuuuacaggcacagagaaaguuugacugc	scf000121:1201946..1202004:+
scf000746_36628	10.7	7.1	14	9	0	5	yes	hsa-miR-3672_MIMAT0018095_Homo_sapiens_miR-3672	-	uugagacugagguguaggau	ucucuaccauucagucuuucc	uugagacugagguguaggauugcguguuugaaugaucucuaccauucagucuuucc	scf000746:266501..266557:+
scf000695_1047	10.6	7	13	12	0	1	yes	hsa-miR-4469_MIMAT0018996_Homo_sapiens_miR-4469	-	ucucccuccuugauccucacag	ugagcucaaggcugggga	ugagcucaaggcuggggacguggauguccuucucccuccuugauccucacag	scf000695:417264..417316:+
scf000002_44969	10.6	10.6	19	11	0	8	yes	-	-	ucaugucagcagaacgaaagua	uuuuguucugcugacguaac	ucaugucagcagaacgaaaguauuuuuauauauaaguauuuuguucugcugacguaac	scf000002:5328458..5328516:-
scf000213_37880	10.6	7	31	30	0	1	no	hsa-miR-569_MIMAT0003234_Homo_sapiens_miR-569	-	uguuaaugauuuuucccuua	aaggggguagaagaaaaa	aaggggguagaagaaaaaaauguuugauaaucucuccuaaugaucucaguuguuacaaauguuaaugauuuuucccuua	scf000213:1605712..1605791:-
scf000149_34764	10.5	10.5	20	17	0	3	yes	-	-	acugaaaaauaauggacugag	ugguccagcugguuuuucaggug	ugguccagcugguuuuucagguguuuguguugcagcacugaaaaauaauggacugag	scf000149:2948621..2948678:-
scf000242_10515	10.5	6.9	12	11	0	1	yes	hsa-miR-660-3p_MIMAT0022711_Homo_sapiens_miR-660-3p	-	cccuccugagacaucuccag	uggagacaucacagguggg	cccuccugagacaucuccagugugcggauuggagggcuggagacaucacagguggg	scf000242:1845808..1845864:-
scf000193_33768	10.4	6.8	17	14	0	3	yes	hsa-miR-3119_MIMAT0014981_Homo_sapiens_miR-3119	-	uggcuuuugcuauugagcucu	gacacaacagcaaaugccua	uggcuuuugcuauugagcucugaacuucacaauugagacacaacagcaaaugccua	scf000193:209148..209204:+
scf000601_11764	10.4	10.4	18	11	0	7	yes	-	-	cauucaccuuggguuucucau	ugagaaacccaaggugaaugc	cauucaccuuggguuucucauauauauauacaccaugagaaacccaaggugaaugc	scf000601:384995..385051:+
scf000257_20143	10.4	10.4	26	25	0	1	no	-	-	ucuccuuguccucugcuguc	auuggaggggcguggagu	auuggaggggcguggagugccgucuccuuguccucugcuguc	scf000257:381304..381346:+
scf000261_865	10.4	10.4	18	10	0	8	yes	-	-	ucaugggugcuguaguccagga	gcuggacuccagcucccauc	gcuggacuccagcucccaucagccacagcaguggauagggcucaugggugcuguaguccagga	scf000261:1303885..1303948:+
scf000119_5371	10.4	10.4	21	8	0	13	yes	-	-	aggcuuguuguuuuuuccuag	uuggaaaaaacaacugcccaa	uuggaaaaaacaacugcccaagcacugcaagggauaaaggcuuguuguuuuuuccuag	scf000119:2377585..2377643:+
scf000300_27539	10.3	#N/A	17	12	0	5	yes	-	#N/A	ugacaucugcucacuuuccau	ugggaagugagcagauguc	ugggaagugagcagaugucaucauauauauauggagaugacaucugcucacuuuccau	scf000300:458637..458695:-
scf000131_5573	10.2	6.6	12	11	0	1	yes	hsa-miR-6878-5p_MIMAT0027656_Homo_sapiens_miR-6878-5p	-	agggagaaaucugugaaagcuu	gcuuucauggacuucagucuac	gcuuucauggacuucagucuacuuuguuagaugcaugauaaagggagaaaucugugaaagcuu	scf000131:2182690..2182753:+
scf000307_10630	10.2	10.2	18	9	0	9	yes	-	-	gcagauuuaugggcgaugcug	caccgcccauagaucuacugg	gcagauuuaugggcgaugcugacuuaacgauguuagacaugaucagauauuccagcauccuaagucagcaccgcccauagaucuacugg	scf000307:1309092..1309181:+
scf000101_4738	10.2	10.2	12	10	0	2	yes	hsa-miR-138-5p_MIMAT0000430_Homo_sapiens_miR-138-5p	aca-miR-138-5p_MIMAT0021757	ugcuggugagaugagcuguaa	uacagcuucagaucauccuugac	uacagcuucagaucauccuugacugccguucauacuggcaugcuggugagaugagcuguaa	scf000101:714939..715000:-
scf000356_12278	10.1	10.1	15	12	0	3	yes	hsa-miR-205-5p_MIMAT0000266_Homo_sapiens_miR-205-5p	aca-miR-205a_MIMAT0021855	uccuucauccugcuuuaacug	uguuaaagcagccugaugaga	uguuaaagcagccugaugagauuacuaaaauauuguuaccuccuucauccugcuuuaacug	scf000356:117676..117737:-
scf000769_1081	10.1	10.1	18	17	0	1	yes	-	-	uagcaucugcaauauacuuua	aaguacauggcagaugcuaug	uagcaucugcaauauacuuuaauucugaggcccuccaaaguacauggcagaugcuaug	scf000769:480281..480339:-
scf000006_44747	10.1	10.1	16	12	0	4	yes	-	-	ugggagaccucccuggggguc	acucccagggaggucucucaug	acucccagggaggucucucaugguggcguggaagcccugggagaccucccuggggguc	scf000006:7574286..7574344:-
scf000374_35660	10.1	10.1	18	9	0	9	yes	-	-	ccccaucgauuuaacugggag	ucccauggaggucaaugggag	ccccaucgauuuaacugggagaguuaagcauccgcuuaaaucucucucccauggaggucaaugggag	scf000374:1070558..1070625:+
scf000340_9415	10.1	10.1	21	20	0	1	yes	-	-	uuuaaaacaagcuaggaucuu	agaggcuuacuuguuaugaacc	uuuaaaacaagcuaggaucuuaagauauggauaucauuuaagaggcuuacuuguuaugaacc	scf000340:403820..403882:-
scf000025_2389	10	10	24	6	0	18	yes	-	-	cuguuuucuuucuuuugug	ucaaaagaacugaagaccaaa	cuguuuucuuucuuuugugagaacaaaccagauuucaaaagaacugaagaccaaa	scf000025:1543075..1543130:+
scf000064_25744	9.9	13.5	18	13	0	5	yes	-	aca-miR-33-2-3p_MIMAT0021936	gaugaacgucuugguccuuac	uaaugcccaagacguucacca	gaugaacgucuugguccuuacaggugcuagggucaccuguaaugcccaagacguucacca	scf000064:2836447..2836507:+
scf000426_14664	9.9	6.3	11	6	0	5	yes	hsa-miR-6890-5p_MIMAT0027680_Homo_sapiens_miR-6890-5p	-	uaugggguguguguggcuuaug	caaagucacaugcauccggaa	uaugggguguguguggcuuauguacaauacaacaaagucacaugcauccggaa	scf000426:607416..607469:+
scf000099_17840	9.9	6.1	20	14	0	6	yes	-	-	ccaagauguaguagauaacag	uguuguccacuagaucagggg	uguuguccacuagaucagggguagguauguugauguccccaagauguaguagauaacag	scf000099:2107189..2107248:-
scf000167_20563	9.9	9.9	21	20	0	1	yes	-	-	caugaaaaacuuaccuguuua	aagcaggugacacuuuuauug	aagcaggugacacuuuuauugcuacuuaucuccauggcaugaaaaacuuaccuguuua	scf000167:175642..175700:+
scf000098_17647	9.8	9.8	17	14	0	3	yes	-	-	ugcuucagccuucuacugucu	gacugaguagaaggcugaagug	gacugaguagaaggcugaagugcuaauuauugcauuaaugcuucagccuucuacugucu	scf000098:951314..951373:+
scf000004_25091	9.8	9.8	16	12	0	4	yes	-	-	aguucggauggaggcugccuc	aggcagccuuuguuggaacuu	aguucggauggaggcugccuccguguagagugugcagaggcagccuuuguuggaacuu	scf000004:7970259..7970317:-
scf000373_24553	9.7	9.7	29	27	0	2	no	-	-	ugcuucaagcagucagugag	acugaaugccuugaagacacac	ugcuucaagcagucagugagauaacuuggacucagaccacugaaugccuugaagacacac	scf000373:694020..694080:-
scf000789_13028	9.6	9.6	17	16	0	1	yes	-	-	ugaggucuaguaugccauuu	auggcauagggaccucaagu	ugaggucuaguaugccauuuggggcaauccucgcaucugaauggcauagggaccucaagu	scf000789:469387..469447:+
scf000430_15972	9.6	9.6	15	4	0	11	yes	-	-	agcacaguucuauaguccucc	aggacuacagaacugugcuu	agcacaguucuauaguccuccuaauauauauuauauauauuaggaggacuacagaacugugcuu	scf000430:508428..508492:-
scf000004_25039	9.4	5.8	10	7	0	3	yes	hsa-miR-1208_MIMAT0005873_Homo_sapiens_miR-1208	-	ucacuguucccaugugcucuu	uaggcacgugaaaacagugaa	ucacuguucccaugugcucuuuaauguaccguacuauauuaauaggcacgugaaaacagugaa	scf000004:3642248..3642311:-
scf000022_14886	9.4	9.4	18	17	0	1	yes	-	-	uuccuuuuaaaaacaucugaa	aagguguuuuuaaaaaguagc	aagguguuuuuaaaaaguagcuaaaacuauuguaguuccuuuuaaaaacaucugaa	scf000022:3861840..3861896:-
scf000214_36351	9.4	9.4	16	14	0	2	yes	-	-	uuuuauacgaccugggcuuuc	aaagcccugguaguauaaaac	aaagcccugguaguauaaaacuuauaugauaauauuaaaguuuuauacgaccugggcuuuc	scf000214:344602..344663:+
scf000229_37527	9.3	9.3	18	14	0	4	yes	-	-	cccaucauccucaacuauccug	aagauggcuguggauaguggaa	cccaucauccucaacuauccuggucauucccaagauggcuguggauaguggaa	scf000229:1660228..1660281:-
scf000075_27283	9.2	9.2	28	27	0	1	no	-	-	uuacuggcuguuuuugucucag	agagcaagagcagguuguc	agagcaagagcagguugucugcugucugaaauucagcacugcacuuacuggcuguuuuugucucag	scf000075:428505..428571:+
scf000424_13530	9.1	9.1	15	12	0	3	yes	-	-	auuugugaguagagaagccag	uggcuucucaacucccaaaug	uggcuucucaacucccaaaugcccuuguggucaucugucuagcccagguaaccguaaggggcauuugugaguagagaagccag	scf000424:576759..576842:-
scf000499_13227	9.1	9.1	18	9	0	9	yes	-	-	uugcucucucuuuccuuccag	uugaaagaaaugagagggcuuu	uugaaagaaaugagagggcuuugacacuuuuauugcucucucuuuccuuccag	scf000499:438226..438279:+
scf000018_13907	9	12.6	14	10	0	4	yes	-	aca-miR-458_MIMAT0021969	uuagcucugauauugccuuuc	aggcaauaucagagcuaag	aggcaauaucagagcuaagaacaauuauauauauauaauucuuagcucugauauugccuuuc	scf000018:279056..279118:+
scf000018_13974	9	12.6	14	10	0	4	yes	-	aca-miR-458_MIMAT0021969	uuagcucugauauugccuuuc	aggcaauaucagagcuaag	aggcaauaucagagcuaagaauuauauauauauaauuguucuuagcucugauauugccuuuc	scf000018:279053..279115:-
scf000263_20896	9	9	16	12	0	4	yes	-	-	aagaguccagauaaauccccag	ugggguugauuuggauucaag	aagaguccagauaaauccccagacagcuucucugggguugauuuggauucaag	scf000263:1426246..1426299:+
scf000381_9823	8.9	8.9	17	16	0	1	yes	-	-	ugucucccugacaugcuagau	gcuagcaucucagguagaa	gcuagcaucucagguagaaacaaaggcaagaguaugucucccugacaugcuagau	scf000381:160538..160593:+
scf000048_43626	8.9	#N/A	14	12	0	2	yes	-	#N/A	agaucacuagcuguugcucag	ugagcaacagcuagugauc	agaucacuagcuguugcucagaauauauauucugagcaacagcuagugauc	scf000048:3190202..3190253:-
scf000397_19366	8.9	8.9	15	14	0	1	yes	-	-	auauuuggagaacuagauca	gaucuaguucuccaaaua	gaucuaguucuccaaauauauguauauucuauauauagaauauauuuggagaacuagauca	scf000397:1262902..1262963:-
scf000155_17483	8.7	8.7	16	14	0	2	yes	-	-	agguuacauuccaugcaucuc	agacacauggaguauaugccu	agacacauggaguauaugccucauaugcgucagugucugcugagguuacauuccaugcaucuc	scf000155:759147..759210:+
scf000077_7094	8.7	8.9	17	16	0	1	no	hsa-miR-671-5p_MIMAT0003880_Homo_sapiens_miR-671-5p	-	uggaagccaugcaaacauuug	aagguugaugugacuucuggg	uggaagccaugcaaacauuuguccuguaauaauacaaagguugaugugacuucuggg	scf000077:2502451..2502508:+
scf000119_5346	8.7	8.7	16	10	0	6	yes	-	-	gaaugagcuagaaaacugccugu	uguggcuuucuuggucaucuc	gaaugagcuagaaaacugccuguccugaaacacauguggcuuucuuggucaucuc	scf000119:1862278..1862333:+
scf000011_25627	8.5	8.5	16	5	0	11	yes	-	-	uaguaaacuagccacaaacca	uauuuguuguugguuuacaaa	uaguaaacuagccacaaaccauaaucugaacacauuauuuguuguugguuuacaaa	scf000011:5615194..5615250:-
scf000578_11194	8.5	8.5	17	15	0	2	yes	-	-	aaccuauugaaucaauugaac	uuccauuguuucaauaagcc	aaccuauugaaucaauugaacuuuggugagccaauauucauauaguguaaguuccauuguuucaauaagcc	scf000578:442928..442999:+
scf000373_24550	8.5	8.5	17	16	0	1	yes	-	-	cagguacuuuagaaauugugau	cauaauuuuuuuaguaccugu	cauaauuuuuuuaguaccuguacuugucuuuacagguacuuuagaaauugugau	scf000373:333327..333381:-
scf000397_19359	8.4	8.4	14	13	0	1	yes	-	-	auauuuggagaacuagauca	gaucuaguucuccaaaua	gaucuaguucuccaaauauauucuauauauagaauauacauauauuuggagaacuagauca	scf000397:1262903..1262964:+
scf000815_30898	8.4	8.4	14	13	0	1	yes	-	-	uauccaagagguuggaccuc	gcuccaacuuguuggaugu	uauccaagagguuggaccucuguaaucauguaacuacagagcuccaacuuguuggaugu	scf000815:325373..325432:+
scf000206_38709	8.4	4.8	9	6	0	3	yes	hsa-miR-4524b-3p_MIMAT0022256_Homo_sapiens_miR-4524b-3p	-	uagacaggagaagcagcaaug	uugguguuucucucaucugg	uugguguuucucucaucugguaucuuccuacugagcuagacaggagaagcagcaaug	scf000206:161992..162049:+
scf000152_19849	8.3	4.7	10	8	0	2	yes	hsa-miR-4521_MIMAT0019058_Homo_sapiens_miR-4521	-	ucuaaggaagugggcuauacu	cuauagccaacuucuucaggug	cuauagccaacuucuucaggugcaauucagauacaucuaaggaagugggcuauacu	scf000152:2391301..2391357:+
scf069870_40474	8.3	8.3	14	13	0	1	yes	-	-	cgcgcaggugcgacacgc	ugugucaugccugcgggugug	ugugucaugccugcgggugugugugucaagcucacgcgcaggugcgacacgc	scf069870:238..290:-
scf000030_21722	8.3	8.3	16	15	0	1	yes	-	-	uacauaguaugauaucugccac	agcaagauauugugcuaugaa	agcaagauauugugcuaugaauacuuguuaguggagaauacauaguaugauaucugccac	scf000030:2032314..2032374:-
scf000741_14635	8.2	8.2	17	16	0	1	yes	-	-	uaaaagcuguuacaaggaaac	uucccuuuuaauagcuuuuu	uaaaagcuguuacaaggaaacuggaguucucugcaaguucccuuuuaauagcuuuuu	scf000741:521835..521892:-
scf000134_8423	8	8	13	6	0	7	yes	-	-	uuccgguccauacaagauacc	auaucuuguaugguccagaag	auaucuuguaugguccagaagggguuacacucccccuuccgguccauacaagauacc	scf000134:2765036..2765093:-
scf000611_17222	8	8	14	12	0	2	yes	-	-	ugcauucuuggggacacgcccg	ugcaugugcccaggaacccag	ugcauucuuggggacacgcccgaucacacaaucaugcaugugcccaggaacccag	scf000611:439397..439452:+
scf000489_16800	7.9	7.9	17	14	0	3	yes	-	-	auguagaagaagacauuucaac	ugaaauguccacuucuaucuaa	auguagaagaagacauuucaaccagugucgcuugcaugaaauguccacuucuaucuaa	scf000489:123681..123739:+
scf000313_6271	7.8	7.8	16	14	0	2	yes	-	-	aaucuccaucaguauuaucugu	cagauaaugucuguagagau	aaucuccaucaguauuaucuguuccacacucagucauaugacagauaaugucuguagagau	scf000313:189510..189571:-
scf000516_15798	7.6	7.6	14	12	0	2	yes	-	-	uguugaauuacgggacugugaa	cccagucccauaauucagcuu	cccagucccauaauucagcuugggugagaguguccuguugaauuacgggacugugaa	scf000516:497966..498023:-
scf000041_16899	7.6	4	5	4	0	1	yes	hsa-miR-7974_MIMAT0031177_Homo_sapiens_miR-7974	-	uggcugugagagacauaagcau	cuuaugucucucacagccac	cuuaugucucucacagccacucguugcugccaguggcugugagagacauaagcau	scf000041:3803689..3803744:+
scf000267_5491	7.6	7.6	11	7	0	4	yes	-	-	ugggcuuccagaauuccagug	cacuggaauucuggaagccca	ugggcuuccagaauuccaguguuaacccacaacacuggaauucuggaagccca	scf000267:362897..362950:-
scf000267_5440	7.6	7.6	11	7	0	4	yes	-	-	ugggcuuccagaauuccagug	cacuggaauucuggaagccca	ugggcuuccagaauuccaguguuguggguuaacacuggaauucuggaagccca	scf000267:362897..362950:+
scf000004_25103	7.5	7.5	12	8	0	4	yes	-	-	aucugaaccugguagaaacc	uuacuaccagguuuagaacu	aucugaaccugguagaaaccagaacaagcuagaacucugguuacuaccagguuuagaacu	scf000004:8854571..8854631:-
scf000320_3858	7.5	7.5	12	10	0	2	yes	-	-	agaaugcucugcacagcacuu	agugcugugcagagcauucu	agugcugugcagagcauucucauuaccaauaguaacugagaaugcucugcacagcacuu	scf000320:1486777..1486836:-
scf000431_34329	7.5	#N/A	6	5	0	1	yes	hsa-miR-937-5p_MIMAT0022938_Homo_sapiens_miR-937-5p	#N/A	augagucacugcuuguguuc	aauacaaguagaaacucau	augagucacugcuuguguucuguggugagagccaguugcaugacucggugcacaaugaagaauacaaguagaaacucau	scf000431:1144626..1144705:-
scf000251_24292	7.4	7.4	13	5	0	8	yes	-	-	agaagacuagcguaucagggaa	cccugagagucuagccuucug	agaagacuagcguaucagggaaggggcaaaaccuuugcucccugagagucuagccuucug	scf000251:848473..848533:-
scf000040_7419	7.3	7.3	13	7	0	6	yes	-	-	acgcuuccggaacuacacuuc	cuuuguaguucauggaggccgcu	cuuuguaguucauggaggccgcugagaguucucccaagcaacgcuuccggaacuacacuuc	scf000040:3183941..3184002:+
scf000062_26564	7.3	7.3	12	8	0	4	yes	-	-	ugccuuuguuacuucuguuuc	gacagaagaagcaaaggugug	gacagaagaagcaaaggugugguaaacagcuugucaaugaaugccuuuguuacuucuguuuc	scf000062:1970841..1970903:-
scf000866_24578	7.3	#N/A	12	11	0	1	yes	-	#N/A	ucuggggcucgaaccuguug	cgcaggcucgguccccagagc	ucuggggcucgaaccuguugcgcuccuucgcauugccgcaggcucgguccccagagc	scf000866:201732..201789:+
scf000656_25312	7.3	#N/A	6	4	0	2	yes	hsa-miR-10395-3p_MIMAT0041622_Homo_sapiens_miR-10395-3p	#N/A	guguauucaagucauuuucag	guuaaaugcuugagcagagc	guuaaaugcuugagcagagccauguuuaagcuuucaugguguauucaagucauuuucag	scf000656:519887..519946:-
scf000393_11253	7.1	7.1	13	4	0	9	yes	-	-	uggccacaucaaagcugccuu	aguagcucugaugcagccaug	aguagcucugaugcagccaugcuuccugcagaucuggauggccacaucaaagcugccuu	scf000393:978914..978973:+
scf000042_39637	7.1	7.1	13	11	0	2	yes	-	-	ucuccuuaaggaccaagccuc	gagcuuguuguguuaaggagga	ucuccuuaaggaccaagccucugggguuugcauugcaucagagcuuguuguguuaaggagga	scf000042:3448477..3448539:-
scf000056_15370	7	7	11	10	0	1	yes	-	-	ucuguuuauaaauccugugu	cacaggauuuauaaacag	ucuguuuauaaauccuguguuacauaaaauaaauaaaacacaggauuuauaaacag	scf000056:3234201..3234257:+
scf000043_8902	7	#N/A	6	2	0	4	yes	hsa-miR-6792-5p_MIMAT0027484_Homo_sapiens_miR-6792-5p	#N/A	guaagcagugcaugggaaguag	ucaguccaugcccugcuua	guaagcagugcaugggaaguaguagaaaaucaguccaugcccugcuua	scf000043:3016720..3016768:-
scf000552_39489	7	#N/A	11	7	0	4	yes	-	#N/A	acccacccaccuggguaucucc	gagauuccaggauggguggaug	gagauuccaggauggguggauguucuuucuaagccacccacccacccaccuggguaucucc	scf000552:284493..284554:+
scf000320_3837	7	7	11	9	0	2	yes	-	-	agaaugcucugcacagcacuu	agugcugugcagagcauucu	agugcugugcagagcauucucaguuacuauugguaaugagaaugcucugcacagcacuu	scf000320:1486778..1486837:+
scf000091_34532	6.9	#N/A	7	6	0	1	yes	hsa-miR-568_MIMAT0003232_Homo_sapiens_miR-568	#N/A	uuguauaauugauccucuuuua	aaagaggagucuugucaauag	aaagaggagucuugucaauaguaaaagaaagaacuauuguauaauugauccucuuuua	scf000091:3419358..3419416:-
scf000072_5864	6.9	6.9	12	9	0	3	yes	-	-	gaccucuguggauauguuugu	aggcauauccacagaagucc	aggcauauccacagaaguccugugauuuaagggaggaccucuguggauauguuugu	scf000072:1608052..1608108:-
scf000024_29747	6.9	6.9	12	7	0	5	yes	-	-	caccccagucagcaugaaagc	cuaucauguuggcuggagag	cuaucauguuggcuggagagggacaagccuuuuccuucccaccccagucagcaugaaagc	scf000024:4953348..4953408:+
scf000683_25359	6.8	10.4	20	18	0	2	no	-	aca-miR-5407-3p_MIMAT0022023	gcuguguggagugacuggccuc	agucagcccuuccugcacaucu	agucagcccuuccugcacaucucucugcauaggcuagaggagcuguguggagugacuggccuc	scf000683:369535..369598:+
scf000286_10289	6.7	6.7	11	10	0	1	yes	-	-	caaucugaugauuugcuggu	uggcacauugucagguuacug	caaucugaugauuugcugguucugugccucuuucugugcaacuggcacauugucagguuacug	scf000286:98504..98567:-
scf000673_37698	6.7	#N/A	13	10	0	3	no	hsa-miR-6761-5p_MIMAT0027422_Homo_sapiens_miR-6761-5p	#N/A	acugagagacugacugaagcc	cuggcuguguucucucucagggc	acugagagacugacugaagccugugaaaucugauaccggcuggcuguguucucucucagggc	scf000673:512395..512457:+
scf000588_295	6.7	6.7	13	7	0	6	yes	-	-	cuucauguccugguuuguuug	aaacaaacuaggauucagaag	aaacaaacuaggauucagaagcuaaucuuaacaaugacuucauguccugguuuguuug	scf000588:107755..107813:+
scf114439_42318	6.6	6.6	13	12	0	1	yes	-	-	guuuugcugcucuuuccuucu	aagaaggagcaacagaaucaua	guuuugcugcucuuuccuucuguuucuucuccaaaccaguaagaaggagcaacagaaucaua	scf114439:35..97:+
scf000069_30735	6.6	6.6	24	20	0	4	no	-	-	aggaaauucugcacuuccaag	uggcauugcauuggcuccgc	uggcauugcauuggcuccgcauguaauuguuucuugaggaaauucugcacuuccaag	scf000069:2670362..2670419:+
scf000123_39342	6.5	6.5	11	8	0	3	yes	-	-	aggugauggccaacccuugga	cacaggggucgaucaucucccc	aggugauggccaacccuuggacucuuaauuguggagugccacaggggucgaucaucucccc	scf000123:1676552..1676613:+
scf000007_45209	6.5	6.5	19	18	0	1	no	-	-	gccacuggguccacccac	gggauuggcccaguagau	gggauuggcccaguagaugugccacuggguccacccac	scf000007:9633731..9633769:+
scf000407_27996	6.5	6.5	13	11	0	2	yes	-	-	ucggguaauaccuuuuuggga	ucaauaaagauauuacccaa	ucggguaauaccuuuuugggaucuuacaaaagcucaauaaagauauuacccaa	scf000407:168254..168307:+
scf000111_33170	6.4	6.4	10	8	0	2	yes	-	-	uauguuugggaggugaaguc	uucaccucccaaacguaugu	uucaccucccaaacguauguuauguauaccuacauaucauauguuugggaggugaaguc	scf000111:2656570..2656629:-
scf000382_3083	6.4	6.4	11	10	0	1	yes	-	-	cucuucuggauauucccucuu	caggggaccuccagaagaa	caggggaccuccagaagaagggaguggucaaccucuucuggauauucccucuu	scf000382:584089..584142:+
scf000280_40516	6.4	6.4	12	10	0	2	yes	-	-	gcaucaaaaucugggcuucuu	ggaaguugcagguuuugaug	gcaucaaaaucugggcuucuugcaauuuuuuuaggaaguugcagguuuugaug	scf000280:915079..915132:+
scf000080_38267	6.4	6.4	14	8	0	6	yes	-	-	uguucaauagaaaucaaucac	uggcugauuuaaguucugagca	uggcugauuuaaguucugagcagauuauuuacauuuucuguucaauagaaaucaaucac	scf000080:3398375..3398434:-
scf000022_14859	6.3	6.3	10	6	0	4	yes	-	-	uaagcugcauauuccuaggug	accuaggaaugugcagcuuac	uaagcugcauauuccuaggugccagagaaacgacaccuaggaaugugcagcuuac	scf000022:605868..605923:-
scf000022_14803	6.3	#N/A	13	12	0	1	yes	hsa-miR-4691-5p_MIMAT0019781_Homo_sapiens_miR-4691-5p	#N/A	cuccuccaccccuucgugcau	caaaggggugggggagugcu	caaaggggugggggagugcucaagcugcugcugguaggcgggcgcuccuccaccccuucgugcau	scf000022:2852135..2852200:+
scf000778_11760	6.2	6.2	10	7	0	3	yes	-	-	ccuuuggaucuuguuggacug	aguccuucagcaucaggaggg	ccuuuggaucuuguuggacugugagagcgaagaaugcuaggaguugcaguccuucagcaucaggaggg	scf000778:269464..269532:+
scf000089_27669	6.2	#N/A	12256	12245	0	11	yes	hsa-miR-373-5p_MIMAT0000725_Homo_sapiens_miR-373-5p	#N/A	ucucaaaauggcugccgccuc	cggcagccauuuggagaggcag	cggcagccauuuggagaggcagcagccaugugguugcaucucaaaauggcugccgccuc	scf000089:2062823..2062882:-
scf000117_29337	6.1	6.1	10	9	0	1	yes	-	-	uuuuaccugaacuuaucccag	ggguuaguuuaaguuaaaac	ggguuaguuuaaguuaaaacaccugucccuggguguuuuaccugaacuuaucccag	scf000117:2195680..2195736:+
scf001165_29619	6.1	#N/A	17	17	0	0	yes	hsa-miR-6762-3p_MIMAT0027425_Homo_sapiens_miR-6762-3p	#N/A	uggcugcuuucccucuccacu	uagagggggaaagcagccaag	uagagggggaaagcagccaagaaagggcuauaggaucucagcccuuucauggcugcuuucccucuccacu	scf001165:79995..80065:+
scf000181_35183	6.1	#N/A	21	16	0	5	yes	-	#N/A	caaauaccuaauugcucugca	uaagagcaauuuauggaauuau	uaagagcaauuuauggaauuauguaucuaauguauuuuccuugcaaauaccuaauugcucugca	scf000181:664974..665038:+
scf000956_36818	6	#N/A	129	109	0	20	yes	hsa-miR-11400_MIMAT0044657_Homo_sapiens_miR-11400	#N/A	ccggcugucucugcacaugug	cacaugugaagagacaguggu	ccggcugucucugcacaugugcauguguaucagcuucuaggugugcacaugugaagagacaguggu	scf000956:148455..148521:+
scf000001_18206	6	6	14	13	0	1	yes	-	-	uuacuaccugggauaccuccug	gagcuauucaaggugcuga	gagcuauucaaggugcugaacucugccucccaaauaagguuacuaccugggauaccuccug	scf000001:26511..26572:-
scf000024_29850	5.9	#N/A	15	15	0	0	yes	hsa-miR-6811-3p_MIMAT0027523_Homo_sapiens_miR-6811-3p	#N/A	ugccugugagugagacacguc	cguguugcgcucgugggcggg	cguguugcgcucgugggcgggcauauugugcucacaugcaugugugcgaccacaauuugccugccugugagugagacacguc	scf000024:4802614..4802696:-
scf000045_10352	5.9	#N/A	11	10	0	1	yes	-	#N/A	aaaaauaauaacucagaucag	ugaucugaguuuguauuuuu	aaaaauaauaacucagaucagaucgaaauuaauaugaucugaguuuguauuuuu	scf000045:1590637..1590691:+
scf000022_14782	5.9	#N/A	11	11	0	0	yes	hsa-miR-11400_MIMAT0044657_Homo_sapiens_miR-11400	#N/A	acggcuguguuacccauuucc	aaguggguaccgcagacguga	acggcuguguuacccauuuccuaagcccacggggcuuaggaaguggguaccgcagacguga	scf000022:1222151..1222212:+
scf000171_26199	5.9	59.6	114	104	0	10	yes	hsa-miR-6840-3p_MIMAT0027583_Homo_sapiens_miR-6840-3p	-	ucccaggacucacagaugcua	cagcugcugugaguucugg	ucccaggacucacagaugcuacuugagggcuaucagcagcugcugugaguucugg	scf000171:1948901..1948956:-
scf000728_12308	5.9	5.9	11	9	0	2	yes	-	-	agacugauuauaccacaugcuu	agcuugugcccuaaucggugug	agacugauuauaccacaugcuuucauagucuacgggccacagaagcuugugcccuaaucggugug	scf000728:116565..116630:+
scf000350_3818	5.9	#N/A	18	17	1	0	yes	hsa-miR-6762-3p_MIMAT0027425_Homo_sapiens_miR-6762-3p	#N/A	uggcugcuuucccucuccacu	uggagggggaagccagcgaug	uggagggggaagccagcgaugaaagggcuccaggaucacagcccuuucauucugcagcccuuucauggcugcuuucccucuccacu	scf000350:519893..519979:-
scf000135_11989	5.9	5.9	13	11	0	2	yes	-	-	uuuccaacaccguuuguuuuc	gaaacagagagguuauuggg	uuuccaacaccguuuguuuucugugggguuaugaggaaacagagagguuauuggg	scf000135:1143489..1143544:-
scf001086_36659	5.8	#N/A	102	89	0	13	yes	hsa-miR-6809-3p_MIMAT0027519_Homo_sapiens_miR-6809-3p	#N/A	uuucucuucacaaggcauuaa	uugacgccuugugaagggag	uuucucuucacaaggcauuaagggugaggaacgcuugacgccuugugaagggag	scf001086:23794..23848:-
scf000228_24011	5.8	22.8	41	34	0	7	yes	hsa-miR-5003-3p_MIMAT0021026_Homo_sapiens_miR-5003-3p	-	cacuuuucccgccucccucuu	aagggggaggcggggaaagcuc	aagggggaggcggggaaagcuccaaauuugaauugggcacuuuucccgccucccucuu	scf000228:1589344..1589402:+
scf000881_446	5.8	5.8	10	9	0	1	yes	-	-	uuugcguggggauucugagag	uucagaaucacaagccag	uucagaaucacaagccagcauaauuucuugucauguuugcguggggauucugagag	scf000881:12660..12716:-
scf000304_36271	5.8	5.8	10	8	0	2	yes	-	-	acagaagcacuuugagaacuu	aguucucaaacugucucuguug	aguucucaaacugucucuguugauucaaauagcccgaaacagaagcacuuugagaacuu	scf000304:276745..276804:+
scf000233_36547	5.8	#N/A	23	23	0	0	yes	hsa-miR-378a-3p_MIMAT0000732_Homo_sapiens_miR-378a-3p	#N/A	ucuggacuucuuguaaugauu	ucauugcaaguccagaau	ucuggacuucuuguaaugauuugccggaacaggggaaaucauugcaaguccagaau	scf000233:314144..314200:-
scf000618_15821	5.8	5.8	11	8	0	3	yes	-	-	agacuaccagaugucagaaaug	cuuucuggaucugacagucac	agacuaccagaugucagaaauggaggauggauaccaguccuuucuggaucugacagucac	scf000618:153419..153479:-
scf001033_31232	5.7	#N/A	12	12	0	0	yes	hsa-miR-4691-5p_MIMAT0019781_Homo_sapiens_miR-4691-5p	#N/A	cuccuccaccccuucgugcau	gcaugaagcagugggggagcg	gcaugaagcagugggggagcguguggccaaccacaugggugugagcgcuccuccaccccuucgugcau	scf001033:108412..108480:-
scf000071_2221	5.7	5.7	19	16	0	3	no	-	-	aucggaagucagguacaagc	cucguacccugcuccugauc	cucguacccugcuccugauccuugaaaggcugggugagaucggaagucagguacaagc	scf000071:1628978..1629036:+
scf000065_29997	5.7	#N/A	16	15	0	1	yes	-	#N/A	uagaugaggguaguaacugau	ucugucaccauccucauccuu	uagaugaggguaguaacugauuguguacacugacucugucaccauccucauccuu	scf000065:3126899..3126954:-
scf000119_5351	5.7	#N/A	37	36	0	1	yes	hsa-miR-877-3p_MIMAT0004950_Homo_sapiens_miR-877-3p	#N/A	accucuucugagcugagcuu	acgcucagcucagaagggcuc	acgcucagcucagaagggcuccaaccgcaagggaccucuucugagcugagcuu	scf000119:2068269..2068322:+
scf000175_32505	5.7	5.7	10	9	0	1	yes	-	-	uucugaaaaucaacaccacca	aguggugucaauuuuuggaa	uucugaaaaucaacaccaccaggauuauuuuaccaguggugucaauuuuuggaa	scf000175:670795..670849:-
scf000220_43966	5.7	5.7	19	11	0	8	no	-	-	ucagaaggaagauuucaguc	cauggucuccuccuuucugauc	cauggucuccuccuuucugauccuauauauggccauacucagaaggaagauuucaguc	scf000220:1774802..1774860:-
scf000279_4594	5.7	5.7	19	16	0	3	no	-	-	aucggaagucagguacaagc	cucguacccugcuccugauc	cucguacccugcuccugauccuugaaaggcugggugagaucggaagucagguacaagc	scf000279:26843..26901:-
scf000066_39086	5.7	#N/A	43	43	0	0	yes	hsa-miR-6747-3p_MIMAT0027395_Homo_sapiens_miR-6747-3p	#N/A	uccugccuucucucguacuuc	agcacgaggaagggggggga	agcacgaggaaggggggggaggauaugauuuaaucuccugccuucucucguacuuc	scf000066:4102158..4102214:-
scf000007_45303	5.7	#N/A	19	19	0	0	yes	hsa-miR-3190-5p_MIMAT0015073_Homo_sapiens_miR-3190-5p	#N/A	acuggccauccagacagagga	cccucucuggacgggcagugu	acuggccauccagacagaggagccugggcagcugccuccauuggguggcuagcagcuggccacacuucccucucuggacgggcagugu	scf000007:8325817..8325905:-
scf000027_27940	5.7	#N/A	54	54	0	0	yes	hsa-miR-6867-5p_MIMAT0027634_Homo_sapiens_miR-6867-5p	#N/A	uguguguguugcauuguaugac	cauacaaugcaacacacacgca	cauacaaugcaacacacacgcaaagagauguguguguguugcauuguaugac	scf000027:5761546..5761598:-
scf000232_40995	5.6	#N/A	72	71	1	0	yes	hsa-miR-6730-3p_MIMAT0027362_Homo_sapiens_miR-6730-3p	#N/A	ucugacaccgagaguggcucg	ggccaucucggcgguggcc	ucugacaccgagaguggcucggaaggaaaaaacuagaaaccaggccaucucggcgguggcc	scf000232:925626..925687:-
scf000982_19241	5.6	5.6	45977	45969	0	8	yes	hsa-miR-219a-5p_MIMAT0000276_Homo_sapiens_miR-219a-5p	aca-miR-219-5p_MIMAT0021884	ugauuguccaaacgcaauucuu	gaggguugggucuggacaucg	ugauuguccaaacgcaauucuugucucuguguccguccgaggguugggucuggacaucg	scf000982:84164..84223:-
scf000149_34633	5.6	5.6	3136	3136	0	0	yes	hsa-miR-375-3p_MIMAT0000728_Homo_sapiens_miR-375-3p	aca-miR-375-3p_MIMAT0021951	uuuguucguucggcucgcguu	cgucgagccccacgcacaagac	cgucgagccccacgcacaagaccugacgugaauguuuuguucguucggcucgcguu	scf000149:802040..802096:+
scf000194_40073	5.6	#N/A	26	26	0	0	yes	hsa-miR-6830-5p_MIMAT0027560_Homo_sapiens_miR-6830-5p	#N/A	acaaggaaaccggcauguucc	aacacgcugguuuccuuaaugc	acaaggaaaccggcauguuccgauaaauauauauaucucggaacacgcugguuuccuuaaugc	scf000194:2242023..2242086:-
scf000044_3580	5.6	#N/A	63	63	0	0	yes	hsa-miR-3649_MIMAT0018069_Homo_sapiens_miR-3649	#N/A	ugggaccucuuccgaccccgac	cggugaggagucccuuc	ugggaccucuuccgaccccgacuguaaucagagucggugaggagucccuuc	scf000044:1316857..1316908:+
scf000003_11080	5.6	#N/A	1037	1025	0	12	yes	hsa-miR-4772-3p_MIMAT0019927_Homo_sapiens_miR-4772-3p	#N/A	acugcaacucccagaagccuu	uucugugaguugcaguccaag	acugcaacucccagaagccuucaccacuagcuguguuagcaaaggcuucugugaguugcaguccaag	scf000003:8416284..8416351:-
scf000141_24351	5.6	#N/A	25	25	0	0	yes	hsa-miR-3620-5p_MIMAT0022967_Homo_sapiens_miR-3620-5p	#N/A	cugggcugucugucucugugc	acagagacaaugggcccagcu	cugggcugucugucucugugcaugugucggucuaucacauucacagagacaaugggcccagcu	scf000141:2103690..2103753:-
scf000584_39774	5.6	5.6	10	7	0	3	yes	-	-	ucgagggagcuguuugcaugcc	ugugcaagcaacuccacucaug	ugugcaagcaacuccacucaugugaguaaucccuuugaacucgagggagcuguuugcaugcc	scf000584:181401..181463:-
scf000248_37581	5.6	#N/A	13	13	0	0	yes	hsa-miR-1250-3p_MIMAT0026740_Homo_sapiens_miR-1250-3p	#N/A	ucauuuucugcggcugaugg	aucagcuacagauaauaaa	aucagcuacagauaauaaaauaauaaugguacuuuuuuuucauuuucugcggcugaugg	scf000248:493399..493458:+
scf000327_33453	5.6	#N/A	14	14	0	0	yes	hsa-miR-330-5p_MIMAT0004693_Homo_sapiens_miR-330-5p	#N/A	ucucugggaugagauuugga	caguccguccuggaggag	ucucugggaugagauuuggaggcacuguuuuaugguggcuccaguccguccuggaggag	scf000327:759493..759552:-
scf000076_34254	5.6	#N/A	13	11	0	2	yes	hsa-miR-4675_MIMAT0019757_Homo_sapiens_miR-4675	#N/A	ugggcuguugucucucuagcug	ugagagauagcaggcccagu	ugagagauagcaggcccaguuguuggaagggaagcugggcuguugucucucuagcug	scf000076:205867..205924:-
scf000085_30430	5.6	#N/A	13	13	0	0	yes	hsa-miR-3667-3p_MIMAT0018090_Homo_sapiens_miR-3667-3p	#N/A	uccuuccucuuucccuccuag	gggauggaaagagaagaggggcc	gggauggaaagagaagaggggccuagagcugcaagccuuaggggguugcuuuauguguccuuccucuuucccuccuag	scf000085:2894673..2894751:-
scf000060_26436	5.6	5.6	107522	107505	0	17	yes	hsa-miR-223-3p_MIMAT0000280_Homo_sapiens_miR-223-3p	aca-miR-223-3p_MIMAT0021894	ugucaguuugucaaauaua	uguauuugacgagcugauuuga	uguauuugacgagcugauuugacacuccguguggcagggugucaguuugucaaauaua	scf000060:3238047..3238105:-
scf000003_10849	5.6	#N/A	11	5	0	6	yes	-	#N/A	aaaccccauugauucaacgug	ccguuggaacagugaggauuug	ccguuggaacagugaggauuuggugagucaucuaucuaaaccccauugauucaacgug	scf000003:2290638..2290696:+
scf000092_38526	5.5	#N/A	18	18	0	0	yes	hsa-miR-4448_MIMAT0018967_Homo_sapiens_miR-4448	#N/A	ugcuccuucgucuccaucaag	agauggagguggaggagcagu	agauggagguggaggagcaguuucccauuaacugcuccuucgucuccaucaag	scf000092:2499720..2499773:-
scf000534_36856	5.5	#N/A	14	14	0	0	yes	hsa-miR-4691-5p_MIMAT0019781_Homo_sapiens_miR-4691-5p	#N/A	cuccuccaccccuucgugcau	gcacaaagcggugagugagug	gcacaaagcggugagugagugcucaugcuccuccaccccuucgugcau	scf000534:658507..658555:-
scf000261_910	5.5	#N/A	14	14	0	0	yes	hsa-miR-3059-5p_MIMAT0048633_Homo_sapiens_miR-3059-5p	#N/A	cuuccucucguccucccucag	gggggggggcaggaugcu	gggggggggcaggaugcuucgcugacucucugccuuccucucguccucccucag	scf000261:1511520..1511574:-
scf000357_9724	5.5	#N/A	92	91	0	1	yes	hsa-miR-4469_MIMAT0018996_Homo_sapiens_miR-4469	#N/A	ucucccucuguuuggaagag	cuuuuguggagggggggg	ucucccucuguuuggaagaggaacuuacugugacguguuccuuuuguggagggggggg	scf000357:1284743..1284801:+
scf000924_34290	5.5	5.5	7311	7299	0	12	yes	hsa-miR-489-3p_MIMAT0002805_Homo_sapiens_miR-489-3p	aca-miR-1662-5p_MIMAT0021794	uugacaucauccuacuuggga	ucccaggcuggcugaugucag	uugacaucauccuacuugggauguuaaauaaggcagaaucccaggcuggcugaugucag	scf000924:169629..169688:+
scf000206_38733	5.5	#N/A	12	12	0	0	yes	hsa-miR-3064-5p_MIMAT0019864_Homo_sapiens_miR-3064-5p	#N/A	ccuggcugggacauucuggga	ccagaaugcugcagucagcau	ccagaaugcugcagucagcauggcaagucaccauccuggcugggacauucuggga	scf000206:737203..737258:+
scf010061_36975	5.5	5.5	29	28	0	1	no	-	-	cacuugcaaauauucuuauucua	ucuguaagauauucugcaaca	ucuguaagauauucugcaacaggagaucucacuugcaaauauucuuauucua	scf010061:1043..1095:+
scf000188_40729	5.5	5.5	29	22	0	7	no	-	-	uccugugaccucuuccuacag	auggcuaggguucauggaa	auggcuaggguucauggaaugcaguguagaaucauccugugaccucuuccuacag	scf000188:2192302..2192357:+
scf000240_30026	5.5	#N/A	12	12	0	0	yes	hsa-miR-7110-3p_MIMAT0028118_Homo_sapiens_miR-7110-3p	#N/A	ucucucucaccugcugugug	cgacagcaggugaguaagagu	ucucucucaccugcugugugaggcacuuacauccugcucgcgacagcaggugaguaagagu	scf000240:1289607..1289668:+
scf000017_19697	5.5	#N/A	201	199	0	2	yes	hsa-miR-6881-3p_MIMAT0027663_Homo_sapiens_miR-6881-3p	#N/A	uuccucuuuucuuuccucuuuu	gaagagagagagagagaaa	gaagagagagagagagaaagagguuuccccgucacuuuccucuuuucuuuccucuuuu	scf000017:1020028..1020086:+
scf000514_463	5.5	#N/A	12	12	0	0	yes	hsa-miR-877-5p_MIMAT0004949_Homo_sapiens_miR-877-5p	#N/A	auagaggagccccgaacacc	ugggucggagcuccuccaucc	ugggucggagcuccuccauccagggcggauagaggagccccgaacacc	scf000514:709356..709404:+
scf000335_39724	5.5	#N/A	11	11	0	0	yes	hsa-miR-6512-3p_MIMAT0025481_Homo_sapiens_miR-6512-3p	#N/A	auccagcccugcuugcuacuc	cuaguaggcaggcuggcugg	cuaguaggcaggcuggcuggcuggcuggcuauccagcccugcuugcuacuc	scf000335:1417773..1417824:-
scf000061_31141	5.4	5.4	54855	54412	0	443	yes	hsa-miR-196a-5p_MIMAT0000226_Homo_sapiens_miR-196a-5p	aca-miR-196a_MIMAT0021831	uagguaguuucauguuguugg	ucggcaacaagaaacugccuu	uagguaguuucauguuguugggguuggcuuuuaacucggcaacaagaaacugccuu	scf000061:1260890..1260946:-
scf000407_28012	5.4	5.4	3825	3799	17	9	yes	hsa-miR-34a-5p_MIMAT0000255_Homo_sapiens_miR-34a-5p	aca-miR-449b_MIMAT0021959	uggcaguguauuguuagcug	cagcugacauucggcugccag	uggcaguguauuguuagcuggcugauuaucugaaugacaccagcugacauucggcugccag	scf000407:1184027..1184088:+
scf000335_39711	5.4	#N/A	21	21	0	0	yes	hsa-miR-6857-5p_MIMAT0027614_Homo_sapiens_miR-6857-5p	#N/A	uuggggauucuggaaucuguag	acaauuccuauaaccuccccaauc	acaauuccuauaaccuccccaauccaguaugaucgugcugguuuggggauucuggaaucuguag	scf000335:1465765..1465829:+
scf024617_43094	5.4	5.4	3825	3799	17	9	yes	hsa-miR-34a-5p_MIMAT0000255_Homo_sapiens_miR-34a-5p	aca-miR-449b_MIMAT0021959	uggcaguguauuguuagcug	cagcugacauucggcugccag	uggcaguguauuguuagcuggcugauuaucugaaugacaccagcugacauucggcugccag	scf024617:22..83:+
scf000696_36701	5.4	#N/A	13	12	0	1	yes	hsa-miR-578_MIMAT0003243_Homo_sapiens_miR-578	#N/A	uuucuugugggaugaugccau	ugauguuauuccacuggaa	uuucuugugggaugaugccaucagggaagugaggcugauguuauuccacuggaa	scf000696:548724..548778:-
scf092485_42452	5.4	#N/A	27	27	0	0	yes	hsa-miR-409-3p_MIMAT0001639_Homo_sapiens_miR-409-3p	#N/A	caauguuggacggcagcuccug	ggaguugucacccaacaacuuu	caauguuggacggcagcuccugucacugaagaacgccgggaguugucacccaacaacuuu	scf092485:20..80:+
scf000339_30675	5.4	5.4	24	15	0	9	yes	hsa-miR-1304-5p_MIMAT0005892_Homo_sapiens_miR-1304-5p	aca-miR-727-3p_MIMAT0021988	cuugaggccaaccaaacuccga	ccggucuugcuuggccucgag	cuugaggccaaccaaacuccgagucuaguaauuagauuccggucuugcuuggccucgag	scf000339:1382289..1382348:-
scf000087_7205	5.4	5.4	11	9	0	2	yes	-	-	cuucucugagaaaugugacau	ugugacauuucuuggagggc	cuucucugagaaaugugacauuagcaaaaugugacauuucuuggagggc	scf000087:2410554..2410603:-
scf000203_39397	5.4	#N/A	95	95	0	0	yes	hsa-miR-4273_MIMAT0016903_Homo_sapiens_miR-4273	#N/A	cuguucuccagugagccaguc	uugguucucuggaggauaugg	uugguucucuggaggauaugguuggcgcauccguugacugauacuguucuccagugagccaguc	scf000203:698779..698843:+
scf000595_29016	5.4	5.4	26	25	0	1	no	-	-	uaugcacuuucccccucauc	uuggggaggggaagucuuau	uuggggaggggaagucuuauugggagauaaugaagaauaaaauaugcacuuucccccucauc	scf000595:312694..312756:-
scf000845_22057	5.4	5.4	4393	4391	1	1	yes	hsa-miR-33a-5p_MIMAT0000091_Homo_sapiens_miR-33a-5p	aca-miR-33-5p_MIMAT0021934	gugcauuguaguugcauu	aaugccccuccagugcagc	gugcauuguaguugcauugcaugugaggccacaggugugcaaugccccuccagugcagc	scf000845:314781..314840:-
scf000385_2335	5.4	5.4	17722	17721	1	0	yes	hsa-miR-25-3p_MIMAT0000081_Homo_sapiens_miR-25-3p	aca-miR-92a_MIMAT0021993	uauugcacauuacuaaguu	uuuagugugugcgauauu	uauugcacauuacuaaguugcauguugucacggccucagugcaauuuagugugugcgauauu	scf000385:1092194..1092256:-
scf000242_10500	5.4	#N/A	105	105	0	0	yes	hsa-miR-1182_MIMAT0005827_Homo_sapiens_miR-1182	#N/A	uagggucuucuucacggug	ccgugagggaagcccguaa	ccgugagggaagcccguaauucaccuacuagaaguagggucuucuucacggug	scf000242:680515..680568:-
scf000239_43881	5.4	#N/A	667	652	0	15	yes	hsa-miR-26a-1-3p_MIMAT0004499_Homo_sapiens_miR-26a-1-3p	#N/A	ucuauucuccauccauuuguc	gacaaauggauggagaauag	gacaaauggauggagaauagauuauauauaaaaucuauucuccauccauuuguc	scf000239:548210..548264:+
scf000001_18125	5.4	#N/A	68	62	0	6	yes	hsa-miR-3136-5p_MIMAT0015003_Homo_sapiens_miR-3136-5p	#N/A	uugacugaugcaauggaccua	uccauugaaucaguggag	uccauugaaucaguggagcuuacagaggagcaaacuccaaaucuugacugaugcaauggaccua	scf000001:8030410..8030474:+
scf000777_10827	5.4	#N/A	91	53	0	38	yes	hsa-miR-10525-3p_MIMAT0041995_Homo_sapiens_miR-10525-3p	#N/A	agacuaugaaaguaugggaa	uucccauacuuucauaacguc	uucccauacuuucauaacgucuuguuccucugaagguauaggagacuaugaaaguaugggaa	scf000777:235563..235625:-
scf000004_24851	5.4	#N/A	23	19	0	4	yes	hsa-miR-5682_MIMAT0022470_Homo_sapiens_miR-5682	#N/A	uuagcaccuggauaccuccug	cuggagcuauccaaggugcugaa	cuggagcuauccaaggugcugaagcuaucuggggaaugggguuuagcaccuggauaccuccug	scf000004:6407788..6407851:+
scf000123_39379	5.4	5.4	18610	18419	0	191	yes	hsa-miR-31-5p_MIMAT0000089_Homo_sapiens_miR-31-5p	aca-miR-31-5p_MIMAT0021930	aggcaagauguuggcauagcu	ugcuaugccaacauauugcccu	aggcaagauguuggcauagcugaugagcuaagaaccugcuaugccaacauauugcccu	scf000123:1601067..1601125:-
scf000389_3217	5.4	5.4	23	22	0	1	no	-	-	uauugcucauuucucguuuca	gaaaagcucaaugaaugggugc	uauugcucauuucucguuucaggauaagacgguuccaauuccugaaaagcucaaugaaugggugc	scf000389:715447..715512:-
scf000380_28826	5.4	#N/A	27	27	0	0	yes	hsa-miR-409-3p_MIMAT0001639_Homo_sapiens_miR-409-3p	#N/A	caauguuggacggcagcuccug	ggaguugucacccaacaacuuu	caauguuggacggcagcuccugucacugaagaacgccgggaguugucacccaacaacuuu	scf000380:1355096..1355156:+
scf000148_28904	5.4	5.4	63975	49160	0	14815	yes	hsa-miR-139-5p_MIMAT0000250_Homo_sapiens_miR-139-5p	aca-miR-139-5p_MIMAT0021762	ucuacagugcaugugucucca	uggagauacagcccuguuggaa	ucuacagugcaugugucuccaguguuucucagcaacuggagauacagcccuguuggaa	scf000148:1618634..1618692:+
scf000971_9820	5.4	5.4	294166	294149	0	17	yes	hsa-miR-194-5p_MIMAT0000460_Homo_sapiens_miR-194-5p	aca-miR-194-5p_MIMAT0021828	uguaacagcaacuccaugug	ccaguggggaggcuguuauuu	uguaacagcaacuccauguggaagcgucacaucauuccaguggggaggcuguuauuu	scf000971:30215..30272:+
scf000098_17695	5.4	#N/A	77	77	0	0	yes	hsa-miR-3615_MIMAT0017994_Homo_sapiens_miR-3615	#N/A	ucucucggcuuccuuguuga	ggcagggaagcugggccggagu	ucucucggcuuccuuguugagcggcagggaagcugggccggagu	scf000098:713040..713084:-
scf000081_25967	5.4	#N/A	35	35	0	0	yes	hsa-miR-30c-2-3p_MIMAT0004550_Homo_sapiens_miR-30c-2-3p	#N/A	augggagaccuccugggg	ucagaggucucccaggg	ucagaggucucccagggcuucuccaccaugaugggagaccuccugggg	scf000081:1297454..1297502:+
scf000261_931	5.4	5.4	175866	175853	2	11	yes	hsa-miR-15a-5p_MIMAT0000068_Homo_sapiens_miR-15a-5p	aca-miR-497-5p_MIMAT0021978	uagcagcacaccaauauug	caguauuccuugugcugcucc	uagcagcacaccaauauuggcaguccugcuccugccagccgccaguauuccuugugcugcucc	scf000261:1951742..1951805:-
scf000806_19983	5.3	#N/A	17	17	0	0	yes	hsa-miR-2114-5p_MIMAT0011156_Homo_sapiens_miR-2114-5p	#N/A	uagucccuucagucggcc	cuggaggggaagagaug	uagucccuucagucggccuccauuuccccgccuccggaggcuggaggggaagagaug	scf000806:288462..288519:-
scf000698_28063	5.3	#N/A	399	399	0	0	yes	hsa-miR-7113-5p_MIMAT0028123_Homo_sapiens_miR-7113-5p	#N/A	gccagggauuguggguuc	auuagaugauccuuaggguuc	gccagggauuguggguucgguucccccacugugccuucuugacaggggcuggauuagaugauccuuaggguuc	scf000698:345601..345674:-
scf000426_14687	5.3	#N/A	36	36	0	0	yes	hsa-miR-627-3p_MIMAT0026623_Homo_sapiens_miR-627-3p	#N/A	ccuuuucugcaaguguuacgg	guaacacuuacagaugggag	ccuuuucugcaaguguuacgggugccuuugaguaccguaacacuuacagaugggag	scf000426:521934..521990:-
scf000010_32627	5.3	#N/A	36	36	0	0	yes	hsa-miR-6871-5p_MIMAT0027642_Homo_sapiens_miR-6871-5p	#N/A	caugggaguuggaaaugc	gcucccauggcuuccaugca	gcucccauggcuuccaugcaaugaaggggauugcaugggaguuggaaaugc	scf000010:4357136..4357187:+
scf002183_18057	5.3	#N/A	15	15	0	0	yes	hsa-miR-4277_MIMAT0016908_Homo_sapiens_miR-4277	#N/A	ucaguucugcagaacccuuug	gccgguucuacagaaccggua	gccgguucuacagaaccgguaccuaauuuauuaucaguucugcagaacccuuug	scf002183:2721..2775:+
scf000366_29477	5.3	#N/A	11	10	0	1	yes	hsa-miR-548au-3p_MIMAT0022292_Homo_sapiens_miR-548au-3p	#N/A	uggcaguuuaaaaucauugggc	augguuugaaacugccaacaguu	uggcaguuuaaaaucauugggcuaagcuuagaacaguugccaaugguuugaaacugccaacaguu	scf000366:106900..106965:-
scf424709_41402	5.3	#N/A	12	12	0	0	yes	hsa-miR-4743-5p_MIMAT0019874_Homo_sapiens_miR-4743-5p	#N/A	cggccggaucuugucccccag	ggggggcaaggucccaggcgugc	ggggggcaaggucccaggcgugcccucaccucggccggaucuugucccccag	scf424709:6..58:-
scf000574_23817	5.3	#N/A	80	79	0	1	yes	hsa-miR-6830-5p_MIMAT0027560_Homo_sapiens_miR-6830-5p	#N/A	gcaaggaaugaggcaucug	cagaugccucauuacugcau	gcaaggaaugaggcaucuguaugcacuuucuuucauacagaugccucauuacugcau	scf000574:582563..582620:-
scf000057_30270	5.3	#N/A	11	10	0	1	yes	hsa-miR-423-3p_MIMAT0001340_Homo_sapiens_miR-423-3p	#N/A	ugcucgguccuuagccucuccgc	accgagaggcgggauucag	accgagaggcgggauucagcaggccuucgguccugcucgguccuuagccucuccgc	scf000057:2970435..2970491:-
scf000242_10484	5.3	#N/A	185	185	0	0	yes	hsa-miR-1301-3p_MIMAT0005797_Homo_sapiens_miR-1301-3p	#N/A	gugcagcucaguugggag	ccacaacugagaaggcccc	gugcagcucaguugggagccaguuccaaagguggugccacaacugagaaggcccc	scf000242:1593412..1593467:+
scf000085_30368	5.3	#N/A	21	21	0	0	yes	hsa-miR-6128_MIMAT0024611_Homo_sapiens_miR-6128	#N/A	gcuggaaucgaaacgcgugu	auguguuccgauuccagggu	gcuggaaucgaaacgcguguccuaccagcaaaaguacggcauguguuccgauuccagggu	scf000085:2955986..2956046:+
scf000019_10057	5.3	5.3	982838	981867	0	971	yes	hsa-miR-338-3p_MIMAT0000763_Homo_sapiens_miR-338-3p	aca-miR-338-3p_MIMAT0021938	uccagcaucagugauuuuguu	aacaauauccuggugcugag	aacaauauccuggugcugagugaguggcacucaaaagacuccagcaucagugauuuuguu	scf000019:1496779..1496839:+
scf000638_43760	5.3	5.3	9	5	0	4	yes	-	-	ugaggauccuugugguacc	guaacacagugaucccucuccca	ugaggauccuugugguaccucugaaaaaagauuauggguaacacagugaucccucuccca	scf000638:154427..154487:+
scf000247_31815	5.3	5.3	829653	829617	0	36	yes	hsa-miR-23a-3p_MIMAT0000078_Homo_sapiens_miR-23a-3p	aca-miR-23a-3p_MIMAT0021896	aucacauugccagggauuuc	ggguuccuggugaugugauu	ggguuccuggugaugugauuuuauccugauauucagaaucacauugccagggauuuc	scf000247:944156..944213:+
scf000661_16545	5.3	#N/A	20	20	0	0	yes	hsa-miR-4464_MIMAT0018988_Homo_sapiens_miR-4464	#N/A	aagguuuguguagcuugcug	gcaccucauuaauuggcc	aagguuuguguagcuugcugggcuaccucucaguugccccauggggcccaugacaacugagacauggcccagcaccucauuaauuggcc	scf000661:103796..103885:-
scf001230_6128	5.3	#N/A	109	75	0	34	yes	hsa-miR-4713-5p_MIMAT0019820_Homo_sapiens_miR-4713-5p	#N/A	aucucccagaagcuccugacug	gcuagggcuucugggaauug	aucucccagaagcuccugacuguuugcugugucagcuagggcuucugggaauug	scf001230:74405..74459:+
scf000084_31345	5.3	#N/A	97	97	0	0	yes	hsa-miR-1182_MIMAT0005827_Homo_sapiens_miR-1182	#N/A	uagggucuucuucacggug	cccagagggaggcccgcaa	cccagagggaggcccgcaagucaucuacuaggaguagggucuucuucacggug	scf000084:855866..855919:+
scf000549_15459	5.3	#N/A	307	304	0	3	yes	hsa-miR-4696_MIMAT0019790_Homo_sapiens_miR-4696	#N/A	ugcaagacugcuuguuucuua	uaagaaacaagcagucuugc	uaagaaacaagcagucuugccuagguauagaaacuaugcaagacugcuuguuucuua	scf000549:178883..178940:+
scf000581_38306	5.3	#N/A	24	24	0	0	yes	hsa-miR-376c-3p_MIMAT0000720_Homo_sapiens_miR-376c-3p	#N/A	uacauagaucacacacucucuc	ggaggugcgggcgcaucuguguguu	ggaggugcgggcgcaucuguguguuugcauugcauauaauacauagaucacacacucucuc	scf000581:137342..137403:-
scf000072_5779	5.3	#N/A	209	186	4	19	yes	hsa-miR-373-5p_MIMAT0000725_Homo_sapiens_miR-373-5p	#N/A	ucucaaaaugacugccgccuc	gcggcagccauuuuggagaggc	gcggcagccauuuuggagaggcagcagccauguggucgcaucucaaaaugacugccgccuc	scf000072:556848..556909:+
scf000230_12129	5.3	5.3	115	113	0	2	yes	hsa-miR-302a-3p_MIMAT0000684_Homo_sapiens_miR-302a-3p	aca-miR-302b_MIMAT0021919	caagugcucugugaugaagug	gacuucacccugagcacuucugg	gacuucacccugagcacuucugggucauugaugcucccaagugcucugugaugaagug	scf000230:1293167..1293225:+
scf000079_8760	5.3	#N/A	185	172	0	13	yes	hsa-miR-4501_MIMAT0019037_Homo_sapiens_miR-4501	#N/A	caugugacugagaugcacuc	ugaugcaucuugguugcaca	ugaugcaucuugguugcacagcuggauaugugaccaggcaugugacugagaugcacuc	scf000079:511728..511786:-
scf000044_3711	5.3	#N/A	19	19	0	0	yes	hsa-miR-6873-3p_MIMAT0027647_Homo_sapiens_miR-6873-3p	#N/A	gucucucugggauuggacuug	ggucuuuccuagaagagagaa	gucucucugggauuggacuuggaggcacuguuuuaugguggcuccggucuuuccuagaagagagaa	scf000044:4693595..4693661:-
scf000519_16408	5.3	5.3	228	146	0	82	yes	hsa-miR-204-3p_MIMAT0022693_Homo_sapiens_miR-204-3p	aca-miR-204a-3p_MIMAT0021854	ucugggaaucguagugcaaga	uacaacucccagaaauccug	uacaacucccagaaauccugggcagcacagccaguagugaaggcuucugggaaucguagugcaaga	scf000519:860638..860704:-
scf000239_43912	5.3	#N/A	419	406	0	13	yes	hsa-miR-26a-1-3p_MIMAT0004499_Homo_sapiens_miR-26a-1-3p	#N/A	ucuauucuccauccauuuguc	gacaaauggauggagaauag	gacaaauggauggagaauagauuuuauauauaaucuauucuccauccauuuguc	scf000239:548210..548264:-
scf000490_1501	5.3	5.3	17	16	0	1	yes	-	-	ucagggucuuuuugcagcuua	aggcugcaaaaagccccuccg	ucagggucuuuuugcagcuuaagacugaccaggcugcaaaaagccccuccg	scf000490:338404..338455:-
scf000530_19475	5.3	#N/A	41	41	0	0	yes	hsa-miR-664b-5p_MIMAT0022271_Homo_sapiens_miR-664b-5p	#N/A	ugggcuaaugggaguuguaguc	caccagcucccaucgccccuc	caccagcucccaucgccccucaccuuucuuuagguuggcugggcuaaugggaguuguaguc	scf000530:9052..9113:+
scf000567_33910	5.3	#N/A	120	120	0	0	yes	hsa-miR-3133_MIMAT0014998_Homo_sapiens_miR-3133	#N/A	aaaagaacuuuggaaagaga	ucuuuuuggauuuuuuuuua	ucuuuuuggauuuuuuuuuaaaaaaagaacuuuggaaagaga	scf000567:447204..447246:-
scf000006_44565	5.3	#N/A	110	110	0	0	yes	hsa-miR-3605-5p_MIMAT0017981_Homo_sapiens_miR-3605-5p	#N/A	ugaggaugcugagaguugua	ccacucucagugucuggugg	ccacucucagugucugguggccaggccuuccugggcauugaggaugcugagaguugua	scf000006:5253813..5253871:+
scf000122_7894	5.3	5.3	9	8	0	1	yes	-	-	uuuccauguaaaccagaaug	uucuggucucacauggaaagc	uuuccauguaaaccagaauguggugcaaucaagguucuggucucacauggaaagc	scf000122:2972283..2972338:+
scf000149_34720	5.3	#N/A	57	57	0	0	yes	hsa-miR-6853-3p_MIMAT0027607_Homo_sapiens_miR-6853-3p	#N/A	uguucauuuuauguagcagga	cucugcuacaggagaaaggaacguu	cucugcuacaggagaaaggaacguugguacucacugugaaauguucauuuuauguagcagga	scf000149:1437068..1437130:-
scf000069_30775	5.3	5.3	37	36	0	1	yes	hsa-miR-223-5p_MIMAT0004570_Homo_sapiens_miR-223-5p	aca-miR-223-5p_MIMAT0021893	uguguauuguuuuacuaucug	cagauaguaaaacaauacaca	uguguauuguuuuacuaucuguaccacgcuucuaggguacagauaguaaaacaauacaca	scf000069:1770583..1770643:-
scf001028_10535	5.3	#N/A	41	41	0	0	yes	hsa-miR-943_MIMAT0004986_Homo_sapiens_miR-943	#N/A	uugacugucccccaccuccag	ggaggugaucagagggauuggagg	ggaggugaucagagggauuggagggggugucuggacacuugcauacgguuacuuccuugacugucccccaccuccag	scf001028:172712..172789:+
scf000258_20371	5.3	#N/A	1042	1042	0	0	yes	hsa-miR-1468-5p_MIMAT0006789_Homo_sapiens_miR-1468-5p	#N/A	uuccguuuucgcucgcuuu	agccgaggaaggcgcagca	uuccguuuucgcucgcuuuuuuuggagaaccggcagaagagccggaggcccagagaaagccgaggaaggcgcagca	scf000258:1139739..1139815:-
scf000096_30591	5.3	#N/A	19	19	0	0	yes	hsa-miR-4434_MIMAT0018950_Homo_sapiens_miR-4434	#N/A	uggagaaggaugcucuugcug	gcaagaguuuucuuccuggc	uggagaaggaugcucuugcugccgccacugccacugcugcaagaguuuucuuccuggc	scf000096:1790177..1790235:-
scf000637_15242	5.3	5.3	156894	156894	0	0	yes	hsa-miR-130a-3p_MIMAT0000425_Homo_sapiens_miR-130a-3p	aca-miR-301a-3p_MIMAT0021916	uagugcaauauugcuuauaggg	cuaucaauauugccucugcu	cuaucaauauugccucugcuucuauguucaguccuaguagugcaauauugcuuauaggg	scf000637:293451..293510:-
scf000591_6484	5.3	5.3	23048	23041	0	7	yes	hsa-miR-19a-3p_MIMAT0000073_Homo_sapiens_miR-19a-3p	aca-miR-19a-3p_MIMAT0021837	ugugcaaauccaugcaaaacg	cguucugcagguuugcaucuc	cguucugcagguuugcaucucagcuuggcgucccauugcugugcaaauccaugcaaaacg	scf000591:159809..159869:-
scf000019_10121	5.3	#N/A	102	94	0	8	yes	hsa-miR-421_MIMAT0003339_Homo_sapiens_miR-421	#N/A	uucaacagcuuggauagcucc	uuucugaggugcugaaccuga	uuucugaggugcugaaccugauuagaguacacgguucaacagcuuggauagcucc	scf000019:5397266..5397321:+
scf240598_41907	5.3	5.3	10	6	0	4	yes	-	-	gagaaggaauuuguagucaaa	ucgacuacaagcuccccaucc	ucgacuacaagcuccccauccaguuguuaccuggagaaggaauuuguagucaaa	scf240598:29..83:+
scf000002_44812	5.2	#N/A	64	57	0	7	yes	hsa-miR-3609_MIMAT0017986_Homo_sapiens_miR-3609	#N/A	gaaagugauagaggagcugu	acagcuccuuuauagccuuca	gaaagugauagaggagcuguuuauagaugaaugaacagcuccuuuauagccuuca	scf000002:2710632..2710687:+
scf000102_38672	5.2	5.2	12	10	0	2	yes	-	-	uacugaaauaagccaagauc	auccuggcuucuuuugguaa	uacugaaauaagccaagaucaaaccaguuucugauccuggcuucuuuugguaa	scf000102:3407595..3407648:+
scf000591_6495	5.2	5.2	102008	101598	0	410	yes	hsa-miR-15a-5p_MIMAT0000068_Homo_sapiens_miR-15a-5p	aca-miR-497-5p_MIMAT0021978	uagcagcacgacaugguuug	cagaccguucugggcugccuc	uagcagcacgacaugguuuguagggacaagaagauacagaccguucugggcugccuc	scf000591:241256..241313:-
scf000003_10872	5.2	#N/A	17	17	0	0	yes	hsa-miR-1261_MIMAT0005913_Homo_sapiens_miR-1261	#N/A	cuggauaaguguguauaggac	ccuauauccauuuacuuggga	cuggauaaguguguauaggacuguguacuuagacggcaguccuauauccauuuacuuggga	scf000003:3348364..3348425:+
scf000407_28010	5.2	5.2	405	396	9	0	yes	hsa-miR-34a-5p_MIMAT0000255_Homo_sapiens_miR-34a-5p	aca-miR-449b_MIMAT0021959	uggcagugcacuacuagcug	gcugguugcacuccaca	uggcagugcacuacuagcuggcuguuugaauacuugcauuguuacagcugcugguugcacuccaca	scf000407:1183281..1183347:+
scf000145_40083	5.2	#N/A	1115803	1039007	0	76796	yes	hsa-miR-199a-3p_MIMAT0000232_Homo_sapiens_miR-199a-3p	#N/A	acaguagucugcacauuggu	cccaguguucagacuaccugu	cccaguguucagacuaccuguucaggauacuacaacgguguacaguagucugcacauuggu	scf000145:209935..209996:+
scf000637_15244	5.2	5.2	25813	25797	0	16	yes	hsa-miR-130a-3p_MIMAT0000425_Homo_sapiens_miR-130a-3p	aca-miR-301a-3p_MIMAT0021916	cagugcaauaauauugucaag	ucugacaguguugcacuac	ucugacaguguugcacuacugucuacacaaaugaagcagugcaauaauauugucaag	scf000637:316947..317004:-
scf000288_31720	5.2	#N/A	24	24	0	0	yes	hsa-miR-10522-5p_MIMAT0041991_Homo_sapiens_miR-10522-5p	#N/A	agaagaauccguccuuuuaguc	cuaggagggcagauuccuccaa	agaagaauccguccuuuuagucuuaaugauuggacuaggagggcagauuccuccaa	scf000288:774793..774849:+
scf000083_4172	5.2	5.2	875524	875082	1	441	yes	hsa-miR-21-5p_MIMAT0000076_Homo_sapiens_miR-21-5p	aca-miR-21-5p_MIMAT0021865	uagcuuaucagacugauguug	caacaacagucgguaggcug	uagcuuaucagacugauguugacuguuggaugucauagcaacaacagucgguaggcug	scf000083:430886..430944:+
scf000230_12131	5.2	5.2	52	52	0	0	yes	hsa-miR-302a-3p_MIMAT0000684_Homo_sapiens_miR-302a-3p	aca-miR-302b_MIMAT0021919	uaagugcuacauuguuuggg	caaacauuagcacucuacu	caaacauuagcacucuacuguuacauguugguaagugcuacauuguuuggg	scf000230:1293288..1293339:+
scf000748_25846	5.2	5.2	1471791	1427577	4	44210	yes	hsa-miR-7-5p_MIMAT0000252_Homo_sapiens_miR-7-5p	aca-miR-7-5p_MIMAT0021983	uggaagacuagugauuuuguug	caacaaaucgcagucuaccau	uggaagacuagugauuuuguuguuuuuagauaacuaaacugacaacaaaucgcagucuaccau	scf000748:78344..78407:+
scf000229_37508	5.2	#N/A	22	16	0	6	yes	hsa-miR-3619-3p_MIMAT0019219_Homo_sapiens_miR-3619-3p	#N/A	aggaccauugacucaguuga	cccacugauucaaugggca	aggaccauugacucaguugagucaccuacuccccacugauucaaugggca	scf000229:1810209..1810259:+
scf000041_16979	5.2	5.2	5755455	5725124	0	30331	yes	hsa-miR-499a-5p_MIMAT0002870_Homo_sapiens_miR-499a-5p	aca-miR-499-5p_MIMAT0021980	uuaagacuugcagugauguu	aacaucacuuuaagucugugc	uuaagacuugcagugauguuuagauaauuuauuacaugaacaucacuuuaagucugugc	scf000041:995686..995745:-
scf000040_7447	5.2	5.2	26747	26744	1	2	yes	hsa-miR-200b-3p_MIMAT0000318_Homo_sapiens_miR-200b-3p	aca-miR-200b-3p_MIMAT0021847	uaauacugccugguaaugau	aucuuacugggcagcauugg	aucuuacugggcagcauuggauguucucuguguuucuaauacugccugguaaugau	scf000040:4422174..4422230:+
scf000731_21592	5.2	#N/A	34	29	0	5	yes	hsa-miR-378j_MIMAT0024612_Homo_sapiens_miR-378j	#N/A	gcuggauugaccuaggguua	uaacccgaguccaauccag	uaacccgaguccaauccagauguggggccacaguuaccagcuggauugaccuaggguua	scf000731:283032..283091:-
scf000145_40085	5.2	#N/A	1115803	1039007	0	76796	yes	hsa-miR-199a-3p_MIMAT0000232_Homo_sapiens_miR-199a-3p	#N/A	acaguagucugcacauuggu	cccaguguucagacuaccugu	cccaguguucagacuaccuguucaggauacuacaacgguguacaguagucugcacauuggu	scf000145:214334..214395:+
scf000314_20127	5.2	5.2	6977	6977	0	0	yes	hsa-miR-203a-3p_MIMAT0000264_Homo_sapiens_miR-203a-3p	aca-miR-203-3p_MIMAT0021852	gugaaauguuuaggaccacuu	gugguucuuaacaguucaacag	gugguucuuaacaguucaacaguucuguaccauaauugugaaauguuuaggaccacuu	scf000314:169350..169408:+
scf000412_25680	5.2	5.2	13	8	0	5	no	hsa-miR-204-5p_MIMAT0000265_Homo_sapiens_miR-204-5p	aca-miR-204a-5p_MIMAT0021853	cucccuuuuguuuuucugccgua	ucggcgaauaacucuuuuggg	ucggcgaauaacucuuuugggaacccaccaacacuuacaaggcucccuuuuguuuuucugccgua	scf000412:1066641..1066706:-
scf000555_29654	5.2	#N/A	20	19	0	1	yes	hsa-miR-6873-3p_MIMAT0027647_Homo_sapiens_miR-6873-3p	#N/A	gucucucugggauuggacuug	cugguccuuccuggaggggag	gucucucugggauuggacuuggaggcaguuuuacaguggcucugguccuuccuggaggggag	scf000555:204786..204848:+
scf000240_30043	5.2	5.2	11	10	0	1	yes	-	-	uccguaucucauacuuccugc	gaggaaguggaaauaacaggu	gaggaaguggaaauaacaggugaaauaaaaaaucuccguaucucauacuuccugc	scf000240:1603072..1603127:+
scf000028_20309	5.2	5.2	429770	429724	14	32	yes	hsa-miR-218-5p_MIMAT0000275_Homo_sapiens_miR-218-5p	aca-miR-218-5p_MIMAT0021880	uugugcuugaucuaaccaug	caugguucugucaagcacca	uugugcuugaucuaaccaugugguugcgagguaugaguaaaacaugguucugucaagcacca	scf000028:6117996..6118058:-
scf000230_12127	5.2	5.2	22	22	0	0	yes	hsa-miR-302a-3p_MIMAT0000684_Homo_sapiens_miR-302a-3p	aca-miR-302b_MIMAT0021919	aaagugcuucauuguuugggug	cccagacacuggcacuuucu	cccagacacuggcacuuucuguucuucaacuaaacgagaaagugcuucauuguuugggug	scf000230:1292974..1293034:+
scf000513_11465	5.2	#N/A	32	32	0	0	yes	hsa-miR-4768-5p_MIMAT0019920_Homo_sapiens_miR-4768-5p	#N/A	uuucucucugugcuuguuuug	aaacaagcacagagagaaagu	aaacaagcacagagagaaaguuugccugcuaaacuuucucucugugcuuguuuug	scf000513:396205..396260:+
scf000546_7674	5.2	5.2	9	7	0	2	yes	-	-	uaugugagcagaccaauucug	agaauugguccucucacaua	uaugugagcagaccaauucugcucuuaauaccuuaguggagaauugguccucucacaua	scf000546:843822..843881:+
scf000591_6482	5.2	5.2	114903	114835	0	68	yes	hsa-miR-25-3p_MIMAT0000081_Homo_sapiens_miR-25-3p	aca-miR-92a_MIMAT0021993	uauugcacuugucccggccug	uugggaugaguggcauuacuug	uugggaugaguggcauuacuuguacguucucugaacaguauugcacuugucccggccug	scf000591:159574..159633:-
scf000257_20198	5.2	5.2	1853	1818	2	33	yes	hsa-miR-204-3p_MIMAT0022693_Homo_sapiens_miR-204-3p	aca-miR-204a-3p_MIMAT0021854	ucugggaaucguaguccagg	uacaacucccagaagccuc	uacaacucccagaagccucagccagcauugccacugcuaugcuaacugauggauucugggaaucguaguccagg	scf000257:1998109..1998183:-
scf000055_18512	5.2	5.2	124865	103992	0	20873	yes	hsa-miR-221-3p_MIMAT0000278_Homo_sapiens_miR-221-3p	aca-miR-221-3p_MIMAT0021890	agcuacaucuggcuacuggguc	cgcucaguagucaguguagauu	cgcucaguagucaguguagauucuguuucucucaaucagcagcuacaucuggcuacuggguc	scf000055:3000821..3000883:-
scf000391_27595	5.1	5.1	10	8	0	2	yes	-	-	cugaccauuuauuuuaucaca	agauagaauacuuggguagcug	agauagaauacuuggguagcugcagaagcagcugaccauuuauuuuaucaca	scf000391:440042..440094:+
scf000148_28915	5.1	#N/A	21	21	0	0	yes	hsa-miR-3620-5p_MIMAT0022967_Homo_sapiens_miR-3620-5p	#N/A	uugggcugaugguaaugcaa	gcuuuuaccgucugcuuccucagc	gcuuuuaccgucugcuuccucagcugcaucuguuuagcuugggcugaugguaaugcaa	scf000148:2254398..2254456:+
scf000277_21242	5.1	#N/A	49	49	0	0	yes	hsa-miR-6840-3p_MIMAT0027583_Homo_sapiens_miR-6840-3p	#N/A	ucccaggaucccucaaccag	ggcugggagguucugguugu	ucccaggaucccucaaccaguguugucacuggucaugcuggcugggagguucugguugu	scf000277:1792692..1792751:+
scf000721_7251	5.1	#N/A	1115803	1039007	0	76796	yes	hsa-miR-199a-3p_MIMAT0000232_Homo_sapiens_miR-199a-3p	#N/A	acaguagucugcacauuggu	cccaguguucagacuaccugu	cccaguguucagacuaccuguucaggacaaugcuguuguacaguagucugcacauuggu	scf000721:93747..93806:+
scf000390_13038	5.1	#N/A	184	165	0	19	yes	hsa-miR-3192-5p_MIMAT0015076_Homo_sapiens_miR-3192-5p	#N/A	ucugggaguuuuaguccaa	ucuacaacucccagaauacc	ucuacaacucccagaauaccucaccaagggccaugcugaaugaggucuucugggaguuuuaguccaa	scf000390:202344..202411:+
scf000160_12710	5.1	5.1	283325	266791	0	16534	yes	hsa-miR-181a-5p_MIMAT0000256_Homo_sapiens_miR-181a-5p	aca-miR-181b_MIMAT0021810	aacauucaacgcugucggugag	accaucgaccguugacuguac	aacauucaacgcugucggugaguuugaaauggagagcaaaccaucgaccguugacuguac	scf000160:1487280..1487340:+
scf000179_1740	5.1	#N/A	108	103	1	4	yes	hsa-miR-7110-3p_MIMAT0028118_Homo_sapiens_miR-7110-3p	#N/A	ucucucucucuguuuuuccac	agagagaaagagagagagag	agagagaaagagagagagagaaaaucuguuuauuuccucucucucucucuguuuuuccac	scf000179:1920567..1920627:-
scf000638_43762	5.1	#N/A	30	25	0	5	yes	hsa-miR-1205_MIMAT0005869_Homo_sapiens_miR-1205	#N/A	ucugcaggaugcgaauaggag	gcccuguuccuaccugcaga	ucugcaggaugcgaauaggaggcacuguguugcaguuggcccuguuccuaccugcaga	scf000638:401521..401579:+
scf000644_23825	5.1	#N/A	81	81	0	0	yes	hsa-miR-502-5p_MIMAT0002873_Homo_sapiens_miR-502-5p	#N/A	uuccuugcagacuguggug	ccacagucugcaacuccuu	ccacagucugcaacuccuuuucuuccuugcagacuguggug	scf000644:442155..442196:+
scf000083_4308	5.1	#N/A	133	126	0	7	yes	hsa-miR-6807-5p_MIMAT0027514_Homo_sapiens_miR-6807-5p	#N/A	uugagccaggaacucucacuu	aagugagagauucugggucac	aagugagagauucugggucacauaacucauaggauuugagccaggaacucucacuu	scf000083:3823191..3823247:-
scf000379_11699	5.1	5.1	2290	2226	0	64	yes	hsa-miR-221-3p_MIMAT0000278_Homo_sapiens_miR-221-3p	aca-miR-221-3p_MIMAT0021890	agcuacaucugauuacuggguu	ugcucaguaguugguguagga	ugcucaguaguugguguaggaucugucugaugauaccaacagcuacaucugauuacuggguu	scf000379:162147..162209:+
scf000108_19118	5.1	#N/A	35	31	0	4	yes	hsa-miR-6773-3p_MIMAT0027447_Homo_sapiens_miR-6773-3p	#N/A	ucugucacaccuggcugccua	uagguagcagaguugugaugaa	ucugucacaccuggcugccuauccuccaaagcuugguagguagcagaguugugaugaa	scf000108:1531496..1531554:+
scf000032_12562	5.1	5.1	414370	414364	6	0	yes	hsa-miR-204-5p_MIMAT0000265_Homo_sapiens_miR-204-5p	aca-miR-204a-5p_MIMAT0021853	uucccuuugucauccuaugcc	gaugggagacgucaggggcca	gaugggagacgucaggggccaucccucuuucggcucugugguuuucccuuugucauccuaugcc	scf000032:718621..718685:-
scf000119_5388	5.1	#N/A	11	11	0	0	yes	hsa-miR-518c-5p_MIMAT0002847_Homo_sapiens_miR-518c-5p	#N/A	ucucuggaaugggacuaggag	ccaguccuucccggagggg	ucucuggaaugggacuaggaggcaguguuuuacaguggcuccaguccuucccggagggg	scf000119:3010990..3011049:+
scf000160_12758	5.1	#N/A	1087147	1038867	0	48280	yes	hsa-miR-199a-3p_MIMAT0000232_Homo_sapiens_miR-199a-3p	#N/A	acaguagucugcacauuggu	cccaguguucggacuaccuguu	cccaguguucggacuaccuguucaggacuacgagauuguacaguagucugcacauuggu	scf000160:1736271..1736330:-
scf000018_13933	5.1	5.1	605839	603357	1	2481	yes	hsa-miR-124-3p_MIMAT0000422_Homo_sapiens_miR-124-3p	aca-miR-124b_MIMAT0021726	uaaggcacgcggugaaugc	guguucacagcggaccuugau	guguucacagcggaccuugauuuaaugucauacaauuaaggcacgcggugaaugc	scf000018:3151838..3151893:+
scf196584_42034	5.1	#N/A	16	16	0	0	yes	hsa-miR-151a-3p_MIMAT0000757_Homo_sapiens_miR-151a-3p	#N/A	cuagacugcauuucccaucag	gaugguccuugcaaucuaaca	cuagacugcauuucccaucagccuuugccggcaagugugggaugaugguccuugcaaucuaaca	scf196584:44..108:+
scf000178_16271	5.1	#N/A	10	4	0	6	yes	hsa-miR-1262_MIMAT0005914_Homo_sapiens_miR-1262	#N/A	gugggugauuguuugggucc	caagugaucccccaccccuuu	caagugaucccccaccccuuugcaaagacagugggggugggugauuguuugggucc	scf000178:231250..231306:+
scf000550_33186	5.1	5.1	4081	4035	0	46	yes	hsa-miR-216a-5p_MIMAT0000273_Homo_sapiens_miR-216a-5p	aca-miR-216a_MIMAT0021875	uaaucucagcuggcaacugug	cacaguggcaccugggauuaug	uaaucucagcuggcaacugugagcaguucaucaauucucucacaguggcaccugggauuaug	scf000550:783867..783929:+
scf000110_34157	5.1	#N/A	267	143	0	124	yes	hsa-miR-6811-3p_MIMAT0027523_Homo_sapiens_miR-6811-3p	#N/A	ugccugugcugaaauuccucc	aaaggaauuucaacaagugua	aaaggaauuucaacaaguguagcuuguagaauaagcugccugugcugaaauuccucc	scf000110:1522592..1522649:+
scf000236_20858	5.1	#N/A	133	130	0	3	yes	hsa-miR-4763-5p_MIMAT0019912_Homo_sapiens_miR-4763-5p	#N/A	ugccugcccucuguuucugc	acagaaaccuggggaagca	acagaaaccuggggaagcaccuggcuuagauggcccauauuggugccugcccucuguuucugc	scf000236:1809728..1809791:-
scf000519_16395	5.1	#N/A	8	7	0	1	yes	-	#N/A	auugccgcagggacuuucguu	aagaaagucccagcggcaaug	aagaaagucccagcggcaaugcauaggcauugccgcagggacuuucguu	scf000519:607954..608003:+
scf000293_33496	5.1	#N/A	17	17	0	0	yes	hsa-miR-4326_MIMAT0016888_Homo_sapiens_miR-4326	#N/A	uguuccucgaccacuguuguu	cagcagugucugaggagcaac	uguuccucgaccacuguuguucagaguggaggccaugauccucagcagcagugucugaggagcaac	scf000293:1149744..1149810:+
scf000591_6493	5.1	5.1	929613	927871	727	1015	yes	hsa-miR-15a-5p_MIMAT0000068_Homo_sapiens_miR-15a-5p	aca-miR-497-5p_MIMAT0021978	uagcagcacguaaauacugga	uccaguauugcuuugcugcuu	uagcagcacguaaauacuggaguauaggauugcuuggaugcccuccaguauugcuuugcugcuu	scf000591:240459..240523:-
scf000063_9898	5	5	43127	41856	0	1271	yes	hsa-miR-190a-5p_MIMAT0000458_Homo_sapiens_miR-190a-5p	aca-miR-190b_MIMAT0021823	ugauauguuugauauauuagguu	acuauauaucaaacauuccu	ugauauguuugauauauuagguuguuauuuagcccaacuauauaucaaacauuccu	scf000063:3105492..3105548:+
scf169124_42115	5	#N/A	18	18	0	0	yes	hsa-miR-6854-5p_MIMAT0027608_Homo_sapiens_miR-6854-5p	#N/A	uagcucagggguuagagcac	gcugagaguuugaauc	uagcucagggguuagagcaccuggcuaugaaagcaggggcugagaguuugaauc	scf169124:86..140:-
scf024617_43096	5	5	6825	6817	0	8	yes	hsa-miR-34a-5p_MIMAT0000255_Homo_sapiens_miR-34a-5p	aca-miR-449b_MIMAT0021959	uggcaguguacucuuaguuagc	agcaacuaaauacacuuccac	uggcaguguacucuuaguuagcuguuguacauacaccagcaacuaaauacacuuccac	scf024617:616..674:+
scf000167_20655	5	#N/A	33	33	0	0	yes	hsa-miR-3160-5p_MIMAT0019212_Homo_sapiens_miR-3160-5p	#N/A	ugcuuucugaaugauaccucc	agguacagucuaaggaggcagc	ugcuuucugaaugauaccuccaaguggccuugccuaauguucuuggagguacagucuaaggaggcagc	scf000167:1569090..1569158:-
scf000027_27933	5	#N/A	14	13	1	0	yes	hsa-miR-4687-3p_MIMAT0019775_Homo_sapiens_miR-4687-3p	#N/A	uggcuguucugggaugcccgg	cuuggucccacagccaga	uggcuguucugggaugcccgguggggaguugaacucccagcuucuuggucccacagccaga	scf000027:5216378..5216439:-
scf000097_14469	5	#N/A	18	15	0	3	yes	hsa-miR-4670-5p_MIMAT0019750_Homo_sapiens_miR-4670-5p	#N/A	cagcgaccuccucaaagcaac	uuugcauugaagaggucgcuu	uuugcauugaagaggucgcuuuggaagaagcacagcgaccuccucaaagcaac	scf000097:215301..215354:+
scf000113_22232	5	5	2985	2985	0	0	yes	hsa-miR-155-5p_MIMAT0000646_Homo_sapiens_miR-155-5p	aca-miR-155-5p_MIMAT0021788	uuaaugcuaaucgugauagggg	ccuacauguuagcauuaauu	uuaaugcuaaucgugauagggguuuuaucuugcaccgacuccuacauguuagcauuaauu	scf000113:2126519..2126579:+
scf326027_41686	5	#N/A	13	13	0	0	yes	hsa-miR-331-5p_MIMAT0004700_Homo_sapiens_miR-331-5p	#N/A	uuagguaucuucugaaguaa	ucuucagaagauacuuuauc	uuagguaucuucugaaguaagggagucuugucuggauauuucuucagaagauacuuuauc	scf326027:18..78:+
scf000139_5062	5	#N/A	38	38	0	0	yes	hsa-miR-7851-3p_MIMAT0030426_Homo_sapiens_miR-7851-3p	#N/A	caccugggcauuucuguucucu	ggaggagguguggccaguuugcu	ggaggagguguggccaguuugcugcgaaagcaccugggcauuucuguucucu	scf000139:2953374..2953426:-
scf000037_44443	5	5	1428006	1427847	0	159	yes	hsa-miR-7-5p_MIMAT0000252_Homo_sapiens_miR-7-5p	aca-miR-7-5p_MIMAT0021983	uggaagacuagugauuuuguug	caacaagucacagucugccuu	uggaagacuagugauuuuguuguuuuguaguucaccucaugacaacaagucacagucugccuu	scf000037:839485..839548:-
scf000782_30885	5	8.8	20	19	0	1	no	-	-	uaaguugaaauguuuguga	uacaagcuuaauccguauu	uacaagcuuaauccguauuggaaugguguuuguaaguugaaauguuuguga	scf000782:164404..164455:+
scf000167_20677	5	#N/A	13	13	0	0	yes	hsa-miR-331-5p_MIMAT0004700_Homo_sapiens_miR-331-5p	#N/A	uuagguaucuucugaaguaa	ucuucagaagauacuuuauc	uuagguaucuucugaaguaagggagucuugucuggauauuucuucagaagauacuuuauc	scf000167:2810962..2811022:-
scf000416_15289	5	5	154395	153734	1	660	yes	hsa-miR-19a-3p_MIMAT0000073_Homo_sapiens_miR-19a-3p	aca-miR-19a-3p_MIMAT0021837	ugugcaaauccaugcaaaacu	aguuuugcagguuugcauccag	aguuuugcagguuugcauccagcuguauaauacucugcugugcaaauccaugcaaaacu	scf000416:1202523..1202582:+
scf000108_19113	5	5	15	13	0	2	yes	hsa-miR-1264_MIMAT0005791_Homo_sapiens_miR-1264	aca-miR-5436-3p_MIMAT0022058	caagucuuguugauuuaaug	caaugaaucagugggacu	caaugaaucagugggacuugcauaagagugaacguaacaagucuuguugauuuaaug	scf000108:1353900..1353957:+
scf464690_41272	5	#N/A	235	235	0	0	yes	hsa-miR-6757-5p_MIMAT0027414_Homo_sapiens_miR-6757-5p	#N/A	gagggaugauaggaguugcag	gcaaaucccaauagcccuagc	gcaaaucccaauagcccuagcuagcacagacaguuuugagggaugauaggaguugcag	scf464690:21..79:-
scf000029_8610	5	5	429784	429705	47	32	yes	hsa-miR-218-5p_MIMAT0000275_Homo_sapiens_miR-218-5p	aca-miR-218-5p_MIMAT0021880	uugugcuugaucuaaccaug	caugguucugucaagcacca	uugugcuugaucuaaccaugugguagaacaauacaaauugaacaugguucugucaagcacca	scf000029:3325411..3325473:+
scf000069_30714	5	5	54	53	0	1	yes	hsa-miR-223-5p_MIMAT0004570_Homo_sapiens_miR-223-5p	aca-miR-223-5p_MIMAT0021893	uguguauuguuuuacuaucug	cagauaguaaaacaauacaca	uguguauuguuuuacuaucuguacccuagaagcgugguacagauaguaaaacaauacaca	scf000069:1770583..1770643:+
scf000802_4646	5	5	47	47	0	0	yes	hsa-miR-130a-5p_MIMAT0004593_Homo_sapiens_miR-130a-5p	aca-miR-130a-1-5p_MIMAT0021739	ucucuuuucuuuuugacc	uugggagggaggaguagg	ucucuuuucuuuuugaccccaggaguggauuucuggucacuucugguuuuguugggagggaggaguagg	scf000802:301386..301455:+
scf000504_28081	5	#N/A	23	22	0	1	yes	hsa-miR-548d-3p_MIMAT0003323_Homo_sapiens_miR-548d-3p	#N/A	uaaaaaccugcaagaccuguu	uuggaggguuuuuuaaag	uuggaggguuuuuuaaagaaaaucauaccuuuaaaaaccugcaagaccuguu	scf000504:407957..408009:+
scf000057_30255	5	#N/A	41	41	0	0	yes	hsa-miR-1184_MIMAT0005829_Homo_sapiens_miR-1184	#N/A	ccugcagccccucaugugu	ucaugcuggggcuaaaggaa	ccugcagccccucauguguacaucagaucugcucuggaaaucaugcuggggcuaaaggaa	scf000057:2323589..2323649:-
scf000248_37631	5	#N/A	52	52	0	0	yes	hsa-miR-4501_MIMAT0019037_Homo_sapiens_miR-4501	#N/A	caugugacugugaaugcuuac	aggcauuuauaguuccacauuug	aggcauuuauaguuccacauuuguuaugugucucaacaugugacugugaaugcuuac	scf000248:1202866..1202923:+
scf000340_9431	4.9	#N/A	21	21	0	0	yes	hsa-miR-323a-3p_MIMAT0000755_Homo_sapiens_miR-323a-3p	#N/A	uacauuacuggguacauacuu	gugugugccuuguaauguaac	uacauuacuggguacauacuuguagcucaguucagugugugccuuguaauguaac	scf000340:1100167..1100222:-
scf000435_12822	4.9	4.9	529044	529030	0	14	yes	hsa-miR-30a-5p_MIMAT0000087_Homo_sapiens_miR-30a-5p	aca-miR-30a-5p_MIMAT0021920	uguaaacauccccgacugg	ucagucagauguuugcuacc	uguaaacauccccgacuggaagcuggaagcuuuagcuuucagucagauguuugcuacc	scf000435:81774..81832:+
scf000160_12728	4.9	4.9	10	8	0	2	yes	-	-	cgcauguaacauuuaugaaag	uuucuugaauauuacaggcau	cgcauguaacauuuaugaaagaugcucccucucuugcuuucuugaauauuacaggcau	scf000160:2622072..2622130:+
scf000132_21293	4.9	4.9	76463	75924	0	539	yes	hsa-miR-146a-5p_MIMAT0000449_Homo_sapiens_miR-146a-5p	aca-miR-146b-5p_MIMAT0021777	ugagaacugaauuccauaggcu	cgccccguggauucaguucuac	ugagaacugaauuccauaggcuuuggaacaauuaaaacgccccguggauucaguucuac	scf000132:936773..936832:-
scf205413_41996	4.9	#N/A	22	22	0	0	yes	hsa-miR-6071_MIMAT0023696_Homo_sapiens_miR-6071	#N/A	uucugcugcucuuuaccuucu	aagguaaagaacagcagaagu	aagguaaagaacagcagaaguucauaugagagauagaacuucugcugcucuuuaccuucu	scf205413:51..111:-
scf000031_26937	4.9	#N/A	49	49	0	0	yes	hsa-miR-3689a-5p_MIMAT0018117_Homo_sapiens_miR-3689a-5p	#N/A	ugugauaucgccuuaccauc	ugauaagccgguaucaacca	ugauaagccgguaucaaccacaauagcauaagugugugauaucgccuuaccauc	scf000031:4212568..4212622:+
scf000590_12073	4.9	#N/A	3257	3252	0	5	yes	hsa-miR-1207-3p_MIMAT0005872_Homo_sapiens_miR-1207-3p	#N/A	ccagcugggauauucuagga	uccuggaaugccccagccagc	uccuggaaugccccagccagcauuauccccagccuugccagcugggauauucuagga	scf000590:69229..69286:+
scf000155_17529	4.9	#N/A	28	24	4	0	yes	hsa-miR-1275_MIMAT0005929_Homo_sapiens_miR-1275	#N/A	cugggggacaccagacagc	ugcccuggcaucccaaacccauac	ugcccuggcaucccaaacccauacacagagggcuugcagacuuggccucucuguccugggggacaccagacagc	scf000155:2834934..2835008:+
scf000491_2029	4.9	#N/A	12	12	0	0	yes	hsa-miR-378j_MIMAT0024612_Homo_sapiens_miR-378j	#N/A	ucuggauugcaguucccauc	ugggaccuauggcccggaag	ucuggauugcaguucccauccuccccaugcaaacauggccaaaguucagggaagaugggaccuauggcccggaag	scf000491:414267..414342:-
scf000179_1741	4.9	4.9	154	154	0	0	yes	hsa-miR-26b-3p_MIMAT0004500_Homo_sapiens_miR-26b-3p	aca-miR-26-1-3p_MIMAT0021903	ucuguucuagcgcuaugucag	gacauagcgcuaaaacagaau	ucuguucuagcgcuaugucaguuugcaagaaauguuucaauauaugugacauagcgcuaaaacagaau	scf000179:1934959..1935027:-
scf000247_31835	4.9	4.9	9758	9725	8	25	yes	hsa-miR-181a-5p_MIMAT0000256_Homo_sapiens_miR-181a-5p	aca-miR-181b_MIMAT0021810	aacauucauucugucggugggu	accucacugaucagugaaugc	aacauucauucugucgguggguuaugauguuggcggagaaccucacugaucagugaaugc	scf000247:706863..706923:-
scf000357_9733	4.9	4.9	9	7	0	2	yes	-	-	ucucagcaccguuugacuuaa	uaaaucaaaggccgcuuggug	ucucagcaccguuugacuuaauccuuccauuaauuaaaucaaaggccgcuuggug	scf000357:1044855..1044910:-
scf000273_37817	4.8	#N/A	22	22	0	0	yes	hsa-miR-552-3p_MIMAT0003215_Homo_sapiens_miR-552-3p	#N/A	cacaggugcaaacccugu	agacuccugcacaugugga	agacuccugcacauguggagccucuccacaggugcaaacccugu	scf000273:1888582..1888626:+
scf000247_31837	4.8	4.8	289635	266778	0	22857	yes	hsa-miR-181a-5p_MIMAT0000256_Homo_sapiens_miR-181a-5p	aca-miR-181b_MIMAT0021810	aacauucaacgcugucggugag	accaucgacuguugaguguac	aacauucaacgcugucggugaguuuugucaaugaggucaaaccaucgacuguugaguguac	scf000247:708497..708558:-
scf000192_34883	4.8	8.4	8	6	0	2	yes	-	aca-miR-5418_MIMAT0022038	cuuccuuuugugauuuaggau	uccugaaauugcaaaaggaga	cuuccuuuugugauuuaggauguauauggcuugcauacaaggcagugaauaugggugcauccugaaauugcaaaaggaga	scf000192:1491261..1491341:-
scf000585_18946	4.8	4.8	578776	578776	0	0	yes	hsa-miR-103a-3p_MIMAT0000101_Homo_sapiens_miR-103a-3p	aca-miR-103-3p_MIMAT0021716	agcagcauuguacagggcuaug	ugguugccugaugcuugcugg	agcagcauuguacagggcuaugaaggcacugaguguggcuucacuggaagugguggugugguugccugaugcuugcugg	scf000585:452412..452491:+
scf000132_21270	4.8	#N/A	35	35	0	0	yes	hsa-miR-4314_MIMAT0016868_Homo_sapiens_miR-4314	#N/A	uucugggaguuacagucca	gacugaagaaccaugaaacaauc	uucugggaguuacaguccauaaaucaaggcucaccuggccuugaggacugaagaaccaugaaacaauc	scf000132:1618353..1618421:+
scf000799_15012	4.8	4.8	605839	603357	1	2481	yes	hsa-miR-124-3p_MIMAT0000422_Homo_sapiens_miR-124-3p	aca-miR-124b_MIMAT0021726	uaaggcacgcggugaaugc	guguucacagcggaccuugau	guguucacagcggaccuugauuuaaugucauacaauuaaggcacgcggugaaugc	scf000799:156599..156654:-
scf001502_34332	4.8	#N/A	11	10	0	1	no	hsa-miR-6761-5p_MIMAT0027422_Homo_sapiens_miR-6761-5p	#N/A	acugagagacugacugaagcc	uggcuguguucucucuca	acugagagacugacugaagccugugaaaucugauaccggcuggcuguguucucucuca	scf001502:24631..24689:+
scf000125_26072	4.8	#N/A	14	14	0	0	yes	hsa-miR-12120_MIMAT0049014_Homo_sapiens_miR-12120	#N/A	gaaggaacaggaacgugcg	cauccccugcgccugcac	gaaggaacaggaacgugcgcaugcgcauaugcaugccugcauccccugcgccugcac	scf000125:1524256..1524313:+
scf000070_35692	4.8	4.8	186	62	0	124	yes	hsa-miR-216a-5p_MIMAT0000273_Homo_sapiens_miR-216a-5p	aca-miR-216a_MIMAT0021875	uaaucucaaaguaacacgcg	cucguguuccuuugagauua	cucguguuccuuugagauuagaaacccuaaucucaaaguaacacgcg	scf000070:711420..711467:+
scf000463_13613	4.8	#N/A	23	23	0	0	yes	hsa-miR-5004-5p_MIMAT0021027_Homo_sapiens_miR-5004-5p	#N/A	ugaggacacaaaagaaggcc	ccuuucucuugguccacauu	ccuuucucuugguccacauuucgugaggacacaaaagaaggcc	scf000463:318646..318689:+
scf000051_35351	4.8	#N/A	49	21	0	28	yes	hsa-miR-378a-3p_MIMAT0000732_Homo_sapiens_miR-378a-3p	#N/A	ucuggacuauaaaugagaga	ucucucauuuauaaucuggau	ucuggacuauaaaugagagaugaaguggcaggauauagucucucauuuauaaucuggau	scf000051:4475317..4475376:-
scf000322_25415	4.8	#N/A	99	98	0	1	yes	hsa-miR-6873-3p_MIMAT0027647_Homo_sapiens_miR-6873-3p	#N/A	uucucucugcucgucucucug	uguguguauguguaugag	uucucucugcucgucucucuguguguguauguguaugag	scf000322:1280530..1280569:-
scf000184_30071	4.8	#N/A	64	64	0	0	yes	hsa-miR-6875-3p_MIMAT0027651_Homo_sapiens_miR-6875-3p	#N/A	guucuuccuugcauguagagc	uuacauaccaguaagaauaa	uuacauaccaguaagaauaaugauuuccugggguucuuccuugcauguagagc	scf000184:767376..767429:+
scf001261_39878	4.8	#N/A	194	194	0	0	yes	hsa-miR-4691-3p_MIMAT0019782_Homo_sapiens_miR-4691-3p	#N/A	ccagccaccuggauugugaa	uacaggccuuggaaggcu	uacaggccuuggaaggcugagugaaccucaagccagccaccuggauugugaa	scf001261:106942..106994:-
scf000457_25920	4.8	4.8	9	8	0	1	yes	-	-	uauucauaguauagucucuggc	ccagagaccaugguaugcau	ccagagaccaugguaugcauucuucacuaaaaaguauucauaguauagucucuggc	scf000457:1042121..1042177:-
scf000702_32192	4.8	#N/A	29	29	0	0	yes	hsa-miR-3671_MIMAT0018094_Homo_sapiens_miR-3671	#N/A	gucaaauaucccucacuucug	ggaguguggaauauuucaccc	gucaaauaucccucacuucugguguaacaggcuugcugcaggaguguggaauauuucaccc	scf000702:168892..168953:+
scf000958_7315	4.8	#N/A	63	63	0	0	yes	hsa-miR-6793-3p_MIMAT0027487_Homo_sapiens_miR-6793-3p	#N/A	uccccaacugagucgagagac	cucucgaugugguuaggacc	cucucgaugugguuaggaccucugcuuuuuucaggauccccaacugagucgagagac	scf000958:229183..229240:+
scf000248_37583	4.8	#N/A	45	45	0	0	yes	hsa-miR-6758-3p_MIMAT0027417_Homo_sapiens_miR-6758-3p	#N/A	ucucauucugaucccaccag	gggggugaugaggugggaaa	gggggugaugaggugggaaaggugaauguucugaacucuucauuugaauguucucauucugaucccaccag	scf000248:520874..520945:+
scf000506_24774	4.8	4.8	23	21	0	2	yes	hsa-miR-130b-5p_MIMAT0004680_Homo_sapiens_miR-130b-5p	aca-miR-130b-5p_MIMAT0021742	ucucuuucuccuagcuguaaa	agagagagagagagagag	agagagagagagagagagacuggaucauuuucucuuucuccuagcuguaaa	scf000506:525439..525490:-
scf000021_4414	4.8	#N/A	19	19	0	0	yes	hsa-miR-2355-3p_MIMAT0017950_Homo_sapiens_miR-2355-3p	#N/A	guuguccuuguucuguacag	cuauggaagaaggauuuucc	guuguccuuguucuguacagaucuguauuaaucuuaacaggucuauggaagaaggauuuucc	scf000021:3908764..3908826:+
scf000107_44019	4.8	#N/A	116	116	0	0	yes	hsa-miR-3192-3p_MIMAT0027027_Homo_sapiens_miR-3192-3p	#N/A	uucugaucucuuguccccuca	agggccccgagaucagaaau	agggccccgagaucagaaaucggaaugacuguauuucugaucucuuguccccuca	scf000107:1450306..1450361:+
scf000010_32744	4.8	#N/A	13	10	0	3	yes	hsa-miR-887-5p_MIMAT0026720_Homo_sapiens_miR-887-5p	#N/A	uuugggagauucuuggagcug	uucuggaauuccccaaccauguuc	uucuggaauuccccaaccauguuccaugcccaugcuguuugggagauucuuggagcug	scf000010:3895920..3895978:-
scf001188_13019	4.7	#N/A	100	100	0	0	yes	hsa-miR-2355-3p_MIMAT0017950_Homo_sapiens_miR-2355-3p	#N/A	uuuguccuagagggaaagcug	gcuuucuuccaagggcaaaug	uuuguccuagagggaaagcugucauuaacacccaggggagcuuucuuccaagggcaaaug	scf001188:34332..34392:-
scf000092_38536	4.7	4.7	8	6	0	2	yes	-	-	uacccgugcugaaauccccac	agggaacuuaagcagggguag	agggaacuuaagcagggguagcucacaugagaagcuacccgugcugaaauccccac	scf000092:2957669..2957725:-
scf000025_2402	4.7	#N/A	109	109	0	0	yes	hsa-miR-6740-3p_MIMAT0027382_Homo_sapiens_miR-6740-3p	#N/A	cgucuucuaucggauuacac	gcauugccuuagaaggcaug	cgucuucuaucggauuacacuguuguugaaugucagugcauugccuuagaaggcaug	scf000025:2866347..2866404:+
scf000416_15285	4.7	4.7	47713	47535	4	174	yes	hsa-miR-19a-3p_MIMAT0000073_Homo_sapiens_miR-19a-3p	aca-miR-19a-3p_MIMAT0021837	ugugcaaaucuaugcaaaacug	uaguuuugcauaguugcacua	uaguuuugcauaguugcacuacaagaagaauguaguugugcaaaucuaugcaaaacug	scf000416:1202230..1202288:+
scf000080_38255	4.7	#N/A	11	9	0	2	yes	hsa-miR-3202_MIMAT0015089_Homo_sapiens_miR-3202	#N/A	aggaagggagacauuuaguc	gaauaaauauuucccuucccug	aggaagggagacauuuaguccaucuuuaacugaguggggaauaaauauuucccuucccug	scf000080:2282533..2282593:-
scf000863_16255	4.7	#N/A	67	66	0	1	yes	hsa-miR-3154_MIMAT0015028_Homo_sapiens_miR-3154	#N/A	cagaagggaauagaaggca	ugccuuccauucccuucua	ugccuuccauucccuucuauguucuuuucuaacagaagggaauagaaggca	scf000863:151111..151162:+
scf000129_31788	4.7	4.7	16	8	0	8	no	-	-	gagguugauuuuuagaggcauu	ugccucuuuucucaacucgc	gagguugauuuuuagaggcauugccucugccguucuggugccucuuuucucaacucgc	scf000129:756792..756850:-
scf000160_12712	4.7	4.7	86837	86833	2	2	yes	hsa-miR-181a-5p_MIMAT0000256_Homo_sapiens_miR-181a-5p	aca-miR-181b_MIMAT0021810	aacauucauugcugucggug	cccugaccaaugaaugcaa	aacauucauugcugucgguggguuucgacuucagacagcccccugaccaaugaaugcaa	scf000160:1488693..1488752:+
scf000117_29342	4.7	#N/A	10	9	0	1	yes	hsa-miR-4453_MIMAT0018975_Homo_sapiens_miR-4453	#N/A	uagcuuggaauaauaaaaugu	uuauuauuccaagcuauggcu	uagcuuggaauaauaaaauguuauuaugguacuuaagaguuaaaauaauugacuguuuuaacauuuuauuauuccaagcuauggcu	scf000117:2847387..2847473:+
scf000009_35534	4.7	#N/A	24	24	0	0	yes	hsa-miR-4709-3p_MIMAT0019812_Homo_sapiens_miR-4709-3p	#N/A	uugaagagcuguuaguaauaug	aauuacugcagcucuggaagc	aauuacugcagcucuggaagcucaaacaacugagcuugaagagcuguuaguaauaug	scf000009:5551264..5551321:-
scf001020_31227	4.7	#N/A	3117	3115	0	2	yes	hsa-miR-183-5p_MIMAT0000261_Homo_sapiens_miR-183-5p	#N/A	uauggcacugguagaauucac	gugaauuaccauagggccauaa	uauggcacugguagaauucacugugaaaagaagauaucagugaauuaccauagggccauaa	scf001020:123286..123347:-
scf000961_19658	4.7	#N/A	22	22	0	0	yes	hsa-miR-28-5p_MIMAT0000085_Homo_sapiens_miR-28-5p	#N/A	aaggagcuaucuaaggugcu	cacguguucgauagcuccugcu	aaggagcuaucuaaggugcugaacucuaucccccaaacagguugcacguguucgauagcuccugcu	scf000961:284527..284593:+
scf000045_10418	4.6	#N/A	13	13	0	0	yes	hsa-miR-4743-3p_MIMAT0022978_Homo_sapiens_miR-4743-3p	#N/A	uuucuguccaggaaggaugcuc	gcauuccggagaggaaag	gcauuccggagaggaaagccagcaagacuuuucuguccaggaaggaugcuc	scf000045:2739430..2739481:-
scf000142_16754	4.6	#N/A	59	59	0	0	yes	hsa-miR-6853-3p_MIMAT0027607_Homo_sapiens_miR-6853-3p	#N/A	uguucauuuuauguagcagga	cuguuacaggaaaaaaggaagac	cuguuacaggaaaaaaggaagacugguacucgccaugagauguucauuuuauguagcagga	scf000142:2107742..2107803:-
scf024952_3720	4.6	#N/A	907	907	0	0	yes	hsa-miR-1286_MIMAT0005877_Homo_sapiens_miR-1286	#N/A	agcaggacgguggccaug	ugcccuuucucucacu	ugcccuuucucucacuccccauguagggcccuuuggggcaucucagcugcuaugggaacagcaggacgguggccaug	scf024952:236..313:-
scf000591_6480	4.6	4.6	13160	12866	5	289	yes	hsa-miR-25-3p_MIMAT0000081_Homo_sapiens_miR-25-3p	aca-miR-92a_MIMAT0021993	aauugcacgguauccaucug	guggaucacgaugcaauuuug	guggaucacgaugcaauuuugauuagauuagcaggacaaaaauugcacgguauccaucug	scf000591:159403..159463:-
scf000208_33848	4.6	#N/A	50	50	0	0	yes	hsa-miR-3609_MIMAT0017986_Homo_sapiens_miR-3609	#N/A	gaaagugauagaggagcugu	aguucuuccacagucuucau	gaaagugauagaggagcuguucauagagugauuaagaguucuuccacagucuucau	scf000208:1380633..1380689:+
scf000458_6211	4.6	4.6	605838	603357	0	2481	yes	hsa-miR-124-3p_MIMAT0000422_Homo_sapiens_miR-124-3p	aca-miR-124b_MIMAT0021726	uaaggcacgcggugaaugc	guguucacagcggaccuugau	guguucacagcggaccuugauuuaauuucaauacaauuaaggcacgcggugaaugc	scf000458:411554..411610:+
scf000384_9693	4.6	#N/A	14	14	0	0	yes	hsa-miR-21-3p_MIMAT0004494_Homo_sapiens_miR-21-3p	#N/A	aaacaccauugucacacucc	agugugauaauggcguuuga	agugugauaauggcguuugacagacuggauacaaacaccauugucacacucc	scf000384:1063810..1063862:+
scf013168_43219	4.6	#N/A	13	12	0	1	yes	hsa-miR-578_MIMAT0003243_Homo_sapiens_miR-578	#N/A	uuucuugugggaugaugccau	ugauguuauuccacuggaa	uuucuugugggaugaugccaucagggaagugaggcugauguuauuccacuggaa	scf013168:983..1037:-
scf000567_33898	4.5	4.5	61705	61492	0	213	yes	hsa-miR-10a-5p_MIMAT0000253_Homo_sapiens_miR-10a-5p	aca-miR-10a-5p_MIMAT0021717	uacccuguagauccgaauuug	caaauucgcaucuaggggaa	uacccuguagauccgaauuuguguaaaagaaacugugccacaaauucgcaucuaggggaa	scf000567:327365..327425:+
scf000792_16612	4.5	4.5	417	417	0	0	yes	hsa-miR-26a-5p_MIMAT0000082_Homo_sapiens_miR-26a-5p	aca-miR-26-3-5p_MIMAT0037561	uucaaguaauucaggaaa	gccugaacggcaagaaaa	uucaaguaauucaggaaaugccaguuugugaggcuucuuauugcacaagccugaacggcaagaaaa	scf000792:142016..142082:+
scf000100_15132	4.5	#N/A	40	40	0	0	yes	hsa-miR-6818-3p_MIMAT0027537_Homo_sapiens_miR-6818-3p	#N/A	uugucucuguaucugcuggg	uggcaagcacagagacaugu	uugucucuguaucugcuggguaauugaagcucuaguugcuggcaagcacagagacaugu	scf000100:1657127..1657186:+
scf000073_28228	4.5	4.5	9	7	1	1	yes	-	-	auucuuugaccgaaauacugu	aguauuucguccacaaaccgc	aguauuucguccacaaaccgcagcuaauacgccugugauucuuugaccgaaauacugu	scf000073:500442..500500:-
scf000062_26552	4.5	4.5	86872	86833	34	5	yes	hsa-miR-181a-5p_MIMAT0000256_Homo_sapiens_miR-181a-5p	aca-miR-181b_MIMAT0021810	aacauucauugcugucggug	cacugaacaaugaaugca	aacauucauugcugucgguggguuuaacuauguggacaagcucacugaacaaugaaugca	scf000062:3285891..3285951:+
scf000664_21432	4.5	#N/A	10	10	0	0	yes	hsa-miR-8078_MIMAT0031005_Homo_sapiens_miR-8078	#N/A	agucuagggauguagaaguu	caucuacaucccuaacccuuc	caucuacaucccuaacccuucuguuuccccuugaagucuagggauguagaaguu	scf000664:185155..185209:-
scf000034_29111	4.5	#N/A	22	22	0	0	yes	hsa-miR-382-3p_MIMAT0022697_Homo_sapiens_miR-382-3p	#N/A	uaucauucagcccaacugugug	cacaguuugcuugauuuu	cacaguuugcuugauuuuggugcuuaauuugcucuaaauaucauucagcccaacugugug	scf000034:1272905..1272965:+
scf000170_2867	4.5	#N/A	67	67	0	0	yes	hsa-miR-3618_MIMAT0017998_Homo_sapiens_miR-3618	#N/A	ugucuacacauauuuacuca	aguaaacacgugugggguuc	aguaaacacgugugggguucaagggcacaauaugucuacacauauuuacuca	scf000170:1414440..1414492:+
scf000013_11616	4.5	#N/A	59	59	0	0	yes	hsa-miR-561-5p_MIMAT0022706_Homo_sapiens_miR-561-5p	#N/A	uucaaggaguggacaucaucuc	gaagaugaucgacuccugugggacu	gaagaugaucgacuccugugggacuucauaauugagaguucaaggaguggacaucaucuc	scf000013:205305..205365:-
scf001190_4582	4.5	#N/A	38	38	0	0	yes	hsa-miR-4491_MIMAT0019026_Homo_sapiens_miR-4491	#N/A	uauguggagacacagggg	cucuccauauaca	cucuccauauacagcuuccacaucucuaagcuucccaccuuuagaagcuguuauguggagacacagggg	scf001190:16359..16428:-
scf000205_31965	4.4	#N/A	116	115	0	1	yes	hsa-miR-12116_MIMAT0049010_Homo_sapiens_miR-12116	#N/A	cuaggcuucaucauaauucug	gaggauucugguuugaagccu	gaggauucugguuugaagccuaugauauacaaucaagugucuaggcuucaucauaauucug	scf000205:94095..94156:+
scf000571_27555	4.4	#N/A	12	12	0	0	yes	hsa-miR-4476_MIMAT0019003_Homo_sapiens_miR-4476	#N/A	caggaaggacuuguaugc	cuauaauucuuuuguu	cuauaauucuuuuguucucccauauacugaaaagguuaagguguuuggggaagcaggaaggacuuguaugc	scf000571:214497..214568:+
scf000169_21197	4.4	4.4	1448406	1448323	2	81	yes	hsa-miR-7-5p_MIMAT0000252_Homo_sapiens_miR-7-5p	aca-miR-7-5p_MIMAT0021983	uggaagacuagugauuuuguug	caacaaaucacagccugcca	uggaagacuagugauuuuguuguucugccuuauccgagagacaacaaaucacagccugcca	scf000169:1861198..1861259:-
scf000036_3526	4.4	#N/A	15	15	0	0	yes	hsa-miR-6813-3p_MIMAT0027527_Homo_sapiens_miR-6813-3p	#N/A	uaccuuggagcacacucucuca	agagaugugguuuuagguagg	agagaugugguuuuagguaggcaaagcuuaccuuggagcacacucucuca	scf000036:1965933..1965983:-
scf000246_11310	4.4	4.4	9	6	0	3	yes	-	-	accagguaguaugcaaagagug	ucuuuccuucauugccuggcu	accagguaguaugcaaagaguggcucauuaucuaacgccucuuuccuucauugccuggcu	scf000246:469503..469563:+
scf000259_16639	4.4	#N/A	28	27	0	1	yes	hsa-miR-6868-3p_MIMAT0027637_Homo_sapiens_miR-6868-3p	#N/A	uuccuucuccccuuucucgcc	uucgagaaacugcgaggg	uucgagaaacugcgagggggaagcugcuccuugcuuccuucuccccuuucucgcc	scf000259:1268449..1268504:+
scf000253_40766	4.4	#N/A	95	95	0	0	yes	hsa-miR-3064-5p_MIMAT0019864_Homo_sapiens_miR-3064-5p	#N/A	ccuggcugugagauucuggaa	ccagaaacaacacugccagguu	ccuggcugugagauucuggaagauguaauccagaaacaacacugccagguu	scf000253:200931..200982:+
scf000512_2605	4.4	#N/A	12	12	0	0	yes	hsa-miR-2355-3p_MIMAT0017950_Homo_sapiens_miR-2355-3p	#N/A	uuuguccugguuaagucccauua	gugggcuucucuaguacaguac	gugggcuucucuaguacaguacguacuuccauuuuguccugguuaagucccauua	scf000512:853735..853790:+
scf000007_45207	4.4	#N/A	10	10	0	0	yes	hsa-miR-3185_MIMAT0015065_Homo_sapiens_miR-3185	#N/A	ugaagaaguccagcaaggaag	uccuugcuggguuccuucuag	uccuugcuggguuccuucuaguagauggugcacuugaagaaguccagcaaggaag	scf000007:9631648..9631703:+
scf000571_27556	4.4	#N/A	12	12	0	0	yes	hsa-miR-4476_MIMAT0019003_Homo_sapiens_miR-4476	#N/A	caggaaggacuuguaugc	ugacagguguaccuucuaaau	caggaaggacuuguaugccugacagguguaccuucuaaau	scf000571:214550..214590:+
scf000592_36485	4.4	4.4	20	18	0	2	yes	hsa-miR-34a-5p_MIMAT0000255_Homo_sapiens_miR-34a-5p	aca-miR-449b_MIMAT0021959	uggcagugaugauucuugau	gucacuaccucuucugau	uggcagugaugauucuugauaugaugcauuccugauguucauagcaugagggcugcauagucacuaccucuucugau	scf000592:645113..645190:-
scf000485_14454	4.4	4.4	267	267	0	0	yes	hsa-let-7a-5p_MIMAT0000062_Homo_sapiens_let-7a-5p	aca-let-7g_MIMAT0021706	ugagguaguaguuugcacug	gugaaacaagccaggcucaga	gugaaacaagccaggcucagaaugguuugagguaguaguuugcacug	scf000485:361843..361890:-
scf000398_36938	4.3	#N/A	30	29	0	1	yes	hsa-miR-708-3p_MIMAT0004927_Homo_sapiens_miR-708-3p	#N/A	uaacuagagccugaacaggag	cuccugcccaagacucugccua	cuccugcccaagacucugccuauugcuuuuucccugcuuaguaacuagagccugaacaggag	scf000398:426890..426952:-
scf000041_16980	4.3	4.3	5725318	5725124	194	0	yes	hsa-miR-499a-5p_MIMAT0002870_Homo_sapiens_miR-499a-5p	aca-miR-499-5p_MIMAT0021980	uuaagacuugcagugauguu	cugugcugcgugauuccuggcu	cugugcugcgugauuccuggcugcuucucuguuacugagggagaggcaguuaagacuugcagugauguu	scf000041:995725..995794:-
scf000620_26861	4.3	4.3	1621	1621	0	0	yes	hsa-miR-190a-5p_MIMAT0000458_Homo_sapiens_miR-190a-5p	aca-miR-190b_MIMAT0021823	ugauauguuugauauuagguu	cuaaauaucaaacauauucuua	ugauauguuugauauuagguuguucuacucggaaaccaacuaaauaucaaacauauucuua	scf000620:170978..171039:-
scf000100_15113	4.2	#N/A	13	12	1	0	yes	hsa-miR-6749-5p_MIMAT0027398_Homo_sapiens_miR-6749-5p	#N/A	acgggccuacucuagcugca	cagcagagacuugcug	cagcagagacuugcugagucaacuucuccauagguucucaugauucaacgggccuacucuagcugca	scf000100:362391..362458:+
scf000014_6739	4.2	4.2	7	6	0	1	yes	-	-	gccacuccaagagagacccug	aggccuucucaguagugguc	gccacuccaagagagacccugagauugucauccaauaaccaggccuucucaguagugguc	scf000014:4917624..4917684:-
scf000001_18213	4.2	#N/A	12	12	0	0	yes	hsa-miR-629-3p_MIMAT0003298_Homo_sapiens_miR-629-3p	#N/A	uuucucccuuccauaugcgcaug	cgcgcauaucaagaggagaauag	uuucucccuuccauaugcgcaugcuaauaagagugacacgcgcauaucaagaggagaauag	scf000001:1356771..1356832:-
scf000034_29193	4.2	#N/A	21	21	0	0	yes	hsa-miR-4446-5p_MIMAT0019233_Homo_sapiens_miR-4446-5p	#N/A	cuuucccuuccucccucuuu	ggagacaggagaugcaaaguc	cuuucccuuccucccucuuucccacguaagaaggagacaggagaugcaaaguc	scf000034:508712..508765:-
scf001132_26829	4.2	#N/A	10	10	0	0	yes	hsa-miR-6818-3p_MIMAT0027537_Homo_sapiens_miR-6818-3p	#N/A	uugucucugccuucccuggua	ccaguugaaaaguagggacaugg	uugucucugccuucccugguauuaggagaauaauacaauuuuaugccaguugaaaaguagggacaugg	scf001132:25528..25596:-
scf000108_19179	4.2	#N/A	13	13	0	0	yes	hsa-miR-3664-3p_MIMAT0019220_Homo_sapiens_miR-3664-3p	#N/A	ucucaggaucuuuacaauguc	cauugcagugacccugccugc	ucucaggaucuuuacaaugucguuccaugaccaaaguggaucuucauugcagugacccugccugc	scf000108:2964417..2964482:-
scf000116_663	4.2	#N/A	14	14	0	0	yes	hsa-miR-1267_MIMAT0005921_Homo_sapiens_miR-1267	#N/A	ccuguugaaauucucucuuc	agagggagucacagcagaua	agagggagucacagcagauauggcuguaccuguugaaauucucucuuc	scf000116:581470..581518:+
scf000021_4431	4.2	5.8	11	8	0	3	no	-	-	uuggcugugucagcuugucc	agcgagcugauaaucaucuaac	agcgagcugauaaucaucuaacaaugagaaugaaaucguuggcugugucagcuugucc	scf000021:5423051..5423109:+
scf000409_413	4.2	4.2	6	5	0	1	yes	-	-	cuuaagggugccuuuccucug	gaagaaaaccacucuuaaggc	gaagaaaaccacucuuaaggccacauggaauuuuagccuuaagggugccuuuccucug	scf000409:1137910..1137968:+
scf000062_26550	4.1	4.1	382819	266791	0	116028	yes	hsa-miR-181a-5p_MIMAT0000256_Homo_sapiens_miR-181a-5p	aca-miR-181b_MIMAT0021810	aacauucaacgcugucggugag	accaucgaccguugauuguac	aacauucaacgcugucggugaguuugggauuaaagugaaaaccaucgaccguugauuguac	scf000062:3285681..3285742:+
scf000003_10909	4.1	4.1	9	8	0	1	yes	-	-	ucuuucuguuuuugccucuag	agagggaagaaaacaggaaaa	agagggaagaaaacaggaaaagucuuuccccacgaaucuuucuguuuuugccucuag	scf000003:5102563..5102620:+
scf000289_36319	4.1	#N/A	48	48	0	0	yes	hsa-miR-561-3p_MIMAT0003225_Homo_sapiens_miR-561-3p	#N/A	aaaaguuuguuugggaca	ucccaaauccacacauga	ucccaaauccacacaugaucagacgaccaugucugguuuuauaaaaaguuuguuugggaca	scf000289:693593..693654:+
scf000079_8706	4.1	4.1	7	4	0	3	yes	-	-	auaucgggagcuuucauucau	ugaaugaaaaccuccgugucc	auaucgggagcuuucauucauugcgucugaugaaugaaaaccuccgugucc	scf000079:1494784..1494835:+
scf000119_5319	4.1	7.9	15	9	0	6	no	-	-	uucugaagaggguagaugcauc	accauuuauucucuucugcug	accauuuauucucuucugcugauguggucuuugcuucugaagaggguagaugcauc	scf000119:614157..614213:+
scf000063_9902	4.1	#N/A	9	9	0	0	yes	hsa-miR-3127-3p_MIMAT0019201_Homo_sapiens_miR-3127-3p	#N/A	cccccuuccucuuauccuuc	agggugaggggaaggaagcu	cccccuuccucuuauccuucugacuccagaaggaagggugaggggaaggaagcu	scf000063:3109943..3109997:+
scf000747_37205	4.1	#N/A	10	10	0	0	yes	hsa-miR-6865-3p_MIMAT0027631_Homo_sapiens_miR-6865-3p	#N/A	ucacccucucgcucucucuguc	cagagaggaggggguagcauaga	cagagaggaggggguagcauagaagaacuggaccgccuucucacccucucgcucucucuguc	scf000747:158627..158689:+
scf000230_12199	4.1	#N/A	10	10	0	0	yes	hsa-miR-646_MIMAT0003316_Homo_sapiens_miR-646	#N/A	uagcagcuagugguaggag	uuuaccugcugcugcuuuu	uagcagcuagugguaggaggagaugaugauggcuugcuuuuaccugcugcugcuuuu	scf000230:1726144..1726201:-
scf000247_31804	4.1	4.1	15	5	0	10	no	-	-	ugggccucguaguacagcaaga	uggguugugcugcaaagcucac	uggguugugcugcaaagcucacgcuggauacagaucaugggccucguaguacagcaaga	scf000247:81987..82046:+
scf000156_13830	4.1	#N/A	22	22	0	0	yes	hsa-miR-4423-5p_MIMAT0019232_Homo_sapiens_miR-4423-5p	#N/A	uguugccugaauaauacugcu	caguaaauucuggggaacu	uguugccugaauaauacugcuuuguucuugccaugcaguaaauucuggggaacu	scf000156:1258357..1258411:+
scf000465_32463	4	4	15	14	0	1	no	-	-	uuaacugacucuggaggcugcag	gcaaccugugggauucagucgc	uuaacugacucuggaggcugcagcacguauuucugcaaccugugggauucagucgc	scf000465:341912..341968:-
scf000003_10871	4	#N/A	17	17	0	0	yes	hsa-miR-1261_MIMAT0005913_Homo_sapiens_miR-1261	#N/A	cuggauaaguguguauaggac	ccuauuauaaaugccuacucagaa	ccuauuauaaaugccuacucagaaacaagccuuaucacuauguguggagcuuguuccuggauaaguguguauaggac	scf000003:3348308..3348385:+
scf000145_40091	4	4	7	4	0	3	yes	-	-	uuuugccuacucuuuucuuag	uugaggagagugggugucaaca	uugaggagagugggugucaacacugucuuguguuuugccuacucuuuucuuag	scf000145:518974..519027:+
scf000194_39996	4	#N/A	71	56	0	15	no	hsa-miR-6851-3p_MIMAT0027603_Homo_sapiens_miR-6851-3p	#N/A	uggcccuuggggugcuguug	cccccucacccagaagggcug	uggcccuuggggugcuguuggggugugaccuacuacgucacccccucacccagaagggcug	scf000194:762487..762548:+
scf000864_20715	4	#N/A	81	81	0	0	yes	hsa-miR-7850-5p_MIMAT0030425_Homo_sapiens_miR-7850-5p	#N/A	uuuuggacuacaacucccag	ggaaguuuuagccccagaagg	uuuuggacuacaacucccagauuucaguuguagaauucuggaaguuuuagccccagaagg	scf000864:45981..46041:+
scf000650_39847	4	#N/A	75	72	0	3	yes	hsa-miR-96-5p_MIMAT0000095_Homo_sapiens_miR-96-5p	#N/A	cuuggcaccuucugagguug	ucacuucagaagcugcccaa	ucacuucagaagcugcccaagguggugguggaccuuggcaccuucugagguug	scf000650:517646..517699:+
scf000138_30841	4	#N/A	55	54	0	1	yes	hsa-miR-216b-3p_MIMAT0026721_Homo_sapiens_miR-216b-3p	#N/A	ccacacuugcugaaguuuccuc	guggaaauuucaguagaugca	guggaaauuucaguagaugcagcuucuaaggcaagccacacuugcugaaguuuccuc	scf000138:2683253..2683310:+
scf000004_25047	4	#N/A	10	10	0	0	yes	hsa-miR-4740-5p_MIMAT0019869_Homo_sapiens_miR-4740-5p	#N/A	uggacugauucgggaguucau	gcaauucccauuacagcccaua	uggacugauucgggaguucauuguucauacuggaugcaaugcaauucccauuacagcccaua	scf000004:4919935..4919997:-
scf000106_18819	1.8	56.6	113	108	0	5	yes	-	-	ugggagaccuccuagagau	acccccaggaggucuccgaug	acccccaggaggucuccgaugguggcggggaaguccugggagaccuccuagagau	scf000106:1150979..1151034:+
scf000091_34461	1	15.5	30	27	0	3	yes	-	-	uacgcuuuguuaacccugga	gacgggaguuuuucaaagcgca	gacgggaguuuuucaaagcgcauugcguauagaggcaguacgcuuuguuaacccugga	scf000091:3569948..3570006:+
scf000057_30239	1.3	12.2	22	11	0	11	yes	-	-	gcuccaacucccagauuucug	gagaauucuggguauuggaauc	gcuccaacucccagauuucugccuggaaauuauugggagaauucuggguauuggaauc	scf000057:1527825..1527883:-
scf000101_4764	0.4	8.3	17	16	0	1	yes	-	-	uagcuguaaccauagccuccu	aggagacuguugaugcauagcu	aggagacuguugaugcauagcuuaggauuuugccaucuuagcuguaaccauagccuccu	scf000101:1239417..1239476:-
scf000121_1298	3.3	6.9	15	5	0	10	no	-	aca-miR-147_MIMAT0021779	uggaaucacuucugcacaagc	gugugcggaaaugcuucugcu	uggaaucacuucugcacaagccagauuaucuaaaccggugugcggaaaugcuucugcu	scf000121:1344789..1344847:-
scf000193_33780	1.6	6.5	12	5	0	7	yes	-	-	ucuugcuacccuugaccuua	caaggucaaggaaagcaagag	caaggucaaggaaagcaagaguuuauaugagagagagagagacagagagaacucuugcuacccuugaccuua	scf000193:1211175..1211247:+
scf000017_19808	2.4	6	29	29	0	0	yes	-	aca-miR-9574-5p_MIMAT0037582	guucaucucugcgccucacaa	cugaggagcagaggugaaccc	cugaggagcagaggugaacccgaagggcccgcuuuggguucaucucugcgccucacaa	scf000017:5455446..5455504:-
scf000644_23832	2.4	6	18	18	0	0	yes	-	aca-miR-5427_MIMAT0022048	ugucuggcuuacucaggugc	accugaguaagccagacagu	ugucuggcuuacucaggugcuacagauggagcuuggaauauauauauagcaccugaguaagccagacagu	scf000644:549265..549335:+
scf000183_31680	2.3	5.9	13	12	1	0	yes	-	aca-miR-5452-5p_MIMAT0022075	cggcccuccucccuggcg	cccuuucggggcgcugcg	cccuuucggggcgcugcggccucugccucacccuccggcggcggcggcggcccuccucccuggcg	scf000183:1939326..1939391:-
scf000440_37566	2.3	5.9	30	30	0	0	yes	-	aca-miR-1805-3p_MIMAT0021808	uguauugggcaucagcuucug	aaagcugaugcccaauacaag	aaagcugaugcccaauacaagauauuguauugggcaucagcuucug	scf000440:563616..563662:-
scf000118_18598	2.2	5.8	101	97	0	4	yes	-	aca-miR-5402-3p_MIMAT0022013	cucuguagacugcaucuguugc	caacagaugaugucuacggaga	cucuguagacugcaucuguugcacagugaaucaagugacugcaacagaugaugucuacggaga	scf000118:1488065..1488128:+
scf486192_41232	1.8	5.4	10492	10477	0	15	yes	-	aca-miR-2970-5p_MIMAT0021909	gacagucaguaguuggucug	cagaucaccucuuggcugugg	gacagucaguaguuggucuggagugagcaggaauucucagaucaccucuuggcugugg	scf486192:25..83:+
scf000186_20034	1.8	5.4	10492	10477	0	15	yes	-	aca-miR-2970-5p_MIMAT0021909	gacagucaguaguuggucug	cagaucaccucuuggcugugg	gacagucaguaguuggucuggagugagcaggaauucucagaucaccucuuggcugugg	scf000186:1390743..1390801:+
scf000044_3695	1.7	5.3	199	199	0	0	yes	-	aca-miR-34a-3p_MIMAT0021940	uucacuaacccugucuauuug	aauagacagggguggugaagc	uucacuaacccugucuauuuguugaggcgauacuucaaauagacagggguggugaagc	scf000044:3600616..3600674:-
scf000006_44635	1.5	5.3	10	9	0	1	no	-	-	ucugcuaacucuguuccuguu	agaggcagagagagcaggcua	ucugcuaacucuguuccuguugauuaucugauugguucacgcagaggcagagagagcaggcua	scf000006:455591..455654:-
scf000726_37903	1.6	5.2	49	49	0	0	yes	-	aca-miR-5408b_MIMAT0022073	acaacuccccgcuucucgac	ggggaagggggaguuaugugg	ggggaagggggaguuauguggaguuguuguucaagaaaccacaacuccccgcuucucgac	scf000726:488149..488209:+
scf000027_27814	1.6	5.2	243347	240035	3	3309	yes	-	aca-miR-2188-5p_MIMAT0021882	aagguccaaccucacguguc	gaugcguguggucagaccuag	aagguccaaccucacguguccuguauccguuaaaagagggaugcguguggucagaccuag	scf000027:3273723..3273783:+
scf000015_27159	3.5	5.1	10	1	0	9	yes	hsa-miR-4780_MIMAT0019939_Homo_sapiens_miR-4780	-	ccccuugaauguagugguaug	ucuaucauuaucucaugggg	ccccuugaauguagugguauggagaauuaguggacuucuaucauuaucucaugggg	scf000015:6099154..6099210:+
scf000083_4301	1.5	5.1	45	45	0	0	yes	-	aca-miR-5408b_MIMAT0022073	acaacuccuaguauacccaaau	ugggguguuccaggaguugcag	acaacuccuaguauacccaaaugugcauggccgugugggguguuccaggaguugcag	scf000083:3311486..3311543:-
scf000318_29289	1.5	5.1	24	24	0	0	yes	-	aca-miR-9574-5p_MIMAT0037582	uuucaucugacucugaacuggu	cagagcugcuuagaugaagag	uuucaucugacucugaacugguugaagcuuaugguggaaaucagagcugcuuagaugaagag	scf000318:1100935..1100997:-
scf000026_8319	1.5	5.1	25	24	1	0	yes	-	aca-miR-2188-5p_MIMAT0021882	uagguccacuuagcuuccug	agaagcuuauguagagcuaga	uagguccacuuagcuuccuguucagaaauaaagcaggagcaagaagcuuauguagagcuaga	scf000026:304850..304912:-
scf000173_41084	0	5.1	9	9	0	0	yes	-	-	caagcuguauugccuguugcgua	uucaacaggaaaugcaaacauugac	caagcuguauugccuguugcguagcaguuacaugucuugcuguucaacaggaaaugcaaacauugac	scf000173:120766..120833:+
scf000568_104	1.4	5	16794	9486	7307	1	yes	-	aca-miR-1306_MIMAT0021738	uggacguuggcucugguggug	augaacagccuccaccac	augaacagccuccaccaccuccccugcaaacguccagugacgcagagguaauggacguuggcucugguggug	scf000568:759897..759969:-
scf000208_33852	1.4	5	34408	30447	1	3960	yes	-	aca-miR-1329-5p_MIMAT0021747	uacagugaucagguuacgaug	ccucguagcuugaucaccauc	uacagugaucagguuacgauggauuucucuaguaacaaccucguagcuugaucaccauc	scf000208:2306006..2306065:+
scf062605_42626	1.2	5	13	10	0	3	no	-	-	cugacugggaauuucuggga	uucagaaucuuucaaccagc	uucagaaucuuucaaccagcagacugacugggaauuucuggga	scf062605:21..64:-
scf000119_5350	3.2	4.8	9	8	0	1	yes	hsa-miR-10395-3p_MIMAT0041622_Homo_sapiens_miR-10395-3p	-	uuguauuccucauugcacauu	agugcacagugaaggauacaa	uuguauuccucauugcacauuagucacaugaguuagugcacagugaaggauacaa	scf000119:1898672..1898727:+
scf000007_45077	1.2	4.8	8603	6547	0	2056	yes	-	aca-miR-1677b-3p_MIMAT0021798	ugacuucagugggcuuagga	accaaagccccucgaggacaa	accaaagccccucgaggacaaugugacucuuucuauugacuucagugggcuuagga	scf000007:1911724..1911780:+
scf000578_11199	0.9	4.7	3541	3541	0	0	no	hsa-miR-9-5p_MIMAT0000441_Homo_sapiens_miR-9-5p	aca-miR-9-5p_MIMAT0021990	ucuuuggucaucuagcuguu	uaccuagauggagggaaggagg	ucuuuggucaucuagcuguucuagugcuaggauaccuagauggagggaaggagg	scf000578:251625..251679:-
scf000011_25605	0.9	4.5	17	16	0	1	yes	-	aca-miR-5409_MIMAT0022026	guauggcugaacagacaagcug	uaacuugaguguucagccuc	guauggcugaacagacaagcugccuuaaacucauaaguaacuugaguguucagccuc	scf000011:3265657..3265714:-
scf000159_29581	0.7	4.3	14	14	0	0	yes	-	aca-miR-194-2-3p_MIMAT0021830	acaguggaacuuccuuuggaa	uuaaagaagcuccgcugugc	uuaaagaagcuccgcugugcccuguaauuuggaagggaguuccgucagauacaguggaacuuccuuuggaa	scf000159:2835462..2835533:+
scf000022_14858	0.6	4.2	136	136	0	0	yes	-	aca-miR-363-5p_MIMAT0021945	auggaucaggcuguaucucug	gagguacaacuuguuuucccuucc	gagguacaacuuguuuucccuuccuuccuuccucuggauggaucaggcuguaucucug	scf000022:564678..564736:-
scf000016_35010	0.5	4.1	93	91	0	2	yes	-	aca-miR-5411_MIMAT0022029	uuuggauaaggaaauggaaug	ccuuccuuucccucauccucuc	uuuggauaaggaaauggaaugcaggugugacuucuuuaaaaauaucuuagccuuccuuucccucauccucuc	scf000016:2809714..2809786:+
scf000010_32584	N/A	71.3	132	72	0	60	yes	aca-miR-210-5p_MIMAT0021867	aca-miR-210-5p_MIMAT0021867	ugccacugccagaauucugcc	ggagaauucugggauuugcag	ugccacugccagaauucugccuggugaguuacuggagaauucugggauuugcag	scf000010:1821558..1821612:+				miR-210-5p
scf000002_44868	N/A	23.6	57	53	0	4	no	-	-	uccuccacaucacuuucuuc	aaggaagugugagugugaag	uccuccacaucacuuucuuccaauacaucugcugaaggaagugugagugugaag	scf000002:9298604..9298658:+				-
scf000374_35662	N/A	14.9	37	25	0	12	no	-	-	ugcaagcuuucgaguucuuca	agaacacugaagcuugcucac	ugcaagcuuucgaguucuucaguugaacuguccaggagaacacugaagcuugcucac	scf000374:1107099..1107156:+				-
scf000080_38268	N/A	14.7	33	27	0	6	yes	-	-	uuuggacuacagcucccagaa	uggcugauuuaaguucugagca	uuuggacuacagcucccagaauccccagcuuuugauugguuuguuuuggcugauuuaaguucugagca	scf000080:3398412..3398480:-				-
scf000135_11980	N/A	11.2	24	6	0	18	yes	-	-	cccauuucaaauaauagcggg	uuguuguuaauuggaauggac	cccauuucaaauaauagcgggagagauaacaaaagcuuuuguuguuaauuggaauggac	scf000135:778404..778463:-				-
scf000089_27636	N/A	10	19	7	0	12	yes	-	-	gaauuucugcuaaguagacaug	cauuuaccugggaggaaguuc	cauuuaccugggaggaaguuccauugaacuacauuggaauuucugcuaaguagacaug	scf000089:1953832..1953890:+				-
scf000329_22002	N/A	8.4	23	15	0	8	no	-	-	ccgggcgggcgggcgagg	ugugugugucugucugug	ccgggcgggcgggcgaggaggggaaagcgugugugugucugucugug	scf000329:1553772..1553819:+				-
scf000305_363	N/A	8	14	9	0	5	yes	-	-	agaggucugguaugucacuugaug	auccaaguagacuacagacuuc	agaggucugguaugucacuugaugugauccuaacauccaaguagacuacagacuuc	scf000305:415227..415283:-				-
scf000518_19666	N/A	8	14	13	0	1	yes	-	-	uacaucaucuuggauugcucc	agcucuccgaggugcugaa	agcucuccgaggugcugaaccccacucccugaaaaagguacaucaucuuggauugcucc	scf000518:12669..12728:-				-
scf000013_11667	N/A	7.7	16	11	0	5	yes	-	-	aaguuauauuguaaagcacca	ugugcuuuacagcauaacugc	aaguuauauuguaaagcaccauguagcuagcuguauauugugcuuuacagcauaacugc	scf000013:6501944..6502003:-				-
scf000065_29976	N/A	7.6	17	5	0	12	no	-	-	ucaggaccuuacacugaucaa	uugucagucugagagccugaa	ucaggaccuuacacugaucaauuucaaaugggucuauuugucagucugagagccugaa	scf000065:1556435..1556493:-				-
scf054769_42684	N/A	5.8	12	11	0	1	yes	-	-	uacaucaucuuggauugcuc	agcucuccgaggugcugaa	agcucuccgaggugcugaaccccacucccagaaaaagauacaucaucuuggauugcuc	scf054769:185..243:-				-
