# Supplementary material for: MicroRNA dynamics during hibernation of the Australian central bearded dragon (Pogona vitticeps)
Source: Sci Rep. 2020 Oct 20;10:17854. doi: 10.1038/s41598-020-73706-9 (PMC7576210; doi:10.1038/s41598-020-73706-9)
Supplement: Supplementary file 3 — Supplementary Table S2. [file 41598_2020_73706_MOESM3_ESM.xlsx]

## Sheet: Brain
scf000119_5395	scf000152_19859	scf000258_20371	scf000549_15459	scf000063_9938	scf000260_12856	scf000478_4389
TCF7	Q5F3R8	ANGPTL4	CEP72	USF2	VPS72	RNF121
TRHDE	MXRA5	EIF4E2	SPAG6	ASB8	FBN2	ARL10
ANKS4B	A2M	ZBTB16	RNF121	PFKM	IFT57	CLTB
MAZ	FFAR3	RANBP3	C1GALT1A	PCBP4	EZH1	FIP1L1
SKP1	QKI	AGPAT3	SEC24C	RRP9	RAMP2	LNX2B
ULK2	NAA40	APC2	CABIN1	GNL3L	MAP1LC3C	FGD1
PRCP	RNF144B	C16ORF58	Pvit_14642	FGD1	TRIM56	HIP1
KLHL28	POMGNT1	USP16	NR4A2	LMF1	SLC1A5	C24H8ORF34
SEC14L2	TEPP	NOA1	KDM2A	ADPGK	FKRP	EMP2
MKL2	PLXDC1	ZSCAN12	CLIC4	PPP4R2	RNF121	ATF7IP2
RACGAP1	ROCK1	TESC	SYPL1	MED19	C6ORF118	BX539340.1
ATAD2B	JMJD5	KIAA0141	FAM70A	HDAC5	TCF7	MCC
L3MBTL1	C12ORF51	ENG	TRIM47	PLEKHO1	FIP1L1	DCP2
Q5ZJ11	DMPK	PLAGL2	ACOX1	ANKRD40	LNX2B	CTSF
RAP1GAP2	DMWD	PLA2G12B	SUOX	PLCG2	KLRG1	Pvit_04926
ALDH4A1	FGFR4	MKL2	RHOBTB2	CMIP	ASPG	TCEB3
SPIRE1	SLC30A3	PMM2	CLEC2B	TMOD3	CDC25B	NPRL3
DACT1	LRPAP1	ZNF598	MAMLD1	SFMBT2	CELF6	WIPI2
CDV3	CTSF	FPGS	ISLR2	NAA60	RNF17	SI:DKEY-240H12.4
CREBRF	NOE1	ZNF704	DTNA	Pvit_04125	ADPGK	HHIPL2
GLCCI1	ALKBH2	GPR19	PIK3R2	SRCIN1	GPI	N4BP2L1
BTBD2	EGFR	OCRL	CACNB1	MLLT6	SULT4A1	SLC8A2
CSNK1G2	GRAMD4	PCGF2	LRRC9	ST8SIA5	ARL5C	TM9SF1
TRHDE	CERK	CNTF	ANKRD13B	SPOCK3	PLEKHO1	Pvit_04931
	TOR1AIP2	ATP5SL	SLC4A4	ZBTB16	VEGFA	IDH3B
	KIAA0319L	FAM180B	SLC7A1	C24H8ORF34	PODNL1	CGNL1
	NFKB1	LVRN.1	ITPKB	PPIP5K2	ZSWIM4	KCND2
	MANBA	Pvit_10201	CRLF3	RABGAP1L	STX1A	GNAI2
	SH3G1	MLL	HPGD	BX539340.1	SOX9	QRSL1
	CSNK1E	DPEPE	ETF1	CD72	TMOD2	OSBPL3
	MARVELD2	UBR4	GJB1	ERGIC2	C12ORF51	IGSF8
	UAP1	PIWIL2	GLTSCR1	YJEFN3	HIP1	F1NQJ6
	KLHDC8A	DNAAF2	ITGA7	MPZL2	NR4A2	LRRC43
	LYPLA2	SAFB2	MAP3K1	MAFG	TMEM132E	ITPRIP
	SHANK1	RAP2C	AGAP2	TIPIN	ADRBK1	SMARCD1
	MAMLD1	ZNF618	ADAD2	KCTD10	BUD13	SCAND3
	ANKRD11	GRIN1	WDR24	ZNF99	CADM1	FAM118B
	IMPA2	CDC2L1	PPIL6	WDR76	ZBTB16	ZNF398
	TACC1	DDX51	WTIP	USP33	CAPN6	ARSG
	SEPT11	ASH1L	FAM19A1	PSMD1	ACAD9	WIPI1
	MEIS1	SPON1	GPR12	PEAK1.1	TEKT5	LAMB2
	MEF2C	PRR11	CACNA1C	ZMIZ1	HUWE1	CELF3
	RFX3	FLCN	GRPEL2	HMG20A	PIGY	MBNL3
	ILVBL	APEH	MR1	HCN1	FAM13A	RNF185
	YIPF3	EIF2C3	PTPRE	TOR1AIP2	EIF2S1	NAT16
	SLC5A7	DLC1	PLEKHA1	Pvit_03360	MPZL2	CAMK2B
	PCYT1B	KIAA0317	ZNF268	SRC	MPZL3	HIF3A
	SEZ6	PPAP2C	PITPNB	SH3BP1	SAMD14	DAB2
	MMP15	MLLT1	CGN	SH3G1	SLC8A1	PITPNC1
	SLC35D1	OSBPL6	FAM155B	CBY1	NOE1	THADA
	CEL	ANKRD13B	TAX1BP1	SUOX	NOL9	PLEKHG5
	GTF3C4	CORO6	BAIAP2	IKZF4	FAM83B	GBRB4
	KLHL28	CD200	DHX37	C2CD2L	FHL3	RAP1GAP
	ZNF217	UBE2R2	BAZ2A	VPS11	SPATA5L1	ZC3H4
	EPHB6	TMEM106B	WIPI1	MARVELD2	POLG	CTDNEP1
	NGFR	OSBPL11	BBS1	XB-GENE-5854345	NUDT16	SELRC1
	ERRFI1	NOA1	EMID1	NPHP4	L1CAM	HCFC1
	SFXN3	HYDIN	DUSP16	C16ORF45	SVIL	ZNF160
	GPR157	CDC34	ZZEF1	LYPLA2	MIA	C14ORF43
	PLSCR5	MORN5	PPPDE2	ZNF23	RAB4B	RNF34
	GIGYF1	LHX6	Pvit_07075	TMEM27	CARS	KDM2B
	ITCH	RBM23	SEPSECS	Pvit_15446	EML6	ARHGAP9
	FAM13C	ANO7	MPZL1	UBL7	GRID2IP	C1H12ORF48
	PHYHIPL	HDLBP	TARS2	ANKRD11	TMED9	VPS26B
	GBRB3	PRKCB	PHKG1	SLC35E1	PODXL	MOB3A
	EIF4ENIF1	PRKCB	ACO1	SIN3B	FBLN7	F1N909
	MPND	CACNG3	IL6ST	METTL23	SPEG	NDNF
	PROKR1	ARRB1	IL31RA	PDE8B	TCP11L1	EMILIN1
	NT5DC2	FNDC4	LRRK2	LZTS1	THBS2	PRKG2
	PPIL6	RELL1	LVRN.1	TFCP2L1	SI:DKEYP-72H1.1	DAPK3
	HPCAL4	UNC13C	CORO6	Q9DF37	TRIM65	BCKDHA
	PSAT1	BAZ1B	MOB1B	Pvit_06717	DDX17	UBE2S
	NP_001072505.1	NMRAL1	GIT2	ZDHHC23	KDELR3	CNTF
	CAMK2A		LYPD6B	SLC44A1	FBXO10	TGFBR3
	RFTN1		CEP135	RET	GNAO1	MON1B
	SCN8A		GTPBP1	MAPK8IP3	CILP	USP11
	METTL7A		CEP350	CETN3	TMEM179B	SLC38A5
	TBC1D16		PDZD8	Pvit_10860	CTNNAL1	ZGC:158614
	ANKRD39		TTBK1	MTUS2	MARVELD2	SEZ6
	SLC23A2		MOCS2	RFX3	SI:RP71-39B20.3	Pvit_00684
	ADAL		RCN1	C3ORF70	FAM57B	PSEN2
	CERS1		BTBD7	SMC1B	XB-GENE-5854345	ZGC:158654
	C15ORF58		FNBP1	TBC1D10B	EGR3	CORO2B
	DENND5B		F1P4F0	SUZ12	CDK18	FAM57A
	MAP4K2		CDC34	ABL1	PSTPIP2	SH2B2
	SORL1		TSPAN12	Q9DD46	NAV3	PCNP
	CLEC7A		RPUSD1	GALNT7	CALCOCO1	ASPG
	PLD2		RNF125	GCK	CAMSAP3	BBX
	C19ORF21		ANKRD49	TSR1	DGKI	ZNF827
	RAPGEF3		CRY2	GPHA2	BZRAP1	Pvit_02494
	MKL2		QRICH1	PAK4	KCTD9	Pvit_02839
	AKT1S1		STAC	EML2	ANKRD11	ARHGEF1
	PLS3		DHRS3	CDK19	NEUROD2	ABHD14B
	IGSF11		MPRIP	GALR1	PRSS55	SLC6A8
	ZMYND10		COQ6	CCDC129	CATD	SLC6A8
	SAMHD1		TIMM17B	ZBED1	ULK2	ZGC:113278
	PARL		FNBP1L	HEBP2	ZNF180	SLC7A4
	IKZF1		PKP2	TACR3	SI:CH211-26B3.4	FN3K
	ZNF569		ISM2	TTYH2	BRD2	SIDT1
	ADAMTS8		WASH6P	UCK2	G2E3	MGAT3
	CACNG7		PPARGC1B	RNMTL1	AGPAT3	CELF3
	SRRM3		C1QL2	BRWD3	CYP2A6	ZNF197
	GFER		C7ORF58	RAB5A	CC2D1B	GBRB4
	PPM1G		SHE	TMEM201	ZFYVE9	Q5ZMA7
	LRRC46		RASL11A	LSM12	RAB21	DENR
	MBD6		F1NK66	MTMR11	ZFC3H1	KCNQ3
	TRIM7		CYP20A1	KCTD2	ADAM9	MBD6
	CPNE1		SLC2A10	HMGX7	MAPK1IP1L	FAM131C
	BNIP3L		RHPN1	F1NTJ1	UROS	CLCNKB
	BSG		XKR7	HVCN1	MAPRE1	SLC25A34
	STON2		METAP1	SMPD5	C16ORF93	TET3
	ZNF704		MAP2K3	MPND	TMEM107	CCDC113
	PPP6R1		KRAS	UBA3	PER1	SETD6
	PCK2		OBFC2A	LMLN	ARHGEF10	CNOT1
	SPINK2		CDK5RAP2	SLX4	PTCHD2	PTPLAD2
	KLHDC8B		OSCP1	SLIT1	FBXO6	SGSH
	PSMB4		FLCN	C8H1ORF222	KCNAB3	SLC16A3
	CELF3		NR4A3	NP_001017316.1	Q5ZLP4	RDH14
	OCRL		IGLV3-21	EIF2AK4	LAMC3	FA49A
	PPFIA4		RELL1	SLC39A7	OPRM1	ARL2BP
	SI:CH211-151O1.3		RAB22A	ZNF420	PLXNA2	HLA-B
	FUNDC2		STAG2	PAQR7	AKAP13	TMEM175
	CABZ01081490.1		MFAP3	CNPY1	MMP15	CIRBP
	ZNF167		PPAP2C	ACACA	DDX26B	SNPH
	C12ORF43		C1ORF198	CACNA1C	C16ORF73	LPHN1
	RNF185		XDH	SCN8A	LYSC	KIAA0430
	FAM69C		ANXA11	HLF	SLC35D1	LYSMD4
	SH2B3		ZGPAT	PIAS3	HER6	Pvit_09435
	PDK2		NSF	Q5ZI44	TMEM150C	EPS15L1
	PLXNA1		DERL3	Pvit_19149	ESRRA	Q5ZLS5
	SETD3		SNF5	KIF21A	EXTL3	POLR2E
	PHLDA3		TARDBP	HMBOX1	VIT	HMHA1
	AK2		TRIM7	BMP15	PACS1	F1NF68
	POU6F2		DENND1A	MAPK8	ARHGEF1	OLFML1
	SSBP3		ACR	Q5F3X2	XB-GENE-5872637	PEX5L
	SLC30A2		CPSF4	ULK1	SIPA1	RELA
	FAM3A		TMEM183A	CHKB	PAK4	SMURF1
	ARV1		CYP26B1	MMS19	EML2	SENP6
	GCNT7		RHO	UBXN1	TRIP12	RNF44
	MTMR4			SYDE2	DALRD3	LNX2
	USP30			GGH	CHD8	PRRT2
	NOVA2			CAPRIN2	SETD5	TACO1
	Pvit_16902			TSPAN33	DYRK1A	MYH14
	MLLT4			HIP1R	TSC1	UBXN2A
	ADCY3			SYNGR2	ZNF323	DNAJC15
	NTRK1			LRMP	ACOX2	ZC3HAV1
	BTBD19			MICAL1	NRN1	FAAH2
	TXNDC11			SMPD2	KIAA1244	ATP1B3
	ARHGAP44			XB-GENE-5815363	CBX1	COL4A1
	LRRK2			RSPH3	SUGP1	HADHB
	F1NP51			SEMA4D	SLC35F5	SCARA3
	FAM180B			F1P3E1	INTS3	SRCIN1
	SLC39A13			LETM1	BRWD3	ARHGAP23
	SFPQ			Pvit_15980	CADH6	RIOK2
	Pvit_18821			AK1	NGFR	Pvit_14084
	PKP4			AGPAT2	KLH13	TXNDC15
	GRAMD3			SLC39A5	MTMR11	CALR
	RING1			C19ORF21	C17ORF28	SOS1
	C5ORF28			MED16	KIF17	NAV1
	GPER			R3HDM4	CDR2L	RAB3IL1
	ZGPAT			DOK7	TSSK4	CABZ01081490.1
	UNC13A			TPST2	MR1	CYHR1
	RAP1GAP			MKL2	Pvit_06552	ABCD1
	CBX7			WEE2	RFX7	ABCD1
	NANS			FAM155B	NF1	ASAH1
	Q5ZM56			LGALSL	CSRNP2	RYR1A
	Pvit_04919			DSC1	TFCP2	BCLAF1
	SP1			ACCN2	Pvit_17022	RXRB
	ZNFX1			ABI2	RARS	EIF4E2
	RMND5B			SMARCAD1	DLC1	PXDN
	SGSM1			NFASC	RFA1	EPHB2
	CCDC12			PLEKHA6	TLCD2	IPO8
	SLC25A44			CACNG7	LRP4	NMRAL1
	MEX3A			FZR1	CHD4	KIAA0556
	BCAT1			XPO5	HSPA14	Pvit_19143
	SOGA2			RBMS2	DCLRE1C	EIF2C3
	ARID1A			PLEKHM2	CSTF3
	TADA1			FOXRED1	GABARAPL2
	TMEM145			C20ORF160	TMEM8A
	SLC45A3			SYNPO2	PHC3
	CSMD2			LIPG	TSEN54
	MAP6			RNF157	EPS8L2
	PSD3			KIF19	GNB1A
	HOXC6			PSPH	Pvit_06370
	MIDN			CRCP	HM13
	ITGB8			NUP37	NP_001017316.1
	FAM59A			F1NLL2	GNAI2
	EPB41			SAMD4A	XRRA1
	AANAT			GPR19	SMNDC1
	AL138764.1			CDKN1B	XPNPEP1
	CLCN6			FAM13A	IKBKG
	ANO6			CSDC2	CNPY1
	E2F4			GPHR	POLE3
	JUP			PDZK1	ATP7A
	PITPNB			L3MBTL1	TP53INP2
	SHISA6			Pvit_14612	CCNC
	DLG4			CCDC71	JAKMIP2
	CD81			PPFIA4	PCYOX1L
	Pvit_07641			DENND2D	VDAC2
	EFCAB5			DCDC2B	Pvit_00684
	RLTPR			C1ORF96	METTL7A
	ACTR2			LYPLAL1	CBLN1
	SI:CH211-22I13.2			GPS2	CUX1
	CYSLTR1			FAM129A	MFAP3L
	SLC11A2			POU2F1	MARCH5L
	SCNN1B			GPA33	SEMA4C
	PAQR4			TNFRSF19	Q802E6
	COMP			BRAP	PHKA1
	CRTC1			PHF17	BMP15
	SAMD4B			PDIA4	SI:DKEY-172J4.3
	PLEC			PLXNA1	WBSCR16
	NRBP2			NPTX2	C19H17ORF85
	IRAK1			Pvit_05767	FAM211A
	RAP2C			ATPAF1	B4GALT3
	TARDBP			GRB2	NELF
	SLC25A19			Pvit_19402	SMARCC2
	MUTED			THG1L	PRKAG1
	ZNF618			ST8SIA6	TMA16
	CHST3			ANKFN1	MARCH2
	MUM1			XB-GENE-5885309	SI:DKEY-21O19.6
	C7ORF58			Pvit_16719	CROCC
	PRC1			C1GALT1	NLK
	WDR43			SLC33A1	PDE1A
	Pvit_14877			B4GALT5	ZNF513
	SLC9A3R1			SLC9A8	LARP6
	F1NK66			STARD4	RPS6KB1
	TMPRSS12			CAMK4	DENND5B
	TMEM56			C19ORF21	ERAP1
	KIAA0195			ABCC3	CCDC157
	MMP14			BCL7B	ATP2A2
	CDH24			GPR56	HIP1R
	TMEM120B			TANC2	DSEL
	CBL			RGS7	TBCEL
	STK24			METTL8	UNC80
	ISCA2			GPR173	SCAF1
	LSM14B			FGFR1OP	AGPAT2
	CD300C			MAPK3	PAIP2B
	ATG16L1			ISG20L2	PLD2
	CASKIN1			SCAMP3	PSMF1
	PPM1H			KIRREL3	GIGYF2
	F1NT40			CELF1	GPR22
	FARP1			YPEL4	SYNJ1
	IMPAD1			AP3S1	SRFBP1
	CDK5R1			TMPRSS13	ZNF250
	C11ORF1			SFPQ	MYO1C
	HYDIN			TMLH	LRRC43
	PHACTR4			SPPL2A	CLIC2
	ANO7			PDE8A	PTMA
	HDLBP			SI:BUSM1-163L24.3	TMEM33
	DDIT3			VAT1	Q5ZIG5
	RUNDC3A			ARHGEF17	SLC4A3
	MOB4			SLC6A8	XB-GENE-5905096
	LOC421845			CLCN7	TNPO1
	RYR1A			DHCR24	ZIC4
	EFR3A			GBRB4	ZIC1
	PPP1R37			SEMA4G	SPSB1
	ZNF148			MRP63	CNN1
	EFHA2			NFIC	IGSF11
	NAV1			UNC13A	AFF1
	TNXB			GTPBP1	TLE1
	RBPJ			SUN2	CNTN1
	NR5A1			CBX7	ENTPD3
	HOXB5			GPATCH4	SNX17
	DNAJC15			TMEM101	SLC29A3
	SLITRK5			ZNF165	ARF6.2
	CLCF1			RPP30	ETNK2
	ETV7			STC1	PIK3C2B
	PDE4DIP			SEZ6L	IHH
	CLPB			SP1	DHX30
	AN32B			ZC3H4	ZBED4
	TAF4			DPYD	C1QTNF6A
	SHISA7			CLCN2	C7ORF25
	DBC1			MAFK	FXR1
	MAML1			C16ORF7	PRICKLE3
	LRRC8D			MTMR2	EPHB3
	XRCC1			RCN1	SPEB
	EP300			SETD1A	ATP2A1
	HSP90AA1			SERPINB10	Pvit_01232
	SI:CH73-132K15.2			ATP6AP2	DHX37
	ABCC5			BAI2	KAZN
	SPAG5			DOC2A	RSC1A1
	EFCAB5			SLC45A3	RAD23A
	PRKAG1			KDM1A	CALR
	PSAP			MURC	KIF5A
	SHISA6			F1NRT9	PPAP2B
	HEY2			SLC1A6	PRKAR1A
	TMX1			UBTF	COBL
	KIAA1671			SBNO2	VKORC1L1
	ASPHD2			SPHK1	GUSB
	ASPHD2			TOX	PSPH
	UBE2M			AQP7	DNAJC7
	MTMR3			WNK1	LINGO3
	SH3YL1			CU638692.2	SDHC
	ELOVL5			EFHC2	TPD52L2
	ZNF420			FAM54B	ZP3
	FSCN1			IGFBP5	PPP6R1
	ZNF180			FAM168A	POT1
	INSRR			RAB3IL1	IL11RA
	CELF3			FADS1	EMID1
	GALR1			AZI2	DUSP16
	CLCN5			ERCC1	DAAM1
	SNX12			SEMA6C	COG7
	HTR2C			FAM69A	ZC3H7B
	RAP2C			NVL	Q5F453
	HLA-DPA1			FRY	GPHR
	BPHL			MEF2BNB-MEF2B	PDZK1
	TUBB2B			LRP3	HN1L
	NOA1			MSL2	ZSCAN20
	B4GALNT1			SLC6A8	CAMSAP2
	LRMP			SCAMP1	SLC35B3
	MICAL1			IQCE	SPINK2
	SMPD2			FAM113A	NAB2
	Pvit_06048			Q5ZL80	EPB41L1
	PM20D1			POLA2	CELF3
	SLIRP			BTBD17	COL7A1
	CASZ1			FAM159A	ACBD7
	ACAP3			LPGAT1	GUCY2D
	ZNF462			XB-GENE-5815363	CABZ01081490.1
	TSR1			C20ORF29	IVNS1ABP
	ANXA4			TES	KLHL21
	LMAN2L			C12ORF53	PANX1
	LETM2			GALNT1	PKN1
	HYDIN			TP53BP1	POU2F1
	ENDOV			FHOD3	PYGB
	ALYREF			GOLT1B	PPP1R12C
	HLA-B			ACOT8	SPPL3
	SPATA13			NRBP2	TNFRSF19
	ZGC:158659			FAM83H	IFT27
	ERMP1			STXBP5	MYH9
	LINGO3			RAB32	RASSF5
	CDC34			Q68PJ2	BNIPL
	RAC2			YSK4	PPARGC1A
	PDGFB			ADD1	INF2
	MAP2K7			HCFC1	HSD17B8
	DET1			IRAK1	CNP
	PIK3R3			PROM2	PABPC4
	SRSF12			DPH2	TARBP1
	SRSF12			FBLN5	TAF6
	GANAB			FAM81A	MBLAC1
	MBLAC1			GRIN1	HSD11B1L
	BTBD2			JMJD4	IREB2
	CSNK1G2			IOVO	HIF3A
	Q5ZL80			STMN3	IL17REL
	PIK3R2			C1QTNF1	NR1D4A
	IQSEC1			ARVCF	CAMK2G
	DTNBP1			OTX2	AMOTL1
	ZMAT3			Pvit_14877	SLC7A4
	LYPLA2			SLC25A22	B3GALT1
	CSMD2			SLC7A10	PIF1
	TMEM63B			ADRB3	PLXNA3
	PSMF1			EIF5AL1	UBL4A
	PSMF1			AIFM3	CNNM4
	RNF44			TBX4	ARHGAP23
	CPLX2			WDFY4	RHBDD2
	TTC22			TXNRD2	AMFR
	WIPF1			HLA-B	Pvit_19365
	XB-GENE-5818700			DHRS13	FAM169A
	TYW1			VWA7	ENC1
	NCKIPSD			CCDC104	LONRF1
	ZNF384			C20ORF123	ADCYAP1
	ARSG			KLF8	BCL7B
	WIPI1			GNAI1	GRIK3
	RPS6KB1			DRAM2	DOK4
	TMOD2			CYP26B1	GPR56
	SI:DKEY-46D17.3			PODXL2	Q5ZI60
	MYOZ1			XB-GENE-1000830	FAF2
	SRCIN1			RPS6KB2	SMAD2
	ARHGAP23			STAMBP	IMPG1
	ZIC5			VTG2	USP28
	BDH1			PPP2R2B	DRD2
	HSP90AA1			MORN3	NCAM1
	SI:CH73-132K15.2			FASTK	SEMA3G
	TRIP10			SLC4A2	TLK2
	SLC4A2			GPD1	KIAA2022
	FASTK			PTTG1	RERG
	ARFGEF1			ZNF420	Pvit_08031
	TBC1D8B			CDC6	PLK3
	PHLDA3			BNIP2	BTBD19
	RAP1GAP2			COL19A1	RAB36
	SFN			GMIP	DLGAP1
	RNF169			ZBTB45	FAM194A
	MRPL19			ALG6	CEP164
	CYHR1			CASKIN1	CABZ01030107.1
	AP1G1			Q5ZL83	CPT1A
	PTX4			ADIPOR1	GPS1
	PRADC1			CCM2	C1R
	SLC8A2			TCTN1	TMLH
	ACTN4			RAB30	PLEKHG5
	ATG16L1			C4ORF34	NACC1
	FAM54B			AMY1A	TNPO2
	C1ORF135			COQ10A	GIT2
	BNIP2			SI:DKEY-34E4.1	TCHP
	MFSD6			C19ORF40	F1NP57
	KIAA1522			ITGA2B	EPB42
	HPCAL4			BNC2	Pvit_16969
	SI:CH211-151O1.3			ELAVL3	VAMP7
	PNP			DDIT3	DHCR24
	PLEC			MDM1	TBL1X
	FAM203A			RPS6KA4	SIDT1
	SORL1			RYR1A	ABL2
	TBCEL			PPP1R37	FAM20B
	SIK3			C6ORF132	ST18
				ATP5F1	F5
				NT5DC3	RASL11B
				ACAD8	NRL
				MKNK2	FAM214B
				ABCA1	DVL3
				DLC1	NFIC
				NAV1	SEMA6B
				PLCD3	LDLRAD2
				OTU6B	SH2D5
				LRIT1	HSPG2
				ADD2	CPSF7
				ANAPC4	PDGFB
				PRKG2	NRG1
				FAM198B	ARCN1
				VPS37B	NADSYN1
				PLSCR3B	SLC25A37
				Pvit_19230	POLR2B
				CLCF1	S1PR2
				CNOT2	FAM71E1
				IPO13	SEZ6L
				CCDC134	AAAS
				ZNF318	ZC3H4
				SLC24A2	EBF3
				FNIP1	SRCAP
				PRRC2B	ZNFX1
				ST3GAL1	BTBD3
				COG6	BNIP3
				Q5F344	C16ORF7
				DRGX	GTPBP3
				CNGA4	GAB3
				SMEK2	KIT
				UBE2S	GLUD1
				CNOT3	BCL7C
				PLEKHG4B	GDF11
				CCNY	DHH
				HEY1	BACE1
				ZP1	RNF214
				CXXC1	ZBTB12
				SNX15	SEZ6L2
				INPP5K	SLC39A14
				NEK8	ATAD1A
				DHRS13	PIWIL2
				POU2F1	PKM2
				PTGFRN	MYO5A
				TIMMDC1	TMEM145
				ARHGAP33	SLC45A3
				ZC3H10	ZHX2
				SUOX	LIN7A
				GLS2	SCAI
				SLC39A5	PLK2
				CO044	C19ORF43
				C1QTNF7	XYLT1
				RAB4A	C20ORF132
				WIZ	MADCAM1
				RPS24	GALNS
				PLEKHD1	PIEZO1
				FAM194A	ARHGEF18
				TRIM39	ARRDC2
				GABRG3	SLC4A1
				TMEM14C	ATXN7L3
				FAM219A	ANKRD49
				TIMM22	C17ORF101
				NXN	MFSD9
				SRCRB4D	KIAA2013
				SH2B2	GPD1L
				SCAND3	SI:DKEYP-110E4.6
				CANX	GABRG2
				BCAT1	SLC25A1
				KDM6B	EFHC2
				TMX1	PCGF6
				ADPGK	FAM54B
				ADPGK	IGFBP5
				CD276	F1NDN9
				TXNL4B	JUP
				TRAF3IP1	OSBPL9
				C14ORF101	C16ORF72
				OTX2	ERCC1
				MAP6	TSTD1
				TMEM119	AP1M1
				Q5ZL83	F1NCR3
				CUL4A	GYLTL1B
				CCDC138	PEX16
				PSME4	ATP11B
				A5I883_ANOCA	CXORF23
				CREB5	STAT6
				GOLGA3	BRAT1
				ANKLE2	EFCAB5
				PGAM5	CPD
				Q58I02	Pvit_02095
				WDR24	GPRC5C
				FBXL16	RELT
				HDX	KCNQ4
				CDCA7	MFGE8
				Pvit_03145	ACTR2
				CCDC71	PGLYRP3
				P4HTM	ODZ1
				JPH2	SOCS6
				IRGF3	C3ORF64
				EXD1	NP_001096405.1
				SCN4A	TES
				GPATCH8	ZNF384
				FAM171A2	COPS7A
				PIK3IP1	COMP
				XKR8	CRTC1
				TMEM9B	HIPK1
				TMEM9B	RBM4B
				TTC35	ATG13
				TMEM132B	GPR137C
				EPC1	Pvit_17016
				SPTLC3	TRAF3IP2
				DICER1	TIMM17B
				WDR86	PLEC
				WDR86	FAM83H
				CD58	RCAN1
				ACO1	UPB1
				FGFR1OP	KDM4B
				TSC1	Pvit_06554
				RAPGEF1	OSBPL7
				CRAT	DRG2
				MUL1	PRPF4
				CACNG7	AP1G1
				IGSF1	ZNF821
				BRSK1	IST1
				TNNI3	CNTN5
				Pvit_04919	SH3BP2
				MTMR11	CXORF21
				VPS72	BCR
				RORC	SLC7A14
				VAV2	HCFC1
				EFHA2	XB-GENE-5919586
				SSTR2	MECP2
				NRSN1	C9ORF23
				ZNF675	PKP2
				Pvit_05318	PROM2
				BMP15	DPH2
				BMP15	DFFA
				IL2RG	KIF1B
				SESN1	SMCHD1
				SESN1	DIP2C
				BRAP	SI:CH211-66G24.1
				FAM109A	FAM81A
				HVCN1	GRIN1
				TCTN1	ISM2
				VPS33A	Pvit_18893
				SETD1B	O93582
				PRPF4B	TP53I11
				Pvit_05747	ATP13A3
				R3HDM2	LRRC15
				KRT18	PIAS1
				SLC27A1	CEACAM21
				SNRPC	ANKDD1B
				Pvit_06048	FGOP2
				PIK3C2B	BHLHE41
				NFASC	CANT1
				CPNE3	USP36
				Q5ZKB3	DOCK5
				CTU1	GOLIM4
				CA144	GAPVD1
				SI:DKEY-21O19.6	REG4
				HSPG2	CCNT1
				SI:DKEY-205H13.1	CACNB3
				ARHGEF10L	TMEM132C
				IFFO2	RAB34
				SPSB1	F1NK66
				UBE2J2	PEX11B
				XB-GENE-5721642	PPM1K
				CPSF3L	IMPDH1
				GLTPD1	GNB1L
				NADSYN1	ASXL1
				TFCP2L1	HLA-B
				Pvit_06554	GPT2
				ADD2	TMEM97
				ADD2	ENOX1
				Q5ZIG5	Pvit_05747
				Q9DF37	CIDEC
				Q9DF37	P4HB
				ATAD1A	PNRC2
				KIAA1967	PAPSS2
				STC1	ATAD1
				HYDIN	TMEM14A
				HYDIN	SLC25A6
				MTSS1L	ACAP3
				MTSS1L	SPR
				MTSS1L	PARG
				SF3B3	WDR48
				SF3B3	LRSAM1
				SMARCAD1	KIAA1324L
				C1QTNF1	STAMBP
				SLC16A3	SYVN1
				MBTD1	CYB561
				Pvit_07075	KIAA0247
				TRIM7	BZW1
				Q9PU40	USP2
				ITGA3	BAX
				DUSP3	F1NH59
				LSM12	SPG7
				HDAC5	RAX
				MAP3K12	CACNG3
				MAP3K12	KIAA1530
				SP1	AGAP3
				AAAS	SIGIRR
				METTL21B	PKP3
				PLXNC1	F1NF68
				POLR3C	TUSC5
				POLR3C	MAPKAPK3
				RBM4B	LGTN
				MYBL2	UBE2M
				L3MBTL1	HEATR6
				TGIF2	TM2D1
				HLA-B	EHD3
				Pvit_07827	CDK5R1
				TEX30	RAB30
				NALCN	PIH1D2
				KIF1C	DLAT
				PLD2	ENKUR
				SBNO2	HYDIN
				BSG	MTCH2
				BSG	MYO10.2
				THEG	SAT2
				PPAP2C	PINK1
				MPND	ITPRIPL1
				SH3G1	FAM171A2
				LRIT1	INHBC
				LRIT1	CCDC60
				SLC25A22	SLC37A2
				SLC25A22	EFNB3
				SLC25A22	RAP1B
				MPST	MARH5
				SUN2	BTBD2
				CBX7	SPRED2
				U2SURP	F1NHH9
				ABCA2	RELL1
				NR5A1	PTHLH
				PLCG1	KIAA1456.1
				SVEP1	SOWAHD
				SYT13	Pvit_00382
				TOP1	SI:CH211-14K19.7
				RIMS4	AP2B1
				CTDSP1	TNRC6A
				BCS1L	AHR
				MFGE8	LRRD1
				MFGE8	NHS
				Q9DD46	AGFG2
				Q9DD46	CBR4
				LRRC28	PALM2
				VPS4B	MTAP
				ST8SIA5	BRPF1
				BX323444.1	SNRNP27
				RNASEH2A	ADD2
				PCYOX1L	EVI5L
				WWC1	RELA
				TRIM56	GUCY1A3
				MBLAC1	VPS37B
				HNRNPC	MAGI3
				AP3D1	LRRC58
				DAPK3	FBXW7
				TMEM59L	DCHS1
				COMP	SCN3B
				AP1M1	TMEM35
				SLC35E1	RORC
				F1NRT9	FAM160B2
				WDR16	GABRA2
				ZNF167	IPO13
				TEAD1	CD80
				CFLAR	YLPM1
				RFX3	CASD1
				LGI2	LOC100132731
				TCEB3	ATXN1
				CEACAM21	FAM208A
				FTSJD2	THEG
				TMEM151B	TGOLN2
				LRSAM1	Pvit_12647
				GAPVD1	GCN1L1
				RALY	KIF21B
				SEMA3B	LRRC48
				TMED9	SHOX
				Q5ZJ16	PLEKHG4B
				EMX2	DNASE1L1
				MTUS2	DENND1B
				F1NTJ1	KLF6
				SFRP5	ZNF367
				MORN4	Pvit_14254
				SPNS2	FABP5
				PRICKLE3	BCL9
				UBA3	PRPH
				XB-GENE-5818700	ACVR1B
				PLEKHG5	FMNL3
				CHD5	SPOCK2
				PLCE1	NAA16
				TRIM41	STMN3
				CRCP	TRIM39
				AP2B1	SRCRB4D
				AP2B1	CDK5RAP1
				COPS8	PEAK1.1
				MYH14	AL138764.1
				UBE2S	GDA
				UBE2S	SLC27A3
				SDC3	S100A9
				COBRA1	ACACB
				GRIN1	CMKLR1
				GRIN1	TTBK1
				ZNF451	P2RY11
				STOX2	ACOT2
				HPGD	MAPKBP1
				ZNF397	PPAC
				C9ORF41	FRRS1
				LPCAT3	PALMD
				FGFRL1	MARCH8
				Pvit_12647	KCNA1
				Pvit_12647	STK10
				DNMBP	ARHGAP32
				ABCC2	PTPRG
				LRRC33	F1P1D4
				EPHB1	ZGC:165481
				LATS2	NDUFB4
				NOS1	LRRC8A
				Q9W6F6	SMCR7L
				CCNYL1	KCNJ15
				E4F1	GAL
				ARSG	ISG20L2
				WIPI1	Pvit_04931
				ABCA5	NR2F5
				KIAA2022	CERS2
				KIAA2022	SERPINH1
				EDA	SLC39A8
				OBFC2A	MAP4K4
				METTL13	ZNF197
				DARS2	PRRG3
				RABGAP1L	MCART6
				MTCP1	HTR2C
				MTCP1NB	MBNL3
				RPS6KB1	H3F3C
				TBX4	PRSS8
				ACACA	KAT8
				CYP2R1	PLAC8
				CAND2	CD55
				BNC1	KXD1
				HOMER2	EPHA1
				PDE8A	CDKN1A
				PDE8A	BAK1
				DMXL2	TCP11
				PDIA3	TREM2
				ATP11B	SLC2A13
				ADAMTS6	PLEKHM2
				PAPD4	ECE1
				FUT11	TMEM201
				SCD	CA6
				HADHA	KCNIP3
				SRCIN1	TMEM127
				SRCIN1	PPP3CC
				SMCHD1	GLG1
				FARP1	MTSS1L
				STK24	PTPLAD2
				F1NHH9	SLC16A3
				MFAP4	FZD3
				MFAP4	VDR
				SLMAP	POU6F1
				KIAA1045	PLXNC1
				VCP	POLR3C
				CTH	BX539340.1
				CYB5R3	UBTF
				MARH5	SEC22C
				Pvit_14456	TGIF2
				VMA21	ACTL6B
				AFF2	BSG
				ELOF1	CFD
				ACP5	CMTM3
				DCP2	LRRC56
				MCC	SUN2
				CDO1	FPGS
				CDO1	ENG
				ZGC:153654	RIMS4
				ADAMTS16	BCS1L
				CYP2A6	CHPFA
				CCM2	ADAMTS17
				CDK5R1	STEAP2
				C3ORF75	CLDN12
				SLC20A2	C1ORF228
				SLC20A2	MANEA
				TM9SF1	NXF1
				SOGA2	PHEX
				GGH	ASNA1
				GPD1	NP_001120138.1
				LMLN	Q5ZL80
				MGAT5	CERS1
				CCDC64	PGPEP1
				WDR4	ARID3A
				IPO9	LRRC47
				DENND2D	MTMR2
				RAP1GAP2	MFN1
				RAP1GAP2	DRAP1
				LRRC14	ACTR2A
				DRGX	A4GALT
				ZNF410	SHROOM2
				FAM161B	NUDT6
				CNGA4	RALGPS1
				LCMT2	FAM40A
				ARVCF	RBM6
				ARVCF	RHOA
				FRAS1	RMND5B
				CABZ01081490.1	RNF44
				Pvit_15980	LDLRAD1
				ZBED4	RERGL
				FAM13A	GPR12
				TMEM135	SFRP5
				FAM206A	DHRS3
				CTNNAL1	PLCE1
				SSFA2	NOC3L
				CARNS1	ZNF420
				CBLN1	TPST1
				SI:DKEY-238O13.4	PRRT2
				RNASEL	CA11
				TOR1AIP2	MYOCD
				LMTK2	SCN1B
				ZGC:77439	LDB2
				GPN1	ABTB1
				KIF3C	NOP2
				MPV17	TPIS
				SLC30A3	FAM168B
				PPP1R3F	NVL
				NDE1	NOS1
				MYH11	XYLT2
				COL15A1	PRKCB
				CCT7	USP46
				ARHGAP11A.2	CDH8
				ZC3H4	RCOR3
				NUMBL	OCRL
				SNRPA	IER3
				ERCC1	SH3GL3
				PAK4	SCG3
				PAK4	LYSMD2
				Pvit_17022	ARPP19
				SCLY	ATP1B3
				RELL1	EPT1
				BEND4	ARSK
				RMND1	FGD4
				OTUD7A	DHX58
				F1NQJ6	FAM116A
				CCDC129	TMEM8B
				LIMK1	HHEX
				Pvit_17497	SAR1B
				MAFK	SYDE1
				SENP5	Pvit_14612
				MAP1B	ZNF208
				SSBP2	PLEK
				SHANK1	PTPN23
				CSK21	WISP3
				DCDC2B	IMPA2
				Pvit_17725	TUBB6
				HPCAL4	ZMYM1
				Q5ZM58	TMEM37
				SLIT1	CCDC93
				SLC39A7	E1BWJ5
				PLRG1	IPO9
				LRAT	NAV1
				FAM198B	TNNI1
				PCK2	C8ORF82
				GLT8D1	CAMK1G
				SDS	SPG11
				PION	CTDSPL2
				ATP5SL	CLEC2B
				NPM2	CCKBR
				WBP11	MFSD3
				C22ORF32	UBE2Z
				WBP2NL	SNF8
				SGSM3	CARNS1
				CYT	TMCO7
				NRBP2	MAPRE3
				PLEC	FNDC4
				ZNFX1	RYR1A
				WNK1	SHKBP1
				NGFR	LRP11
				PPIL6	ZGC:112175
				CD164	TBC1D2B
				PODXL	FAM63B
				CLCN7	ATXN7
				NAA60	GATSL1
				NAA60	MAP3K3
				SLX4	LIMD2
				HECW1	RNF103
				HECW1	CLEC11A
				BORA	SRXN1
				DIS3	AK2
				Pvit_19143	Q5ZLE7
				TMCC1	Q5ZLN9
				MKL2	PTP4A2
				MKL2	STRN
				F1P3E1	FRZB
				F1P3E1	EIF4E2
				MAPK8IP3	IL6ST
				MAPK8IP3	IL31RA
				ST14	SLC38A9
				VPS26B	PPP1R16B
				SIDT2	CUL5
				VPS11	Pvit_19143
				MPZL2	Pvit_19148
				SCN2B	TRIB1
					ST14
					SORL1
					EIF2C1

## Sheet: Heart
scf000019_10057	scf000119_5395	scf000258_20371	scf000314_20127	scf000415_13898	scf000714_4624	scf000172_9618	scf000433_24590	scf000478_4389	scf000567_33894	scf001197_18393	scf000052_33382
ACOT8	TCF7	ANGPTL4	TRAM2	ENO3	STRN	SAYSD1	CLTB	RNF121	Pvit_10475	RNF121	C16ORF52
ACPL2	TRHDE	EIF4E2	TBC1D12	ANKRD11	CHST13	NHSL2	GPR61	ARL10	LYSMD1	CLTB	RNF121
AGPAT3	ANKS4B	ZBTB16	SLC35D1	PDE2A	MYO6	CBY1	CELF6	CLTB	PSME3	FGD1	CLTB
ANKLE2	MAZ	RANBP3	CABYR	GAS7	PPP1R3F	Pvit_15545	TMOD3	FIP1L1	FMR1	AP4E1	FIP1L1
ANKRD44	SKP1	AGPAT3	SIX1	PLXNA2	CPSF6	PDLIM3	C12ORF51	LNX2B	SYNPO2L	C24H8ORF34	LNX2B
APBB3	ULK2	APC2	SORBS1	NP_998847.1	ADCYAP1	Pvit_03922	C24H8ORF34	FGD1	LONRF3	EMP2	FGD1
APOLD1	PRCP	C16ORF58	QSOX1	ETF1	ZFYVE26	PHKA2	BX539340.1	HIP1	FIP1L1	ATF7IP2	AP4E1
ARHGAP11A	KLHL28	USP16	VSX2	EPN2	CTDSPL2	MAPK1IP1L	NPAS4	C24H8ORF34	LNX2B	BX539340.1	C24H8ORF34
ARHGEF12	SEC14L2	NOA1	NEUROD2	NR2F5	SNAP25	GARNL3	TOR1AIP2	EMP2	ANKS4B	MCC	EMP2
ARPP19	MKL2	ZSCAN12	SLC40A1	C16ORF70	TP53I11	KATNAL1	FCHO1	ATF7IP2	ZNF365	DCP2	ATF7IP2
ASTE1	RACGAP1	TESC	AGGF1	ATP8B2	PTN1	MTUS2	UBE2H	BX539340.1	RNF20	CTSF	BX539340.1
ATP6AP2	ATAD2B	KIAA0141	FGFR2	LIMK2	ASXL1	Q5ZLF8	TXNDC12	MCC	SLC7A6	SAMD14	MCC
ATP8B2	L3MBTL1	ENG	SLC5A7	RALGPS1	PIK3R1	ZCCHC14	WIPI2	DCP2	SLC7A6OS	Pvit_04926	DCP2
B4GALT1	Q5ZJ11	PLAGL2	THRB	GNAQ		STRN	RHOT2	CTSF	XB-GENE-5849780	TOR1AIP2	CTSF
B4GALT7	RAP1GAP2	PLA2G12B	NOL6	POLE3		MRPL54	DCTN1	Pvit_04926	GRIN2A	WIPI2	SAMD14
BRCA1	ALDH4A1	MKL2	H2FG41_ANOCA	CAMSAP1		LLGL1	CGNL1	TCEB3	PYCR1	SI:DKEY-240H12.4	Pvit_04926
C19H17ORF85	SPIRE1	PMM2	EIF4ENIF1	KIF13B		PIAS3	CDC14A	NPRL3	FAM83B	C2ORF73	TOR1AIP2
C1H22ORF40	DACT1	ZNF598	PRDM16	C17ORF104		SLC9A10	FRRS1	WIPI2	RAB9A	SLC8A2	PLCE1
C1ORF174	CDV3	FPGS	NUPL1	PORCN		PP6R3	SEMA4C	SI:DKEY-240H12.4	ZMYM2	DCTN1	NPRL3
C22ORF33	CREBRF	ZNF704	GRA	ACRBP		THA1P	CROCC	HHIPL2	NR2F6	CGNL1	WIPI2
C8ORF47	GLCCI1	GPR19	FOLH1	CACNA1B		PLAGL2	CERS1	N4BP2L1	MARVELD2	ATP8B2	SI:DKEY-240H12.4
CALU	BTBD2	OCRL	RIMKLB	LNPEP		MKL2	QRSL1	SLC8A2	MVP	DHR11	C2ORF73
CAMKK2	CSNK1G2	PCGF2	RARS2	ZNF91		C10ORF27	IRF5	TM9SF1	CDIPT	C15ORF58	SLC8A2
CANX	TRHDE	CNTF	SLC35A1	ZNF84		TPRN	TMBIM6	Pvit_04931	MFSD4	QRSL1	Q9IA70
CCDC104		ATP5SL	CLCNKB	PAIP2B		C19ORF66	PALM	IDH3B	CLEC2B	MPHOSPH8	IDH3B
CCDC82		FAM180B	PDE9A	ZNF250		SDC1	Q5ZKS5	CGNL1	NOTCH3	LRRC43	DCTN1
CCDC94		LVRN.1	SPPL3	MKL2		GMPR	GOSR2	KCND2	ADRM1	ITPRIP	CGNL1
CCNYL1		Pvit_10201	TNNI1	ZIC4		GCNT7	ZNF398	GNAI2	RAB21	FAM118B	KCND2
CD44		MLL	IREB2	STARD7		CDR2	SAMD4A	QRSL1	EML1	ZNF398	ATP8B2
CD97		DPEPE	CCDC90A	PLEKHM2		TLK2	PLXNB1	OSBPL3	MEF2C	ARSG	DHR11
CDH17		UBR4	CMTM3	DCAKD		PXMP4	CELF3	IGSF8	AC027323.1	WIPI1	C15ORF58
CDK16		PIWIL2	GPR153	OLFML2A		ALDH9A1	PHF13	F1NQJ6	TMEM98	LAMB2	CEP68
CDK18		DNAAF2	GBRB4	FAM164A		SCN9A	BRAP	LRRC43	KLHL25	CELF3	QRSL1
CELF3		SAFB2	BTBD3	CDKN1B		GBRB4	TMEM116	ITPRIP	MMP15	MBNL3	LRRC43
CHCHD5		RAP2C	TTC1	ZMAT3		XPO4	BMP8	SMARCD1	COL24A1	NAT16	SCAND3
CLCN2		ZNF618	MORN4	TMEM51		MOCS2	B3GALT1	SCAND3	SLC6A2	HIF3A	FAM118B
CLEC1A		GRIN1	PPP1R3B	UHRF1BP1		FAT2	SBK1	FAM118B	ACSL6	DAB2	GCC1
CMTM3		CDC2L1	CXADR	EIF4G2		PIWIL2	GPR107	ZNF398	WDR24	PITPNC1	ZNF398
CNP		DDX51	DHRS3	TMEM116		FAM168A	CTDNEP1	ARSG	PROKR1	ADCYAP1	ARSG
COL7A1		ASH1L	MMRN2	GABPB2		GZF1	NVL	WIPI1	USP16	PLEKHG5	WIPI1
CRB2		SPON1	KLHL17	PLXNA1		GPR180	Pvit_12826	LAMB2	CCT8	PLCB2	LAMB2
CRHR2		PRR11	BMPR1A	FP016235.1		SERAC1	C18ORF21	CELF3	KIF15	GBRB4	CELF3
CSDC2		FLCN	C3ORF37	C19ORF70		TIAM1	Pvit_07664	MBNL3	SEC62	RAP1GAP	MID2
DAGLA		APEH	TBC1D2	URI1		ANKRD52	ACOT8	RNF185	GLT8D1	ZC3H4	MBNL3
DALRD3		EIF2C3	TRPM3	GPR173		CHD6	Pvit_00470	NAT16	GNL3	GPR107	LPHN1
DCBLD1		DLC1	IFT140	SLC2A13		CADM2	SLC25A19	CAMK2B	ADD3	CTDNEP1	NAT16
DGCR2		KIAA0317	MYL3	FAM105A		PTTG1IP.2	CEACAM21	HIF3A	RALGPS1	SELRC1	CAMK2B
DHODH		PPAP2C	ADRB3	PDIA6		ADCK2	GPT2	DAB2	RFTN1	Pvit_12826	HIF3A
DNAJC7		MLLT1	ASXL1	NFIC		B3GNT1	KCNQ2	PITPNC1	FAM211A	TBC1D20	DAB2
DUSP2		OSBPL6	CASP6	ECE1		Pvit_14255	STK10	THADA	S2536	C14ORF43	PITPNC1
DYRK1B		ANKRD13B	HOGA1	GTPBP1		GBRB4	ZGC:174895	PLEKHG5	ZNF609	CCDC93	ADCYAP1
E2F4		CORO6	RELN	PICALM.2		C14ORF164	AGXT2L1	GBRB4	IPO8	KCNQ2	GPR153
EBF3		CD200	EYA3	TPST1		XB-GENE-5962512	MAP2K2	RAP1GAP	NUS1	RNF34	PLEKHG5
EEF2		UBE2R2	DGKD	FAM160B1			PALMD	ZC3H4	FAM124B	KDM2B	PLCB2
EFCAB5		TMEM106B	ALG6	UTP23			CLEC2B	CTDNEP1	RRAS	HYDIN	ZC3H4
EHD4		OSBPL11	DOCK8	HAPLN1			RNF34	SELRC1	SGTB	RHOBTB1	GPR107
EMG1		NOA1	ARL5A	EFCAB5			KDM2B	HCFC1	LAMA5	ARHGAP9	MYO9A
EPB41		HYDIN	ZNF197	RELT			ARHGAP9	ZNF160	HTR1E	C1H12ORF48	CLUAP1
ETNK2		CDC34	APEH	CYSLTR1			FRS3	C14ORF43	GPR183	F1N909	NLRP6
F1N840		MORN5	RBL1	PPP1R36			F1N909	RNF34	MKL2	Pvit_14084	CTDNEP1
F1NIK7		LHX6	EAF1	ZBTB7B			EMILIN1	KDM2B	HOXA7	NDNF	NOC3L
F1NRT9		RBM23	PAG1	BAAT			PRKG2	ARHGAP9	BEND3	EMILIN1	SELRC1
F1NT40		ANO7	CNOT2	FAM81A			BCKDHA	C1H12ORF48	ABI2	PRKG2	Pvit_12826
F1P4Y5		HDLBP	TELO2	RBM18			SLC25A14	VPS26B	CTSZ	BCKDHA	HCFC1
FAM107A		PRKCB	STK38	OVCA2			C16ORF88	MOB3A	IRF4	UBE2S	C14ORF43
FAM54B		PRKCB	CCBE1	PIAS1			C16ORF62	F1N909	TOX3	DHX34	KCNQ2
FAM57B		CACNG3		OSBP2			SNAP25	NDNF	EIF4E3	SLC4A2	RNF34
FAM59A		ARRB1		C7ORF58			ZGC:162396	EMILIN1	DNAJC7	FASTK	KDM2B
FAM63A		FNDC4		RAB34			FAM155B	PRKG2	EPB41L3	LDLRAD2	ARHGAP9
FAM72B		RELL1		MAP2K2			C4ORF19	DAPK3	SEL1L	HSPG2	C1H12ORF48
FARP2		UNC13C		PEX11B			ABCC1	BCKDHA	CAMK1G	CALR	F1N909
FBXO28		BAZ1B		ANK1			TLCD2	UBE2S	DNAJC5	SH2B2	NDNF
FBXO40		NMRAL1		ATPAF1-AS1			PPP1R3C	CNTF	FAM164A	MBD6	SLC4A5
FCN2				MAP1LC3C			MBD6	TGFBR3	SYN3	RASEF	EMILIN1
FOXRED1				NUDT17			PAQR7	MON1B	PHF13	AACS	PRKG2
FRMD8				C11ORF57			CUEDC1	USP11	FAM154A	USP11	BCKDHA
GABARAPL2				ATP6V1C2			RASEF	SLC38A5	C1ORF96	C14ORF133	UBE2S
GADD45G				TRIM9			AACS	ZGC:158614	F1NNP2	PCDHA13	KIFC2
GHR				ANAPC2			PCNP	SEZ6	MBNL3	SLC7A4	DHX34
GNB1A				EFNB3			FAM169A	Pvit_00684	CNP	SRCIN1	SLC4A2
GPC6				RYR1A			FAM73B	PSEN2	FREM1	ARHGAP23	FASTK
GPR137C				BTBD2			SLC2A11	ZGC:158654	NR1D4A	TACO1	ABCC1
GREB1L				MKNK2			CYT	CORO2B	RICTOR	F1NQJ6	CALR
GSTM3				PRKG1			PCDHA13	FAM57A	UBXN2A	SLC25A34	SH2B2
HBEGF				SNPH			F1NF68	SH2B2	ADCY7	MAN2C1	LNPEP
HDAC5				DGCR2			GALE	PCNP	PLEKHH2	Pvit_02839	TXNDC15
HEATR7A.1				PTPRB			TENC1	ASPG	SCUBE1	GPR22	FHOD1
HIBCH				NDRG1			NUMA1	BBX	METTL8	FAM13C	SCN3B
HIPK1				PRKAB2			RAD50	ZNF827	WDR82	PHYHIPL	C1QTNF6A
HIVEP3				Q6B7Z7			SPNS2	Pvit_02494	SLC16A2	KIAA2022	LPP
HM13				LRRC8D			HYDIN	Pvit_02839	AASS	ESD	TUFT1
HMGB3				CFLAR			C19ORF21	ARHGEF1	LRRK2	MGAT3	SHROOM4
HSPG2				CDK19			MRPS25	ABHD14B	FAM194A	BCLAF1	DNAJC30
HUNK				EGR3			F1NQJ6	SLC6A8	SLC16A3	Pvit_00684	EBF3
IFIH1				SLC13A4			SNF5	SLC6A8	ICMT	DNMT3A	RASEF
IFT140				PRSS8			SLC25A34	ZGC:113278	ZDHHC2	EPS15L1	AACS
IL11RA				KAT8			MAN2C1	SLC7A4	MTSS1	MLLT1	ZGC:158654
IPO9				HADHA			FLCN	FN3K	BICD2	MYH14	USP11
IQSEC1				MICAL1			CDO1	SIDT1	C15ORF42	LYSMD4	C14ORF133
IRGF3				SMPD2			RBM14	MGAT3	LAMTOR3	CRCP	CYB561
ISM2				VASH1			MTAP	CELF3	MAFK	MAP4	PKN3
JAK2				DPYSL5			FAM71B	ZNF197	PLCZ1	MON1B	INF2
JMJD6				ZNF384			MARVELD2	GBRB4	CRYBG3	C20ORF29	MURC
KCNA4				RAB22A			MARVELD2	Q5ZMA7	GCA	P4HTM	MBOAT7
KCNK1				CKM			PTCRA	DENR	ARPP19	HADHB	ANKRD39
KDM5A				SYN3			SEMA4C	KCNQ3	HNRNPA1	ZNF197	ZBTB16
KIAA0141				WEE1			RAPGEF3	MBD6	NP_001005718.1	PXDN	PCDHA13
KIAA0913				LAMP1			MEGF9	FAM131C	LRRN4CL	TBC1D1	SHANK1
KIAA1467				TP53			CNOT6	CLCNKB	ZAN	ACOT2	SLC7A4
KIF27				STK24			ZBTB43	SLC25A34	WDR26	CSF1	F1NF68
LCA5				FARP1			DSCAML1	TET3	F1NCR3	ELOVL1	Pvit_17725
LMO2				DLC1			METTL21A	CCDC113	COL11A1	FHL3	GALE
LOC100488256				MSL3			ACOT8	SETD6	LYPD2	GNB4	ARL2BP
LPCAT3							SUPT7L	CNOT1	HIPK1	ELOVL7	SRCIN1
LRRK2							PLD1	PTPLAD2	FHOD3	EIF4E2	ARHGAP23
LYPLA2							ATP1B3	SGSH	F2	NAV1	ADRBK2
MAP2K3							RNF44	SLC16A3	Pvit_04534	PLEKHG4B	Q9I9H0
MAPK1IP1L							MAP4	RDH14	CRLS1	DLG1	SCN4A
MCF2							C20ORF29	FA49A	COL4A4	KIAA0556	GAPVD1
MEF2BNB-MEF2B							U2SURP	ARL2BP	C14ORF43	PEX5L	IST1
METTL22							KIAA1033	HLA-B	CANT1	STK24	NUMA1
MFGE8							APPL2	TMEM175	GATSL3	FARP1	SEC11C
MIEN1							CCDC94	CIRBP	ARF3	Pvit_09435	PAQR4
MKL2							PSEN2	SNPH	KLHL20	LMTK3	TSPAN17
MLLT6							ZSWIM5	LPHN1	UBOX5	SEZ6	CCKBR
MORN3							UROD	KIAA0430	PROSAPIP1		PPM1A
MPP6							Pvit_12826	LYSMD4	GLRX		ENO4
MS4A12							XXBAC-B461K10.4.1	Pvit_09435	ARSK		Pvit_19143
MTMR7							CLIC6	EPS15L1	ZFP106		RELA
MYO10.2							TBC1D1	Q5ZLS5	OLFML1		MRPS25
MYO1C							RAC2	POLR2E	SOD1		B3GAT3
MYO5A							ELOVL1	HMHA1	NRG2		F1NQJ6
NDFIP2							CELF3	F1NF68	FAN1		GFER
NDST1							FHL3	OLFML1	ZFYVE27		CNNM1
NF1							FCHSD2	PEX5L	EDN2		CLEC11A
NOP58							DCTN1	RELA	SEPT2		SLC25A34
NOVA2							ITPKB	SMURF1	PITPNM3		MAN2C1
NP_001116490.1							TAF13	SENP6	PCGF3		FZD2
NPR3							CABZ01081490.1	RNF44	RALGAPB		Q5ZLS5
NRL							KIAA0556	LNX2	KCNA3		HYDIN
NRP1							PIDD	PRRT2	IDE		TSEN15
NUDCD3							SGSH	TACO1	ABCA1		PPP1R12C
NUDT8							Q5ZLE7	MYH14	RBPJ		UXT
NYAP1							PEX5L	UBXN2A	LRRC58		DENND1B
O13155							DNMBP	DNAJC15	CD80		TMEM53
OLFML2B							ABCC2	ZC3HAV1	TFPI2		GPR22
PACS2							F1NQJ6	FAAH2	INTU		NCALD
PAFAH1B2							PDE9A	ATP1B3	TRIM7		NR2E3
PAK3								COL4A1	PPP2R5C		BCLAF1
PAQR3								HADHB	NPNT		FAM117A
PARP11								SCARA3	Pvit_15545		JMJD4
PCNP								SRCIN1	WDR16		MAPRE1
PDE2A								ARHGAP23	F1NQJ6		ZPAX
PDE9A								RIOK2	IGBP1		PTCRA
PDIK1L								Pvit_14084	FAM91A1		Pvit_02494
PGAM5								TXNDC15	WIPI1		ZNF827
PHLDA3								CALR	NP_001096189.1		DNMT3A
PIAS4								SOS1	IQCB1		TSPAN9
PIK3R3								NAV1	USP39		TET3
PIWIL2								RAB3IL1	TNPO2		ZGC:113278
PKD1								CABZ01081490.1	CSF1		F1ND59
PKP2								CYHR1	KCNK6		ZC3HAV1
PLEKHA3								ABCD1	CPSF2		SAAL1
PLEKHM2								ABCD1	PSMD1		MLLT1
PLXNA1								ASAH1	CRK		C7ORF58
PNPO								RYR1A	PIGX		ETV7
POU6F1								BCLAF1	Pvit_14612		DALRD3
PPARD								RXRB	MBLAC1		MYH14
PPFIA4								EIF4E2	LINGO3		CCNG1
PPP1R16B								PXDN	BOD1L		LYSMD4
PPP1R21								EPHB2	CILP		P2RY1
PPP1R3B								IPO8	IFT57		ASXL1
PRDM16								NMRAL1	EXOC8		DKKL1
PRLR								KIAA0556	PLEKHA8		DDX56
PROM2								Pvit_19143	RORB		SLC27A3
PRRG3								EIF2C3	SH3PXD2B		COL4A3BP
PSAP									ULK2		MKS1
PSMD1									ZFP91		RNF44
PTCHD2									RGS1		TRPM7
Pvit_04926									SRRM3		MAP4
Pvit_10293									SPAG17		POU6F2
Pvit_14084									LGALSL		MON1B
Pvit_14840									KCND1		C20ORF29
Pvit_17497									SEPHS1		Q5ZMA7
Pvit_18142									SUZ12		CDT1
Pvit_19143									SPEG		KIAA1033
Pvit_19365									EIF2C3		HADHB
Q5ZKC0									POU6F1		APPL2
Q6Q2J6									PROM2		Pvit_02404
Q7ZSX8									RPRML		TYW1
Q8AYG9									EMP3		COL4A1
QRICH1									TMEM14C		AJAP1
QRSL1									LTBP2		ZNF197
RAB14									NPC2		PSEN2
RAB39B									PSME4		NES
RAB7L1									RARS		AATK
RABL5									DLC1		PXDN
RALBP1									PEX5L		XXBAC-B461K10.4.1
RASA2											RAC2
RASSF2											GLG1
RASSF7											NF1
RECK											EFNB3
RELN											ELOVL1
RFX5											DNAJC5B
RGS14											FHL3
RGS7											FAM131C
RHOQ											EIF4E2
RHOU											NAV1
RIC3											CLCNKB
RNF128											CETP
RP11-259P6.1.1											ANKFY1
RRP9											KBTBD4
RSBN1L											TAF13
RTN4RL2											ZMYM1
SBK1											ZDHHC16
SCGN											LAYN
SDC3											PLEKHG4B
SH3BP5L											IPO8
SH3D19											CABZ01081490.1
SH3RF3											DLG1
SHISA8											ABR
SIK2											PAK4
SLC16A6											KIAA0556
SLC38A2											RERGL
SLC41A3											TMEM8B
SLIRP											RHOQ
SMC1B											RNF169
SMEK2											HMGA1
SNTB2											SI:DKEY-226K3.4
SPON1											PIDD
SRPR											MAG
SSBP2											Q5ZLE7
SSH1											COMP
SSR1											CRTC1
SSTR2											PEX5L
STARD4											PDE9A
STMN3											ARMC6
SYNDIG1L											GOT2
TARDBP											RARS
TBC1D1											DLC1
TBL1XR1											NMRAL1
TELO2											EPHB2
TERF1											Pvit_09435
THBS3											SEZ6
THRB
TIPRL
TMEM111
TMEM150C
TMEM151B
TMEM37
TMEM39A
TMEM56
TMEM59L
TMEM69
TMPRSS13
TMTC4
TNFRSF18
TNNI3
TRIM25
TRIM7
TTC19
TXNL1
UBE2E3
VAMP2
VPS37A
WAPAL
WDFY3
WDR83
XPR1
YME1L1
YY1
ZBED1
ZBTB10
ZDHHC5
ZGC:64042
ZGLP1
ZMIZ2
ZNF250
ZNF774
ZNF91

## Sheet: Skeletal Muscle
scf000568_104	scf000194_40008	scf001197_18393
AGPAT3	FAM155B	RNF121
SRCIN1	SEMA6C	CLTB
ARHGAP23	ASB10	FGD1
SPOP	C16ORF52	AP4E1
ATXN7	HIP1	C24H8ORF34
IGDCC4	DCUN1D5	EMP2
DQX1	IDH3A	ATF7IP2
SYT3	HDAC7	BX539340.1
CDYL2	PACRGL	MCC
SSBP2	Q4F8N1	DCP2
CDHR1	Q5ZKB3	CTSF
ITGAM	SAP25	SAMD14
TEX9	CDC42BPG	Pvit_04926
MNS1	ACOT8	TOR1AIP2
SLC45A3	SCN2B	WIPI2
CDC2L1	TMEM177	SI:DKEY-240H12.4
FOXR1	ARID3A	C2ORF73
EFCAB8	OTOA	SLC8A2
SUN2	PPIL6	DCTN1
PLD2	CCM2	CGNL1
CDCP1	CBX2	ATP8B2
EIF6	KBTBD3	DHR11
FBXL19	SLC1A6	C15ORF58
HIBCH	BCAM	QRSL1
FAM214A	Q5ZL80	MPHOSPH8
UBE2R2	TIFA	LRRC43
BNIP2	KLHDC8B	ITPRIP
HPCL1	PAQR6	FAM118B
WAPAL	IL11RA	ZNF398
ITGA2	PDE8A	ARSG
ESRRA	ARG1	WIPI1
ST3GAL1	VPS28	LAMB2
RSRC1	TONSL	CELF3
PUR6	TM2D3	MBNL3
BNC1	ARHGAP33	NAT16
PLP1	CLEC2B	HIF3A
SCN4B	PRKCI	DAB2
Pvit_19143	SI:CH211-180J19.1	PITPNC1
PDHB	PAIP2	ADCYAP1
AK4	PTTG1IP.2	PLEKHG5
TTC12	EXTL2	PLCB2
PDE8A	RIMS4	GBRB4
DAPK3	SLC7A3	RAP1GAP
SMPD2	KIAA0556	ZC3H4
MICAL1	ZNF395	GPR107
SOGA1	C20ORF3	CTDNEP1
ZIC4	Pvit_19148	SELRC1
LYL1	NR2E3	Pvit_12826
TCOF1	MYO9A	TBC1D20
KIF3C	GABRG3	C14ORF43
DSTYK	RBPJ	CCDC93
NAV1	TAF4	KCNQ2
C20ORF132	TRIM9	RNF34
HEATR4	SH3PXD2A	KDM2B
ACLY	ZFYVE19	HYDIN
CXXC1	CRLS1	RHOBTB1
ASAH2	F1NPQ1	ARHGAP9
SLC16A12	LGI3	C1H12ORF48
IPO9	DMXL2	F1N909
LRIT2	GPS2	Pvit_14084
SOCS5	MOGS	NDNF
MCF2	RPS6KA4	EMILIN1
CYBRD1	FAM20B	PRKG2
SERPINC1	SPTBN5	BCKDHA
VKORC1L1	CCDC69	UBE2S
GUSB	FAM102A	DHX34
Pvit_03298	C16ORF70	SLC4A2
ACADSB	STMN3	FASTK
PAPD7	SPOCK2	LDLRAD2
YTHDF1	SRD5A2	HSPG2
C6ORF118	ROBO3	CALR
MED19	E1BSC6	SH2B2
MBTD1	GOLPH3L	MBD6
SGOL2	CLPB	RASEF
Q5ZHT8	SPNS2	AACS
ZSWIM5	RRAGA	USP11
UROD	PDPR	C14ORF133
MTMR12	CU468142.1	PCDHA13
ATAD2	SOX13	SLC7A4
MAP3K3	Pvit_01910	SRCIN1
STK17A	ANAPC2	ARHGAP23
GRAMD4	IP6K1	TACO1
SYTL2	EVI5L	F1NQJ6
MANBA	REEP4	SLC25A34
SI:DKEY-205H13.1	ELMO2	MAN2C1
TOMM22	MTMR1	Pvit_02839
MAZ	CD99L2	GPR22
R3HCC1	Pvit_17022	FAM13C
CCNG1	PLIN3	PHYHIPL
RHOQ	ISM2	KIAA2022
LRRC9	COL4A4	ESD
CC2D1B	TUBB6	MGAT3
ZFYVE9	STIP1	BCLAF1
PRKD3	WDR11	Pvit_00684
BCCIP	SHISA2	DNMT3A
YIPF3	ATG9B	EPS15L1
GAS7	CCKBR	MLLT1
KCNAB3	PRCP	MYH14
AGRN	ERCC1	LYSMD4
TSGA10	RANBP10	CRCP
RNF128	TMEM38A	MAP4
CACNA1H	SESN2	MON1B
CCDC129	SLC41A1	C20ORF29
SNX11	RERG	P4HTM
TGFBR3	CDK5R1	HADHB
RAD21L1	ARRDC4	ZNF197
MTMR11	DMAP1	PXDN
WDR37	IGF2BP2	TBC1D1
MMP16	TRIM39	ACOT2
FAM13C	FBXL19	CSF1
PHYHIPL	STX1A	ELOVL1
GABRA5	CD2BP2	CELF3
RALGPS1	PHC1	FHL3
MRM1	CHD5	GNB4
SPAG5	KIAA2018	ELOVL7
KCNA4	SIDT1	EIF4E2
PELI2	MGAT3	NAV1
METAP2	LRRC14	PLEKHG4B
USP44	Q401B9	DLG1
CDC42EP4	C16ORF5	KIAA0556
NAPEPLD	NAA60	PEX5L
MCOLN3	GLIS3	STK24
MAML3	Pvit_07664	FARP1
IPO8	HYDIN	Pvit_09435
C19ORF21	REST	LMTK3
THRAP3	TBL1XR1	SEZ6
TBC1D17	DUSP14
TMEM33	FAM211A
LGALSL	FNTB
DSC1	FASTK
GSN	SLC44A5
TUBB1	ZNF143
CLEC4M	SNPH
TLE1	PRPS2
ACSL3	SLC2A4
GRAP	HEATR3
FAM187A	DCAKD
PRSS12	SNAP25
P2RY11	TESK1
NALCN	FAM171B
LENG1	MCC
Pvit_14612	DCP2
SI:CH211-151O1.3	UTP23
FAM177A1	GCG.2
SEC22C	MTMR2
APOL5	NGFR
TOP3A	TIMM17B
PATL1	MRPS21
EPB41L4A	C12ORF49
DUSP7	TBC1D8
SLC35D3	PPP2R1A
MBOAT2	KDSR
NOVA2	SI:CH211-26B3.4
C2ORF18	RPL31
ARHGAP33	ARSG
KLHL3	WIPI1
CELF1	KDM6B
RTN4RL2	XKR8
TRIM32	SMG7
PRR14L	HABP4
PDGFRA	Q5F3U4
AMPD2	CDC14B
GJA1	NINL
MAP3K12	MAPRE1
SP1	METRNL
CKAP4	ATPAF1
DPEPE	SERPINC1
TMEM86A	DARS2
PLEK	SAAL1
HOXC3	HIVEP3
SCAI	MRPL35
UBTF	CERS6
SLFNL1	IRAK4
CTPS	PHF20L1
FAM54B	C3ORF39
IGFBP2	ZNF821
TRIM39	RGS18
SNAP47	DNMBP
NCBP1	PRKCB
PXDN	DALRD3
DNTTIP1	LACTBL1
NRBP2	SI:DKEY-34E4.1
Q68PJ2	PTPRD
DHODH	SPEF1
DHX29	ARHGEF17
PKP2	TOM1
KAZALD1	ZNF687
MRPL44	PAK1IP1
RP4-697K14.7.1	PCSK1
CCDC93	SLC4A3
Q9PWP7	C19ORF43
TRAF4A	RPL7
DICER1	Pvit_15029
ARHGDIA	OVOL2
TCTN3	SHPK
NUPL2	GCA
PLA1A	KIF19
KCNK15	MED13
SRPK1	AGGF1
LHFPL5	PRPF40B
SLC6A16	PSG8
SIGIRR	DAGLA
PKP3	Pvit_00370
Q67ER3	TRIM46
STRADA	MAP3K9
LIMD2	MADCAM1
INPP4A	JMJD5
PDS5A	TMEM8B
RFC1	NUDT1
TTC38	SNX8
TTN	TUBD1
MTCH2	MMP19
PCGF3	WDR67
ARHGAP11A.2	SMURF1
Q5ZJ16	KIF1B
PEX5L	SPR
SLC4A5	DAD1
ATG4C	EPT1
SLC30A5	Pvit_04919
VAMP8	GPR37L1
ELOVL1	RFX3
C12ORF26	DNAJC30
SPRY1	CTDSPL
HNRNPC	DNM1L
FOXO1	DUSP26
LAMC1	HERC1
Q5ZHZ5	RAD23A
SLC4A10	RIPK4
CNOT3	EDN2
ADAMTS2	F1NQJ6
HSP90AA1	TSPAN6
SI:CH73-132K15.2	F13A1
	C19H17ORF85
	KIAA1324
	ITIH2
	CD83
	SLC24A2
	ZNF665
	PPFIA4
	SETX
	PAQR7
	PPP1R37
	RIC3
	LMBR1
	PKD1
	FUNDC2
	TRIM7
	WDR52
	SERPINE1
	PPP5C
	SCD5
	HSPA4L
	CDK5RAP1
	VEGFA
	SLC1A3
	AKT2
	FAM187A
	CDC25B
	CELF3
	LOC100134291
	SEZ6L
	KDR
	UBA3
	C9ORF43
	TPX2
	TRIM35
	POLD3
	TAGLN3
	WASF3
	SPACA5
	DENND4C
	FGFR4
	CPEB4
	CACNA1E
	MFAP4
	NUDT6
	C6ORF10
	BMP15
	KIAA1217
	BAP1
	C19ORF53
	TSGA10
	TFCP2L1
	TLR5
	RRBP1
	ANKS4B
	ZMYM1
	GRK1
	TP53
	ABL1
	NAT13
	UNC5A
	ADCY1
	MYCL1
	LRRC58
	TTYH3
	ULK2
	ZBTB16
	SUGP1
	CTSA
	Pvit_09435
	FIBCD1
	MICAL1
	SMPD2
	RBM4B
	SRRM2
	ODF3
	C2CD3
	KIF3C
	PARP3
	BCKDK
	HDAC5
	LAMA3
	NDE1
	GRIN2A
	FGF7
	KIAA1024
	ZNF99
	E1C7D4
	DRAM1
	ARHGEF10L
	PIM1
	CYHR1
	B4GALT1
	Q800I0
	HDX
	E1BTJ1
	IMP4
	ZNF167
	SMC1B
	MMP3
	GRIPAP1
	CSK22
	RQCD1
	SLC8A2
	WWP2
	INTS3
	EPHB6
	F1NGR8
	ALDH1A2
	SKIL
	HPCAL4
	HGF
	PCYOX1L
	BOD1
	MAP1S
	G3BP2
	Pvit_06686
	MPZ
	AHCYL2
	RGMB
	RSPH3
	SCARA3
	PLD2
	VPS13C
	ATG9A
	Pvit_11474
	FZD2
	RASEF
	UBE3A
	TEC
	CLCNKB
	FOXRED1
	C14ORF129
	MBD6
	TPGS1
	PPFIBP1
	FLVCR2
	EFNA4
	ADAM15
	F1P4Y5
	COL7A1
	PCGF2
	ATXN2
	MTSS1L
	FP016235.1
	CCDC106
	CAMK2G
	ANKFN1
	SLC7A4
	NXN
	ERV3-1
	ADCYAP1
	CASP1
	DNALI1
	ISCU
	MYPOP
	L2HGDH
	ZDHHC15
	SLC16A3
	CLSTN3
	TRIM32
	GPR153
	TCF4
	MYH11
	EIF2B5
	KIAA1045
	UNC13C
	ECE1
	FAM166A
	FBXW7
	MAFK
	ZSCAN30
	IFFO2
	APBA1
	FNBP1
	F1P4F0
	HAS2
	PGM2L1
	F1NRT9
	FES
	TPGS2
	SNX30
	SLC25A1
	FAM54B
	C1ORF135
	Pvit_16984
	DVL2
	TYRO3
	KCNQ4
	POU6F1
	ATP6V0A2
	ZGC:101765
	ASPHD2
	SPATA25
	SCRIB
	RSF1
	MYADM
	PTGS1
	ZNF618
	CHFR
	SARM1
	LRRC15
	PIAS1
	Pvit_18130
	BRF2
	CACNB3
	TMEM132B
	TWF1
	UBE2J2
	MAP1LC3C
	ARMC1
	POLR2GL
	FAM211B
	DGAT2
	OPCML
	CENPA
	FAM64A
	PRRT1
	Pvit_12647
	RBM27

## Sheet: Common
scf000072_5856	scf000094_1910	scf000119_5395	scf000121_1222	scf000152_19859	scf000258_20371	scf000441_19211	scf000513_11489	scf000549_15459	scf000714_4624	scf000777_10824	scf001086_36659	scf002320_34830	scf000030_21650	scf000063_9938	scf000068_14290	scf000134_8387	scf000164_27058	scf000260_12856	scf000319_14315	scf000478_4389	scf000567_33894	scf000739_36870
Pvit_19143	CEP72	TCF7	Q5ZIZ3	Q5F3R8	ANGPTL4	SPNS2	U2AF2	CEP72	STRN	ADSSL1	SF3B4	VPS72	Pvit_10475	USF2	VPS72	OXCT1	GLP1R	VPS72	VPS72	RNF121	Pvit_10475	RERGL
TMEM151B	LOC375190	TRHDE		MXRA5	EIF4E2	GPR158	SLC35D1	SPAG6	CHST13	RAMP2	PIM2	CFDP1	TMEM9	ASB8	FBN2	WU:FI13G07	ADSSL1	FBN2	PIK3R3	ARL10	LYSMD1	CHAF1A
GPR156	HNRNPA0	ANKS4B		A2M	ZBTB16	FGFR4	SLC18A2	RNF121	MYO6	WNK4	SLC7A6	ASPG	CNTNAP1	PFKM	ARSD	PDCD1LG2	HNRNPD	IFT57	PRRC1	CLTB	PSME3	SOCS5
SLC7A6	FBLN2	MAZ		FFAR3	RANBP3	ADRBK1	PTBP3	C1GALT1A	PPP1R3F	BECN1	SLC7A6OS	CDK5RAP1	NUMA1	PCBP4	EIF4E2	EPN1	TMEM9	EZH1	GXYLT2	FIP1L1	FMR1	MFN2
SLC7A6OS	CMIP	SKP1		QKI	AGPAT3	TOR1AIP1	TXLNB	SEC24C	CPSF6	ATP1B2	CETN2	ZDHHC5	PI4KB	RRP9	ALOXE3	LONRF3	EZH1	RAMP2	BUB3	LNX2B	SYNPO2L	SLC7A5
HUWE1	IMPACT	ULK2		NAA40	APC2	ELFN2	NCAN	CABIN1	ADCYAP1	HDAC5	EPHA4	CABYR	ZCCHC2	GNL3L	API5	GRK1	YTHDF1	MAP1LC3C	SRCIN1	FGD1	LONRF3	SUZ12
FEM1C	SI:CH211-191J22.7	PRCP		RNF144B	C16ORF58	TRNT1	FAM19A1	Pvit_14642	ZFYVE26	PDE7B	FGD1	GBP1	ANKS4B	FGD1	MBTD1	API5	KIF3C	TRIM56	MLLT6	HIP1	FIP1L1	FSTL3
RHOQ	SIX1	KLHL28		POMGNT1	USP16	PSEN1	C22ORF23	NR4A2	CTDSPL2	BCLAF1	LYSMD2	SRCIN1	ALOXE3	LMF1	CMIP	GXYLT2	U2AF2	SLC1A5	MAP4K5	C24H8ORF34	LNX2B	CSK22
PIEZO2	ZBTB16	SEC14L2		TEPP	NOA1	PRPH	NUP153	KDM2A	SNAP25	SLC38A5	SRCIN1	EMP2	C10ORF107	ADPGK	ABCA5	PLEKHO1	CSF1	FKRP	YJEFN3	EMP2	ANKS4B	SYT11
SCYL2	QSOX1	MKL2		PLXDC1	ZSCAN12	IDH3B	GABPB2	CLIC4	TP53I11	NSD1	FNDC5	ATF7IP2	NCEH1	PPP4R2	AP4E1	C19ORF53	FBXL7	RNF121	BLVRA	ATF7IP2	ZNF365	ARF1
NSUN2	ZNF836	RACGAP1		ROCK1	TESC	PFKP	CSRNP3	SYPL1	PTN1	ZBTB39	LANCL2	BIN1	SDHB	MED19	VPS53	ANKRD40	PLEKHO1	C6ORF118	HNRNPA2B1	BX539340.1	RNF20	HBEGF
KIF2C	SI:CH211-223F7.1	ATAD2B		JMJD5	KIAA0141	Pvit_15638	FLNB	FAM70A	ASXL1	WDYHV1	PIGT	VPS37A	CTNND1	HDAC5	NDE1	CMKLR1	TMEM151B	TCF7	LAMA1	MCC	SLC7A6	WDR24
RARS	RP2	L3MBTL1		C12ORF51	ENG	MOGS	CLCN4	TRIM47	PIK3R1	LOC100288814	FRG1.1	MFSD4	MAP7D1	PLEKHO1	ARHGEF26	NAA60	SRCIN1	FIP1L1	UNC13D	DCP2	SLC7A6OS	PRIO
DLC1	DTX4	Q5ZJ11		DMPK	PLAGL2	ARHGAP29	MIDN	ACOX1		ITGA1	C3ORF38	LYPLA2	TMEM151B	ANKRD40	ARHGEF11	CABYR	VPS53	LNX2B	FZD3	CTSF	XB-GENE-5849780	IKBKG
GCLC	Pvit_08953	RAP1GAP2		DMWD	PLA2G12B	MEGF6	GPD1L	SUOX		ELFN2	RCC2	ADAMTSL4	MBTD1	PLCG2	ZBBX	SLC38A5	CAPN6	KLRG1	SYAP1	Pvit_04926	GRIN2A	G3BP2
RGMB	PPT1	ALDH4A1		FGFR4	MKL2	RASSF1	CAPN2	RHOBTB2		FAM45A	PIM1	PTPRG	IMPACT	CMIP	CAPSLA	FTSJ1	Q5ZHT8	ASPG	CU571336.1	TCEB3	PYCR1	PANK4
MPP6	WWC2	SPIRE1		SLC30A3	PMM2	KLHL21	EFCAB5	CLEC2B		CDK18	OSBPL8	ZGC:113263	CLIC4	TMOD3	Pvit_03360	DMPK	CLEC12B	CDC25B	F1NBG8	NPRL3	FAM83B	GLRK
PNPLA8	KCNU1	DACT1		LRPAP1	ZNF598	MBNL3	PGLYRP3	MAMLD1		WASF2	PDE8B	NSMCE4A	TMEM57	SFMBT2	THBS2	DMWD	HUWE1	CELF6	LIN7B	WIPI2	RAB9A	CACNA1B
HCFC2	YIPF3	CDV3		CTSF	FPGS	SLC17A6	STK32A	ISLR2		SCYL2	UROS	STOX2	XPR1	NAA60	ZNF654	C12ORF5	YJEFN3	RNF17	SNX8	SI:DKEY-240H12.4	ZMYM2	BEND3
RSC1A1	TTC17	CREBRF		NOE1	ZNF704	ARV1	HNRNPA3	DTNA		ZNF470	CDC37L1	Pvit_06717	Q5ZHT8	Pvit_04125	PSTPIP2	Q5ZIY0	YRDC	ADPGK	TACC1	HHIPL2	NR2F6	XB-GENE-5818975
AATK	Q5F473	GLCCI1		ALKBH2	GPR19	AGO4	SLC6A17	PIK3R2		CETN3	MTRF1L	VWA2	UROD	SRCIN1	ZNF232	BUD13	KIAA1024	GPI	WHSC1L1	N4BP2L1	MARVELD2	Q5ZKB0
ANO4	LY86	BTBD2		EGFR	OCRL	PTK7	STXBP5	CACNB1		Q5F473	MMP15	HOMER3	ATF7IP2	MLLT6	MAPK1IP1L	ZBTB16	POLG	SULT4A1	TMEM19	SLC8A2	MVP	Q5ZLF7
Q5ZKB0	KCNG1	CSNK1G2		GRAMD4	PCGF2	PIWIL2	DHRS13	LRRC9		SALL1	P4HTM	FIBCD1	PIGY	ST8SIA5	Pvit_10866	KMO	SH3D19	ARL5C	MEIS1	TM9SF1	CDIPT	LYVE1
B3GAT1	ZSCAN2	TRHDE		CERK	CNTF	DDX60	AJAP1	ANKRD13B		SLC16A7	C16ORF58	IRF9	Q5ZLN9	SPOCK3	PDE2A	XPR1	PODXL	PLEKHO1	SCPEP1	Pvit_04931	MFSD4	SLC16A2
OGFRL1	ACSL6			TOR1AIP2	ATP5SL	FAM159A	JAG1	SLC4A4		CDH12	CADH6	MCRS1	FRMD6	ZBTB16	VAX1	SFT2D2	Pvit_03360	VEGFA	RNF216	IDH3B	CLEC2B	CHD5
CABZ01081490.1	C14ORF45			KIAA0319L	FAM180B	DTL	TMEM106B	SLC7A1		SLC35D1	NECAP1	KCNH3	HARBI1	C24H8ORF34	COL6A6	GPR161	LRRC29	PODNL1	ASB8	CGNL1	NOTCH3	NDUFS7
CREG1	PPIL6			NFKB1	LVRN.1	WBP1	ABO.1	ITPKB		CECR5	DUSP5	ABHD8	TRAPPC2	PPIP5K2	CSK22	MMACHC	TAF13	ZSWIM4	SCD5	KCND2	ADRM1	SLC7A3
BRAP	ARMC2			MANBA	Pvit_10201	MAGI1	ZNF576	CRLF3		EPN2	C20ORF24	TACR3	PTPRN	RABGAP1L	MAG	C16ORF86	ELFN2	STX1A	RPP40	GNAI2	RAB21	ZBED6
BBX	GRPEL1			SH3G1	MLL	NRBP2	TJAP1	HPGD		B9D1	DDR1	ARL2BP	F1NWA8	BX539340.1	ZGC:172282	ADAMTS12	MMP19	SOX9	AGAP2	QRSL1	EML1	EPB41L5
DMTF1	ZNF79			CSNK1E	DPEPE	MGAT5	MAP2K7	ETF1		TEKT4.1	ZNF488	BRWD3	SRC	CD72	ASPA	CYP1C1	MARVELD2	TMOD2	FAM13C	OSBPL3	MEF2C	RAPGEFL1
SHMT1	ZNF420			MARVELD2	UBR4	TARDBP	SKIL	GJB1		TMEM244	NELF	UBR5	FGL1	ERGIC2	GTF3C4	ARHGAP4	RBBP5	C12ORF51	PPIA	IGSF8	AC027323.1	PKD1
CDR2	CAMK2D			UAP1	PIWIL2	ZNF197	KIAA1024	GLTSCR1		LMLN	CA144	SFXN3	WFDC5	YJEFN3	HSD17B6	MPP7	WIZ	HIP1	PHYHIPL	F1NQJ6	TMEM98	C14ORF164
RGS7	NCOA6			KLHDC8A	DNAAF2	PBLD	FOLH1	ITGA7		WASF3	PLEKHA1	F1NGR8	TMEM198	MPZL2	Pvit_10724	HMG20A	METTL17	NR4A2	ALKBH5	LRRC43	KLHL25	WU:FK11D03
ACO1	Q5ZI44			LYPLA2	SAFB2	Pvit_03145	CCDC42	MAP3K1		CHURC1	L3MBTL3	YIPF5	DGKA	MAFG	CPNE2	PLCXD1	ACR	TMEM132E	SDAD1	ITPRIP	MMP15	FYN
RERG	TUBE1			SHANK1	RAP2C	SAMD8	MEPCE	AGAP2		MFAP3L	MLL5	LGR4	CSRNP1	TIPIN	CLSTN1	TCEA1	F1NSX3	ADRBK1	TSEN54	SMARCD1	COL24A1	ALG9
C1ORF228	C19H17ORF85			MAMLD1	ZNF618	ZFP91	USF2	ADAD2		NEK5	LIG1	THRSP	GSTT1B	KCTD10	Q90789	LRRC29	CTPS2	BUD13	RNF169	SCAND3	SLC6A2	HYDIN
SGCB	FAM211A			ANKRD11	GRIN1		Pvit_10860	WDR24		SOGA1	MITF	CHST10	TCEB3	ZNF99	GTPBP4	TAF13	UBL7	CADM1	FAM19A1	FAM118B	ACSL6	MEIS3
TATDN1	ADAL			IMPA2	CDC2L1		FAM70A	PPIL6		NLK	OS9	GABARAPL2	E1BS63	WDR76	CUEDC1	ELFN2	LRRC9	ZBTB16	PCYOX1L	ZNF398	WDR24	PPAP2C
NCAPD2	C15ORF58			TACC1	DDX51		CRKL	WTIP		C22ORF23	ZNF167	KCND2	CREB3L2	USP33	WDR24	SI:DKEY-205H13.1	ULK2	CAPN6	KCNA4	ARSG	PROKR1	Pvit_01910
SCAI	TPT1			40787	ASH1L		BHLHE40	FAM19A1		TMEM63C	PPFIA4	SMCR7	TNRC6C	PSMD1	GRIK1	CILP	Q800I0	ACAD9	ARID4A	WIPI1	USP16	C1ORF198
KRR1	NUS1			MEIS1	SPON1		GANAB	GPR12		MCOLN2	UBL4A	RFTN1	PROCR	PEAK1.1	ANGPTL2	ALG3	AKR7A2	TEKT5	C17ORF104	LAMB2	CCT8	ZNF839
ACOT2	ZNF268			MEF2C	PRR11		NR1H3	CACNA1C		TMX4	ARHGAP23	Q802E6	METTL23	ZMIZ1	EFCAB2	VWA5B2	G2E3	HUWE1	WBSCR16	CELF3	KIF15	SRPR
AP1M1	CNPY3			RFX3	FLCN			GRPEL2		VPS13C	TRAF3IP1	Q9YI58	ULK2	HMG20A	VSTM4	CTNNAL1	TBC1D13	PIGY	Pvit_15937	MBNL3	SEC62	LYSMD4
Pvit_02095	SCAF1			ILVBL	APEH			MR1		GBP2	LRRK2	TMEM63C	NUDT1	HCN1	TUBD1	C2CD2L	PLEKHG1	FAM13A	ZNF488	RNF185	GLT8D1	ZMAT2
ADAMTS5	AGPAT2			YIPF3	EIF2C3			PTPRE		C17ORF104	SMTNL1	MYBL1	SNX8	TOR1AIP2	ELMOD2	MAOB	PCMT1	EIF2S1	NELF	NAT16	GNL3	VSIG4
KIAA1919	TMEM33			SLC5A7	DLC1			PLEKHA1		ZNF167	DKC1	Pvit_14840	MAP4	Pvit_03360	TBC1D9	FAM149A	TFCP2L1	MPZL2	RTN1	CAMK2B	ADD3
PAK1	CALML4			PCYT1B	KIAA0317			ZNF268		CNN1	MPP1	TMX4	KATNA1	SRC	AGPAT2	ZDHHC17	EAF2	MPZL3	MAEA	HIF3A	RALGPS1
PRPF4B	FAM118B			SEZ6	PPAP2C			PITPNB		ALG11	HOXC3	GPR22	C6ORF72	SH3BP1	ZNF24	PLEKHA3	COX18	SAMD14	SMG1	DAB2	RFTN1
GOLIM4	HOOK1			MMP15	MLLT1			CGN		PNPLA8	STX12	XB-GENE-5809894	CC2D1B	SH3G1	LGALSL	RNL2	ZNF232	SLC8A1	SMARCD3	PITPNC1	FAM211A
PAN3	GCC1			SLC35D1	OSBPL6			FAM155B		PPAT	RAB40C	Pvit_12071	ZFYVE9	CBY1	NP_001015804.1	PABPN1L	MAPRE1	NOE1	FOLH1	THADA	S2536
MSMO1	C18ORF1			CEL	ANKRD13B			TAX1BP1		B4GALNT1	OSTBETA.1	INO80D	RWDD4	SUOX	ME2	ADRM1	SLC4A4	NOL9	MEGF6	PLEKHG5	ZNF609
TRA2A	FBLIM1			GTF3C4	CORO6			BAIAP2		MBOAT7	DLG4	NFASC	WIPI2	IKZF4	ACTN4	PICALM	Q5ZLF8	FAM83B	NDUFS2	GBRB4	IPO8
STK24	KIAA0664			KLHL28	CD200			DHX37		ZMAT3	FA46C	ETNK2	SHISA5	C2CD2L	FAM102A	PCMT1	ZCCHC14	FHL3	TM4SF19	RAP1GAP	NUS1
RNF19A	FAM92A1			ZNF217	UBE2R2			BAZ2A		TRPC3	SCRIB	Q9YHW6	SLC24A4	VPS11	IHH	CC2D1B	SLC25A42	SPATA5L1	ARHGEF25	ZC3H4	FAM124B
FBXL3	MRE11A			EPHB6	TMEM106B			WIPI1		THUMPD1	MGAT5	PRICKLE3	PLS1	MARVELD2	CASP9	COX18	MAPK12	POLG	OS9	CTDNEP1	RRAS
CLN5	SIRT1			NGFR	OSBPL11			BBS1		TCP11	FGD4	FOXP1	CTBP2	XB-GENE-5854345	PPFIBP1	RET	GAS7	NUDT16	ZBTB10	SELRC1	SGTB
IPO11	RIPK2			ERRFI1	NOA1			EMID1		GFPT2	DHX58	RSC1A1	PSG9	NPHP4	NUP133	CTBP2	STX1B	L1CAM	CPT1C	HCFC1	LAMA5
REV3L	ZMAT3			SFXN3	HYDIN			DUSP16		Pvit_18457	COL4A4	TBL1XR1	PRCP	C16ORF45	SPIRE2	MYEF2	FBXW2	SVIL	FAM13A	ZNF160	HTR1E
FARP1	SRI			GPR157	CDC34			ZZEF1		VIPR1	TMEM189	PRRT3	PDE2A	LYPLA2	ELOVL6	BRD1	TMX1	MIA	OSBPL2	C14ORF43	GPR183
HRAS	SI:DKEY-32E6.3			PLSCR5	MORN5			PPPDE2		PDK2	DOCK5	C6ORF106	MTUS2	ZNF23	AK2	SLC7A5	CD2BP2	RAB4B	SEPHS2	RNF34	MKL2
GGN	ZNF197			GIGYF1	LHX6			Pvit_07075		KCNK1	INO80	MAP3K4	Q5ZLF8	TMEM27	DHX36	C3	FAM78A	CARS	F1NNP2	KDM2B	HOXA7
PPP1R37	MBNL3			ITCH	RBM23			SEPSECS		SSBP3	LARP4	C1ORF93	Q5F473	Pvit_15446	EIF2C1	PPAC	NUP214	EML6	ST7L	ARHGAP9	BEND3
AFF4	LARP1B			FAM13C	ANO7			MPZL1		SEMA3GB	XB-GENE-986079	AMOTL1	TRIM25	UBL7	ATP5SL	KRT222	Pvit_18769	GRID2IP	SCAMP4	C1H12ORF48	ABI2
ABCA1	AP3M1			PHYHIPL	HDLBP			TARS2		EPN3	PARG	ANKRD9	TNFSF10	ANKRD11	GIT2	PLXNA2	BIN2	TMED9	IRF2BP2	VPS26B	CTSZ
PGRMC1	PIF1			GBRB3	PRKCB			PHKG1		KCNJ5	HDAC11	ARHGAP23	KLHL25	SLC35E1	RAB27B	TEAD1	CRISPLD2	PODXL	ZNF784	MOB3A	IRF4
Q5ZJ16	NXN			EIF4ENIF1	PRKCB			ACO1		RGS16	AJAP1	STARD4	STYX	SIN3B	PRR14L	THRB	DUSP10	FBLN7	DTNBP1	F1N909	TOX3
BAK1	C11ORF30			MPND	CACNG3			IL6ST		KIAA2022	KIAA0556	ERV3-1	CCDC75	METTL23	MYH11	SLC4A8	CRBN	SPEG	ARHGAP23	NDNF	EIF4E3
VAPA	QPCTL			PROKR1	ARRB1			IL31RA		PTPN6	TMCC1	Pvit_19365	UACA	PDE8B	CPSF7	PCDH19	CNTN4	TCP11L1	GMPS	EMILIN1	DNAJC7
	RAPSN			NT5DC2	FNDC4			LRRK2		SLC6A8	SRPK2	NUFIP1	FSTL3	LZTS1	BCAT1	DGKQ	COL24A1	THBS2	SLC25A23	PRKG2	EPB41L3
	YPEL4			PPIL6	RELL1			LVRN.1		WDR87	SI:CH211-288D18.1	GBA	EHBP1L1B	TFCP2L1	HSF4	LYSC	FSTL3	SI:DKEYP-72H1.1	ARHGAP21	DAPK3	SEL1L
	AP3S1			HPCAL4	UNC13C			CORO6		DHCR24	GRIP2	KBTBD4	ETV2	Q9DF37	C8ORF76	TP53INP1	RABAC1	TRIM65	PLK3	BCKDHA	CAMK1G
	PTPRO			PSAT1	BAZ1B			MOB1B		PPP1R3D	SH3RF1	MYD88	TUB	Pvit_06717	TPST1	TUB	ARHGEF1	DDX17	KBTBD4	UBE2S	DNAJC5
	RAB39B			NP_001072505.1	NMRAL1			GIT2		NFIC	ZGC:153738	DAPL1	SLC39A6	ZDHHC23	ANKRD49	ZGC:172282	MAG	KDELR3	DCK	CNTF	FAM164A
	WDR67			CAMK2A				LYPD6B		BICD2		KIF5C	ELMOD3	SLC44A1	CLCN6	TTC3	GALR1	FBXO10	VAMP7	TGFBR3	SYN3
	GALNS			RFTN1				CEP135		MARCH7		AKAP4	ZNF470	RET	EIF1	DSCR3	CORO2A	GNAO1	MCF2L2	MON1B	PHF13
	PPFIA3			SCN8A				GTPBP1		ZC3H4		FEV	SLC8A2	MAPK8IP3	SELRC1	TTYH2	TSC1	CILP	RAP1GAP	USP11	FAM154A
	FADS1			METTL7A				CEP350		USO1		SOAT1	C20ORF194	CETN3	DET1	NCALD	FRMD1	TMEM179B	FAM166A	SLC38A5	C1ORF96
	NDEL1			TBC1D16				PDZD8		KCNE4		PPT2	SLC38A6	Pvit_10860	CASQ1	SLC28A3	KCNK1	CTNNAL1	MAP3K12	ZGC:158614	F1NNP2
	ST3GAL5			ANKRD39				TTBK1		CDC34		Q5ZM56	PDHB	MTUS2	JMJD8	AGAP2	ZNF217	MARVELD2	ZC3H4	SEZ6	MBNL3
	WDR26			SLC23A2				MOCS2		TMEM135		STC1	FAM3D	RFX3	C18ORF21	NGFR	PSMD7	SI:RP71-39B20.3	BCAT1	Pvit_00684	CNP
	LRP3			ADAL				RCN1		SLC38A1		CUL7	CBX1	C3ORF70	TBC1D20	KIF2C	MCF2	FAM57B	SLC39A14	PSEN2	FREM1
	STAG1			CERS1				BTBD7		DBX2		SOGA2	PSMD7	SMC1B	TLK1	CDC7	CADH6	XB-GENE-5854345	SCG2	ZGC:158654	NR1D4A
	FN3K			C15ORF58				FNBP1		ANO6		ORMDL2	NENF	TBC1D10B	PIAS1	ERMP1	UBE2R2	EGR3	ZNF160	CORO2B	RICTOR
	SNAP47			DENND5B				F1P4F0		XB-GENE-5830282		TSPAN12	EPHB6	SUZ12	TRAIP	Pvit_04933	PLSCR1	CDK18	UBTF	FAM57A	UBXN2A
	SALL2			MAP4K2				CDC34		NDEL1		CEACAM19	ERRFI1	ABL1	SLC15A4	GIGYF1	PRKAR2A	PSTPIP2	SERPINH1	SH2B2	ADCY7
	MLH1			SORL1				TSPAN12		MAPKBP1		GALNS	ADPRHL2	Q9DD46	CLK2	IDH3B	TCF12	NAV3	TMEM135	PCNP	PLEKHH2
	LRRFIP2			CLEC7A				RPUSD1		C13ORF33		IGFBP5	PXK	GALNT7	PPOX	ARHGEF37	CUEDC1	CALCOCO1	ERCC1	ASPG	SCUBE1
	TENC1			PLD2				RNF125		DGKE		RL5	CLSTN1	GCK	Pvit_10311	PLSCR4	NR3C1	CAMSAP3	WDR26	BBX	METTL8
	UBN2			C19ORF21				ANKRD49		SLC30A1		COX5A	GLMN	TSR1	ZBTB45	RFX7	LGR4	DGKI	CHERP	ZNF827	WDR82
	CASQ1			RAPGEF3				CRY2		MYNN		ZSCAN2	C1ORF146	GPHA2	FLCN	LRP4	C11ORF49	BZRAP1	ATF7IP	Pvit_02494	SLC16A2
	MICAL2			MKL2				QRICH1		PHF6		TUBA8	FBXO45	PAK4	B4GALT3	MX1	ARFGAP2	KCTD9	DHRS3	Pvit_02839	AASS
	MMRN2			AKT1S1				STAC		GPR137		SI:CH211-154O6.6	Pvit_04931	EML2	ECI1	GBRB3	ITCH	ANKRD11	ATP1B3	ARHGEF1	LRRK2
	BMPR1A			PLS3				DHRS3		DAGLA		FAM174A	TSPAN2	CDK19	UBXN10	CTSL2	WDR24	NEUROD2	KDM4B	ABHD14B	FAM194A
	Pvit_00471			IGSF11				MPRIP		DR1		NRBP2	IDI1	GALR1	Q5ZMC1	MAPK7	FAM13C	PRSS55	PIGU	SLC6A8	SLC16A3
	Pvit_00470			ZMYND10				COQ6		PPP2R2C		BTN1A1	GTPBP4	CCDC129	EIF2C3	SI:DKEY-266F7.1	PHYHIPL	CATD	Q68PJ2	SLC6A8	ICMT
	TEX15			SAMHD1				TIMM17B		ARHGAP42		SASS6	CCDC64	ZBED1	ZNF410	SYP	BAHCC1	ULK2	PLD1	ZGC:113278	ZDHHC2
	ZNF180			PARL				FNBP1L		TRPM3		CRTC2	SYPL2	HEBP2	FAM161B	SLC16A6	CHST6	ZNF180	DFFA	SLC7A4	MTSS1
	41153			IKZF1				PKP2		AMN1		FGD4	SHCBP1L	TACR3	GTSF1	SLIT1	SYP	SI:CH211-26B3.4	AMN1	FN3K	BICD2
	VEZF1			ZNF569				ISM2		METTL20		DHX58	BAI1	TTYH2	ABCB9	DNAJC11	FAM203A	BRD2	METTL20	SIDT1	C15ORF42
	WRB			ADAMTS8				WASH6P		ELMO2		TBC1D2B	RXRB	UCK2	PLSCR3B	PDCD4	SEMA3B	G2E3	PTPRT	MGAT3	LAMTOR3
	SLC7A10			CACNG7				PPARGC1B		C14ORF43		FCN2	GRPEL1	RNMTL1	CARNS1	RBM20	RNF169	AGPAT3	STMN3	CELF3	MAFK
	RPN2			SRRM3				C1QL2		CPEB1		WRB	AFAP1	BRWD3	ZMYM1	PSAT1	GGNBP2	CYP2A6	DENND5A	ZNF197	PLCZ1
	FAM108B1			GFER				C7ORF58		WHSC2		THNSL2	FAM193A	RAB5A	SGPP1	CA4	ALAD	CC2D1B	HORMAD2	GBRB4	CRYBG3
	GDA			PPM1G				SHE		Q9W6F6		CDC40	MON1A	TMEM201	GUCY1B3	GPR12	ATP7A	ZFYVE9	ARVCF	Q5ZMA7	GCA
	HDAC11			LRRC46				RASL11A		ASNA1		Pvit_06360	RNF169	LSM12	DNAJC5B	CSF1R	RC3H1	RAB21	GEMIN2	DENR	ARPP19
	ZBTB45			MBD6				F1NK66		ITGA6		MMEL1	PAQR7	MTMR11	TOM1	JAKMIP2	TDRD12	ZFC3H1	TRAPPC6B	KCNQ3	HNRNPA1
	BCL2L13			TRIM7				CYP20A1		THSD4		Q5ZI00	NOM1	KCTD2	GRIN2A	SPAG5	C20ORF24	ADAM9	PCDH11X	MBD6	NP_001005718.1
	Pvit_00370			CPNE1				SLC2A10		PCMTD2		Pvit_03273	WTIP	HMGX7	PPHLN1	SI:DKEY-11O15.5	HLF	MAPK1IP1L	Pvit_05747	FAM131C	LRRN4CL
	UBE2K			BNIP3L				RHPN1		ZXDC		PAPSS2	FAM19A1	F1NTJ1	SLC35B3	CREB3L1	PUS10	UROS	TTC35	CLCNKB	ZAN
	LIAS			BSG				XKR7		SNX31		C20ORF20	ACACA	HVCN1	FTSJ1	COMTD1	CUX1	MAPRE1	PRAF2	SLC25A34	WDR26
	N4BP2			STON2				METAP1		CTHRC1		CO044	LHX1	SMPD5	TM9SF3	HLF	HMBOX1	C16ORF93	SH3RF2	TET3	F1NCR3
	PPARA			ZNF704				MAP2K3		GPD1		PAK2	CAMK2A	MPND	TCP11L1	TRMT2A	MFAP3L	TMEM107	KIAA0247	CCDC113	COL11A1
	RAB33B			PPP6R1				KRAS		RELN		SH3RF2	NCOA6	UBA3	SPAG5	Q5ZI44	MARCH5L	PER1	FKBP5	SETD6	LYPD2
	RUFY2			PCK2				OBFC2A		RAPGEFL1		CHCHD4	SPAG5	LMLN	KCNAB3	VEZT	LRP5	ARHGEF10	FASTK	CNOT1	HIPK1
	SLC27A4			SPINK2				CDK5RAP2		BNIP2		TBC1D4	HMBOX1	SLX4	Pvit_14642	FRRS1	BMP15	PTCHD2	FGF21	PTPLAD2	FHOD3
	37500			KLHDC8B				OSCP1		Pvit_14456		C16ORF42	KIF13B	SLIT1	SEMA4B	Q9YI58	FAM211A	FBXO6	TSC2	SGSH	F2
	KLC1			PSMB4				FLCN		SPTB		CNN2	ZNF420	C8H1ORF222	CSF1R	SYS1	TMEM59L	KCNAB3	NAIF1	SLC16A3	Pvit_04534
	KCNQ3			CELF3				NR4A3		ANKRA2		PHOSPHO1	FOSL2	NP_001017316.1	RFX1	SETD7	SH3TC2	Q5ZLP4	SLC25A25	RDH14	CRLS1
	ZNF397			OCRL				IGLV3-21		ARRDC4		FBN2	METAP2	EIF2AK4	IRF9	TSPAN15	ACRBP	LAMC3	Q7SX83	FA49A	COL4A4
	RAB22A			PPFIA4				RELL1		TTLL11		UBE2M	USP44	SLC39A7	IGSF11	LNPEP	TMTC1	OPRM1	TNFAIP2	ARL2BP	C14ORF43
	CDK16			SI:CH211-151O1.3				RAB22A		DAB2IP		STAM2	C19H17ORF85	ZNF420	MPZL3	RSPH3	TMEM39A	PLXNA2	SNX4	HLA-B	CANT1
	CRELD1			FUNDC2				STAG2		BNC2		WNT7B	PORCN	PAQR7	SALL3	KIRREL3L	QRSL1	AKAP13	KIAA1456.1	TMEM175	GATSL3
	AP4B1			CABZ01081490.1				MFAP3		TMEM38B		USP34	NELF	CNPY1	SALL3	EPHB1	IRF5	MMP15	GTPBP10	CIRBP	ARF3
	LRRC58			ZNF167				PPAP2C		PRKG1		TMEM106B	SI:DKEY-21O19.6	ACACA	MAP1S	NAALAD2	TSPAN33	DDX26B	SH3RF1	SNPH	KLHL20
	DENND4C			C12ORF43				C1ORF198		NAV1		ABO.1	PDE1A	CACNA1C	SPIRE2	C19ORF21	LNPEP	C16ORF73	MXD1	LPHN1	UBOX5
	HNRNPC			RNF185				XDH		GTSF1		PITPNM3	CRKL	SCN8A	FSCN2	ATP8B1	MMP19	LYSC	SNPH	KIAA0430	PROSAPIP1
	ATXN1			FAM69C				ANXA11		IRGF3		TRIM9	SYDE2	HLF	TMEM88B	LAMA5	LRMP	SLC35D1	RSRC1	LYSMD4	GLRX
	CCBE1			SH2B3				ZGPAT		PTPRB		NCDN	ACRBP	PIAS3	SLC38A3	ZFYVE20	GOPC	HER6	PAG1	Pvit_09435	ARSK
	RBM3			PDK2				NSF		MOK		TSPAN5	CALU	Q5ZI44	CORO2A	CHD2	ZNF91	TMEM150C	IGSF3	EPS15L1	ZFP106
	Pvit_14254			PLXNA1				DERL3				ATP5F1	PCSK1	Pvit_19149	SLC38A5	INHA	PPP1R26	ESRRA	ADPRH	Q5ZLS5	OLFML1
	ALKBH4			SETD3				SNF5				ABCA1	SORL1	KIF21A	HADHA	ACCN2	FMNL3	EXTL3	EVL	POLR2E	SOD1
	SCAF1			PHLDA3				TARDBP				SNX4	MED28	HMBOX1	MTA2	GPD1	PLD2	VIT	Pvit_06228	HMHA1	NRG2
	PHKA2			AK2				TRIM7				PEX5L	ZNF45	BMP15	AFAP1	CNN1	ZNF420	PACS1	GRIN2C	F1NF68	FAN1
	NOVA2			POU6F2				DENND1A				LZTR1	IGSF8	MAPK8	ZSWIM5	F1NA47	MED16	ARHGEF1	HSP90AA1	OLFML1	ZFYVE27
	TATDN2			SSBP3				ACR				IPO9	ZNF638	Q5F3X2	PIM1	NPRL2	LACTB	XB-GENE-5872637	KCND1	PEX5L	EDN2
				SLC30A2				CPSF4				GABRA2	C19ORF21	ULK1	MON1A	CNTN1	SCLY	SIPA1	FAM19A1	RELA	SEPT2
				FAM3A				TMEM183A				YIPF2	TPRA1	CHKB	NOTCH3	ADAMTS15	MAST4	PAK4	ZNF652	SMURF1	PITPNM3
				ARV1				CYP26B1				IGSF3	ESF1	MMS19	C17ORF104	KLHL5	ATP8B1	EML2	SYS1	SENP6	PCGF3
				GCNT7				RHO				ADPRH	CHD2	UBXN1	LRRC43	EIF4E3	ZFYVE20	TRIP12	KCND1	RNF44	RALGAPB
				MTMR4								ZNF318	FAM49A	SYDE2	POLR1E	COBL	MYO1C	DALRD3	RALGPS1	LNX2	KCNA3
				USP30								NPC2	MKL2	GGH	GMPR	KIF19	ZIC5	CHD8		PRRT2	IDE
				NOVA2								SRSF3	SI:CH211-278J3.3	CAPRIN2	SFT2D2	SENP3	LGALSL	SETD5		TACO1	ABCA1
				Pvit_16902								EDARADD	F1P594	TSPAN33	CCDC22	SAMD4A	HTR2C	DYRK1A		MYH14	RBPJ
				MLLT4								RBM3	QRSL1	HIP1R	SPEG	ZGC:153654	ME2	TSC1		UBXN2A	LRRC58
				ADCY3								ABCB6	ABI2	SYNGR2	NPHP4	ZC3H7B	GOSR2	ZNF323		DNAJC15	CD80
				NTRK1								GDI1	FAM168B	LRMP	SPAG5	GPHR	HYAL3	ACOX2		ZC3HAV1	TFPI2
				BTBD19								DENND1B	MSANTD3	MICAL1	MB21D2	PDZK1	PPHLN1	NRN1		FAAH2	INTU
				TXNDC11								MSI1	ARF6.2	SMPD2	FHL3	DNAH11	UNC5B	KIAA1244		ATP1B3	TRIM7
				ARHGAP44								RPRML	HPCA	XB-GENE-5815363	CSRNP2	CDCA7L	CYP26C1	CBX1		COL4A1	PPP2R5C
				LRRK2								MPV17L2	ZNF398	RSPH3	CAPSLA	RAPGEF5	AP1G1	SUGP1		HADHB	NPNT
				F1NP51								PPIL6	SCARB2	SEMA4D	RNF216	EFNA3B	F1NCD3	SLC35F5		SCARA3	Pvit_15545
				FAM180B								IRF9	ENDOV	F1P3E1	PEX6	IQSEC1	NQO2	INTS3		SRCIN1	WDR16
				SLC39A13								CAMK2B	NMT1	LETM1	NF1	IQCJ-SCHIP1	PPP6R2	BRWD3		ARHGAP23	F1NQJ6
				SFPQ								STARD7	FAM199X	Pvit_15980	ZGC:172282	PLXNB1	CACNG7	CADH6		RIOK2	IGBP1
				Pvit_18821								ATP1B2	STXBP1	AK1	ZGC:113263	KIAA0895L	Q9YHW6	NGFR		Pvit_14084	FAM91A1
				PKP4									FER1L4	AGPAT2	BUB3	TRPC3	TOMM40L	KLH13		TXNDC15	WIPI1
				GRAMD3									Q5ZIZ3	SLC39A5	SKIL	PPFIA4	RBL2	MTMR11		CALR	NP_001096189.1
				RING1									BSG	C19ORF21	MICAL1	DENND2D	LINS	C17ORF28		SOS1	IQCB1
				C5ORF28									TAF8	MED16		PI4K2B	CWF19L2	KIF17		NAV1	USP39
				GPER									ARSA	R3HDM4		LGI2	METTL14	CDR2L		RAB3IL1	TNPO2
				ZGPAT									Pvit_14199	DOK7		SPIRE2	NOL12.1	TSSK4		CABZ01081490.1	CSF1
				UNC13A									EMP3	TPST2		CABZ01081490.1	GPN1	MR1		CYHR1	KCNK6
				RAP1GAP									CDCP1	MKL2		FAT3	KIF19	Pvit_06552		ABCD1	CPSF2
				CBX7									ZHX3	WEE2		DIS3L2	BSG	RFX7		ABCD1	PSMD1
				NANS									DNAH11	FAM155B		PKN1	F1NPH9	NF1		ASAH1	CRK
				Q5ZM56									CDCA7L	LGALSL		EGF	MAPK8IP2	CSRNP2		RYR1A	PIGX
				Pvit_04919									ZSCAN20	DSC1		PPP1R12C	B3GAT1	TFCP2		BCLAF1	Pvit_14612
				SP1									RIMS1	ACCN2		GAK	CSK21	Pvit_17022		RXRB	MBLAC1
				ZNFX1									LRP1	ABI2		MTSS1L	UGGT1	RARS		EIF4E2	LINGO3
				RMND5B									PPFIA4	SMARCAD1		IKBKE	ZHX3	DLC1		PXDN	BOD1L
				SGSM1									DCUN1D3	NFASC		INF2	LPIN3	RFA1		EPHB2	CILP
				CCDC12									TRAPPC1	PLEKHA6		GGPS1	STEAP2	TLCD2		IPO8	IFT57
				SLC25A44									CABZ01081490.1	CACNG7		NUDCD3	FITM1	LRP4		NMRAL1	EXOC8
				MEX3A									GPC4	FZR1		ABT1	PLXNB1	CHD4		KIAA0556	PLEKHA8
				BCAT1									E1BQJ8	XPO5		GMFB	L3MBTL1	HSPA14		Pvit_19143	RORB
				SOGA2									C15ORF57	RBMS2		LSM11	ASRGL1	DCLRE1C		EIF2C3	SH3PXD2B
				ARID1A									ANKIB1	PLEKHM2		RNF145	CCDC71	CSTF3			ULK2
				TADA1									FOXRED2	FOXRED1		CTAG2	MID2	GABARAPL2			ZFP91
				TMEM145									PPARGC1A	C20ORF160		HLA-DPA1	COL7A1	TMEM8A			RGS1
				SLC45A3									SETD3	SYNPO2		FMO2	LGI2	PHC3			SRRM3
				CSMD2									TNNI1	LIPG		ERV3-1	ADAMTSL3	TSEN54			SPAG17
				MAP6									TRIM41	RNF157		Pvit_19365	KIAA1199	EPS8L2			LGALSL
				PSD3									ENPEP	KIF19		UCMA	NPY2R	GNB1A			KCND1
				HOXC6									SAFB	PSPH		ABCC3	C1ORF96	Pvit_06370			SEPHS1
				MIDN									STARD3NL	CRCP		TANC2	MKRN3	HM13			SUZ12
				ITGB8									GMFB	NUP37		DDX52	CABZ01081490.1	NP_001017316.1			SPEG
				FAM59A									FAM101B	F1NLL2		SYNRG	MAPK9	GNAI2			EIF2C3
				EPB41									CEBPG	SAMD4A		BMP2K	TNRC6B	XRRA1			POU6F1
				AANAT									PEPD	GPR19		GPR173	SZT2	SMNDC1			PROM2
				AL138764.1									LIPE	CDKN1B		PIGG	ZNF197	XPNPEP1			RPRML
				CLCN6									ERV3-1	FAM13A		ZDHHC15	APOL5	IKBKG			EMP3
				ANO6									BCMO1	CSDC2		SRSF7	MTSS1L	CNPY1			TMEM14C
				E2F4									BCL7B	GPHR		RPS8	FAM163B	POLE3			LTBP2
				JUP									SSH1	PDZK1		TPRKB	FAM176B	ATP7A			NPC2
				PITPNB									MBOAT2	L3MBTL1		LRRK2	SLC25A28	TP53INP2			PSME4
				SHISA6									MYPOP	Pvit_14612		NFIL3-2	TECPR1	CCNC			RARS
				DLG4									NGFR	CCDC71		CHD5	ZNF676	JAKMIP2			DLC1
				CD81									TMEM30AA	PPFIA4		GPR153	CELF5	PCYOX1L			PEX5L
				Pvit_07641									ACO1	DENND2D		HSCB	IREB2	VDAC2
				EFCAB5									SOS1	DCDC2B		SLC6A8	ARHGAP23	Pvit_00684
				RLTPR									MAPK3	C1ORF96		CSRNP3	HLA-DQB1	METTL7A
				ACTR2									MAGT1	LYPLAL1		MRPS10	RHBDD2	CBLN1
				SI:CH211-22I13.2									ZC3H7A	GPS2		RCOR3	CUL4B	CUX1
				CYSLTR1									ISG20L2	FAM129A		DDX41	PACS2	MFAP3L
				SLC11A2									NOP14	POU2F1		RAB27B	YES1	MARCH5L
				SCNN1B									SFPQ	GPA33		ST18	TNFRSF1B	SEMA4C
				PAQR4									C15ORF23	TNFRSF19		FAM178A	NOVA2	Q802E6
				COMP									CYTIP	BRAP		C1ORF228	NCAM1	PHKA1
				CRTC1									Pvit_16969	PHF17		ZDHHC2	IL6ST	BMP15
				SAMD4B									GRK6	PDIA4		AP2M1	IL31RA	SI:DKEY-172J4.3
				PLEC									DDX41	PLXNA1		NFIC	TMEM179	WBSCR16
				NRBP2									RAB27B	NPTX2		RAP1GAP	NES	C19H17ORF85
				IRAK1									CLCN4	Pvit_05767		DDX6	CEP41	FAM211A
				RAP2C									LIN28	ATPAF1		DUSP3	APBA2BP	B4GALT3
				TARDBP									NINJ2	GRB2		TMEM101	CEP164	NELF
				SLC25A19									HMGCS1	Pvit_19402		NADSYN1	CLSTN3	SMARCC2
				MUTED									PRRG3	THG1L		TNKS2	TMLH	PRKAG1
				ZNF618									MTMR8	ST8SIA6		SP1	ICMT	TMA16
				CHST3									SH3PXD2A	ANKFN1		C15ORF42	CTDSPL	MARCH2
				MUM1									DPT	XB-GENE-5885309		ZC3H4	ITPKC	SI:DKEY-21O19.6
				C7ORF58									PRR14L	Pvit_16719		YIF1B	CS054_XENTR	CROCC
				PRC1									KIAA1045	C1GALT1		BTBD3	ZNF397	NLK
				WDR43									NFIC	SLC33A1		VAMP1	IQCG	PDE1A
				Pvit_14877									PIGB	B4GALT5		AEBP2	ZDHHC2	ZNF513
				SLC9A3R1									LRRC10B	SLC9A8		MEX3A	VCP	LARP6
				F1NK66									PPP1R32	STARD4		FAM65A	ARFRP1	RPS6KB1
				TMPRSS12									CBX7	CAMK4		RAB31	LRG1	DENND5B
				TMEM56									ZBTB5	C19ORF21		SAAL1	TMEM101	ERAP1
				KIAA0195									TOR1B	ABCC3		ORMDL2	Q5ZM56	CCDC157
				MMP14									TATDN1	BCL7B		TGFB1	SRCAP	ATP2A2
				CDH24									MAP3K12	GPR56		CENPL	Pvit_08105	HIP1R
				TMEM120B									SP7	TANC2		MYO9A	SSBP4	DSEL
				CBL									C15ORF42	RGS7		NR2E3	PICALM.2	TBCEL
				STK24									ZC3H4	METTL8		SLC45A3	MTMR2	UNC80
				ISCA2									ITGA2	GPR173		PSD3	BCAT1	SCAF1
				LSM14B									RP11-268F1.2.1	FGFR1OP		AMTN	HSD3B7	AGPAT2
				CD300C									COL4A6	MAPK3		PPP1R12A	FNBP1	PAIP2B
				ATG16L1									BCAT1	ISG20L2		ATP6V1G2	F1P4F0	PLD2
				CASKIN1									CTU1	SCAMP3		NP_001005718.1	GJA4	PSMF1
				PPM1H									GDF11	KIRREL3		USE1	MAP6	GIGYF2
				F1NT40									ZBTB12	CELF1		UBTF	PVRL2	GPR22
				FARP1									DARS2	YPEL4		SPIRE1	F1NRT9	SYNJ1
				IMPAD1									NP_001120138.1	AP3S1		ANKRD49	SLC1A6	SRFBP1
				CDK5R1									ARRDC2	TMPRSS13		Q5F3T2	TSPEAR	ZNF250
				C11ORF1									CA3	SFPQ		NLRP6	LRRC3	MYO1C
				HYDIN									AANAT	TMLH		CLPTM1L	SPHK1	LRRC43
				PHACTR4									ANKRD49	SPPL2A		TBC1D8B	PTPN21	CLIC2
				ANO7									SLC46A2	PDE8A		AZI2	GPD1L	PTMA
				HDLBP									NAB1	SI:BUSM1-163L24.3		KIAA1407	SI:DKEYP-110E4.6	TMEM33
				DDIT3									ICOSLG	VAT1		HAPLN1	DCP1B	Q5ZIG5
				RUNDC3A									IGFBP2	ARHGEF17		ZRANB1	AIFM2	SLC4A3
				MOB4									GAST	SLC6A8		TRIM71	ZNF189	XB-GENE-5905096
				LOC421845									FADS1	CLCN7		ERBB2	Pvit_16985	TNPO1
				RYR1A									UTP23	DHCR24		CLOCK	THTPA	ZIC4
				EFR3A									SHISA6	GBRB4		RND3	DVL2	ZIC1
				PPP1R37									NT5C3	SEMA4G		QRICH1	AP1M1	SPSB1
				ZNF148									ZRANB1	MRP63		DGKE	F1NCR3	CNN1
				EFHA2									C13ORF33	NFIC		KIAA1549	DDX60	IGSF11
				NAV1									ERBB2	UNC13A		KCNQ4	RASA3	AFF1
				TNXB									QRICH1	GTPBP1		Q9I9H0	STAT6	TLE1
				RBPJ									ATP11B	SUN2		ASAP2	BOP1	CNTN1
				NR5A1									TRIM39	CBX7		MICAL2	EFCAB5	ENTPD3
				HOXB5									UBN2	GPATCH4		MMRN2	CPD	SNX17
				DNAJC15									TMOD1	TMEM101		BMPR1A	FAM113A	SLC29A3
				SLITRK5									BRAT1	ZNF165		MPRIP	BTBD17	ARF6.2
				CLCF1									HIPK2	RPP30		ATP1B3	GAA	ETNK2
				ETV7									SESN1	STC1		TIMM17B	RTTN	PIK3C2B
				PDE4DIP									UPF1	SEZ6L		FEN1	DHRS3	IHH
				CLPB									RBM4B	SP1		ZNF408	PHF6	DHX30
				AN32B									NANOG	ZC3H4		AQP11	MMRN2	ZBED4
				TAF4									COQ6	DPYD		F1P2X1	SESN1	C1QTNF6A
				SHISA7									TBC1D2	CLCN2		TEX15	CAV2	C7ORF25
				DBC1									PTPRS	MAFK		TMED5	BMPR1A	FXR1
				MAML1									KDM4B	C16ORF7		PRPF4B	INO80B	PRICKLE3
				LRRC8D									PXDC1	MTMR2		TBKBP1	SCAND3	EPHB3
				XRCC1									MGAT5	RCN1		SLC26A11	GALNT1	SPEB
				EP300									CYTSA	SETD1A		SLCO3A1	Pvit_07664	ATP2A1
				HSP90AA1									Pvit_01689	SERPINB10		BCR	C1QBP	Pvit_01232
				SI:CH73-132K15.2									KIAA1161	ATP6AP2		TARDBP	TBC1D2	DHX37
				ABCC5									Q5ZMA7	BAI2		SEPT3	SLC16A10	KAZN
				SPAG5									BNIP3	DOC2A		REM1	Pvit_00470	RSC1A1
				EFCAB5									MYADM	SLC45A3		SHOC2	SP6	RAD23A
				PRKAG1									DLK2	KDM1A		MUTED	DHODH	CALR
				PSAP									PTPRT	MURC		TRPM6	GPCPD1	KIF5A
				SHISA6									ELMO2	F1NRT9		COL4A4	TARDBP	PPAP2B
				HEY2									C14ORF43	SLC1A6		ADCK1	SHC2	PRKAR1A
				TMX1									DNAL1	UBTF		F1P1D4	TBC1D2B	COBL
				KIAA1671									ZP3.2	SBNO2		FCN2	AGFG1	VKORC1L1
				ASPHD2									FGOP2	SPHK1		EXT2	ZNF397	GUSB
				ASPHD2									DOCK5	TOX		ATP13A3	Pvit_18893	PSPH
				UBE2M									Pvit_02312	AQP7		PTN1	CARKD	DNAJC7
				MTMR3									PRC1	WNK1		C19ORF12	RP4-697K14.7.1	LINGO3
				SH3YL1									PLXNC1	CU638692.2		DOCK5	B3GALT5	SDHC
				ELOVL5									BTC	EFHC2		LYAR	ATP13A3	TPD52L2
				ZNF420									MCART6	FAM54B		KLHL31	LRRC15	ZP3
				FSCN1									ADRB3	IGFBP5		ADRB3	SBF2	PPP6R1
				ZNF180									SLC11A1	FAM168A		GTF2H1	PES1	POT1
				INSRR									GAPVD1	RAB3IL1		GAPVD1	FRRS1L	IL11RA
				CELF3									FAM101A	FADS1		KLHL14	ZFAND4	EMID1
				GALR1									STK10	AZI2		F1NZV6	RPLP2	DUSP16
				CLCN5									GABPA	ERCC1		DENND2A	MMP23B	DAAM1
				SNX12									MRPL39	SEMA6C		MSN	SLC11A1	COG7
				HTR2C									DICER1	FAM69A		SYT4	CXXC5	ZC3H7B
				RAP2C									FKBP9	NVL		UBOX5	SCARB1	Q5F453
				HLA-DPA1									MAP2K2	FRY		MCTP1	CCDC65	GPHR
				BPHL									MMD2	MEF2BNB-MEF2B		RP1-239B22.1.1	FKBP11	PDZK1
				TUBB2B									HLA-B	LRP3		TMEM242	DDX51	HN1L
				NOA1									ZNF180	MSL2		TOMM70A	GLT1D1	ZSCAN20
				B4GALNT1									ANK1	SLC6A8		NIT2	POLR1D.1	CAMSAP2
				LRMP									CU468142.1	SCAMP1		VSTM5	CRAMP1L	SLC35B3
				MICAL1									IGDCC4	IQCE		PALMD	NTAN1	SPINK2
				SMPD2									KIF1C	FAM113A		Q9W6F6	NEURL1B	NAB2
				Pvit_06048									PSME4	Q5ZL80		KLF8	PAQR6	EPB41L1
				PM20D1									DMXL1	POLA2		ZFAND5	TMEM97	CELF3
				SLIRP									THSD4	BTBD17		DRP2	MRPL12	COL7A1
				CASZ1									OPRL1	FAM159A		HHIP	RHPN1	ACBD7
				ACAP3									PANK3	LPGAT1		ID3	RPN2	GUCY2D
				ZNF462									ZNF665	XB-GENE-5815363		BRPF3	ZFP106	CABZ01081490.1
				TSR1									TULP1	C20ORF29		FKBP5	PTPLAD1	IVNS1ABP
				ANXA4									PPP2R2D	TES		BAX	PIGX	KLHL21
				LMAN2L									KRAS	C12ORF53		BCAT2	ANKS3	PANX1
				LETM2									OBFC2A	GALNT1		ANO9	FKBP15	PKN1
				HYDIN									Pvit_09435	TP53BP1		Q67ER3	RDH8	POU2F1
				ENDOV									SCN1B	FHOD3		Pvit_13046	RPN1	PYGB
				ALYREF									ASCC3	GOLT1B		NID1	TIAM1	PPP1R12C
				HLA-B									TIMP4	ACOT8		B3GALNT2	ADAP1	SPPL3
				SPATA13									WU:FA07B03	NRBP2		WU:FA07B03	MAP2K3	TNFRSF19
				ZGC:158659									PDZRN3	FAM83H		CISH	KIAA0247	IFT27
				ERMP1									MEGF9	STXBP5		OTUD7A	MORN3	MYH9
				LINGO3									Pvit_00370	RAB32		MYCBP2	GMPPA	RASSF5
				CDC34									ALG9	Q68PJ2		Q5ZK41	RELN	BNIPL
				RAC2									LRP6	YSK4		UBE2M	DFFB	PPARGC1A
				PDGFB									ZNF879	ADD1		LIAS	BNIP2	INF2
				MAP2K7									HYDIN	HCFC1		SDC2	DOLK	HSD17B8
				DET1									PLEKHG3	IRAK1		MTPN	HTR1B	CNP
				PIK3R3									TTPAL	PROM2		HRAS	ZGC:113333	PABPC4
				SRSF12									TTLL11	DPH2		DAB2IP	PRICKLE1	TARBP1
				SRSF12									NDRG3	FBLN5		SWSAP1	Q5ZKJ9	TAF6
				GANAB									CCDC166	FAM81A		DDIT3	ADIPOR1	MBLAC1
				MBLAC1									MAN1A1	GRIN1		MARS	CACNG8	HSD11B1L
				BTBD2									GDAP1	JMJD4		PCGF3	LHFPL4B	IREB2
				CSNK1G2									TSPAN5	IOVO		MFSD7	SCOSPONDIN	HIF3A
				Q5ZL80									AFF4	STMN3		METTL21A	HYDIN	IL17REL
				PIK3R2									BTBD2	C1QTNF1		KLHL11	LRRC56	NR1D4A
				IQSEC1									Pvit_14084	ARVCF		BTBD2	PITPNM3	CAMK2G
				DTNBP1									METTL6	OTX2		ABCA1	BSN	AMOTL1
				ZMAT3									TIMP3	Pvit_14877		RAB22A	METTL22	SLC7A4
				LYPLA2									AHR	SLC25A22		GYG1	Pvit_03145	B3GALT1
				CSMD2									ELF3	SLC7A10		MMP2	CCDC60	PIF1
				TMEM63B									SNPH	ADRB3		CADM2	RYR1A	PLXNA3
				PSMF1									MPV17	EIF5AL1		ANGEL1	ARHGAP11A.2	UBL4A
				PSMF1									EVI5L	AIFM3		CDK16	ACLY	CNNM4
				RNF44									C19ORF63	TBX4		CSRP1	ACAD8	ARHGAP23
				CPLX2									SCN3B	WDFY4		CHAT	C14ORF21	RHBDD2
				TTC22									PSTK	TXNRD2		TADA3	EIF2C3	AMFR
				WIPF1									DAPK3	HLA-B		IL17RC	ABCA1	Pvit_19365
				XB-GENE-5818700									TBC1D10C	DHRS13		Q5F3L5	OSBPL11	FAM169A
				TYW1									SDC3	VWA7		SERINC5	KIAA1456.1	ENC1
				NCKIPSD									RWDD1	CCDC104		ZNF614	Pvit_14084	LONRF1
				ZNF384									SGPP1	C20ORF123		SGCE	PSME2	ADCYAP1
				ARSG									PPP1R9A	KLF8		TSPO	NYAP1	BCL7B
				WIPI1									DENND4C	GNAI1		BNC1	PMF1	GRIK3
				RPS6KB1									EDNRB	DRAM2		LRRC55	DNASE2	DOK4
				TMOD2									C7ORF70	CYP26B1		TNKS1BP1	SMARCA4	GPR56
				SI:DKEY-46D17.3									CCBE1	PODXL2		PNPT1	CENPA	Q5ZI60
				MYOZ1									PIM1	XB-GENE-1000830		NKG7	SLC5A3	FAF2
				SRCIN1									Pvit_12647	RPS6KB2		SLC1A3	ATP5O	SMAD2
				ARHGAP23									SHISA7	STAMBP		DGCR8	ITSN1	IMPG1
				ZIC5									LRRC8D	VTG2		SRSF12	TMEM50B	USP28
				BDH1									ST13	PPP2R2B		FANCC	IPO9	DRD2
				HSP90AA1									RASD2	MORN3		RGS20	MPV17	NCAM1
				SI:CH73-132K15.2									F1NWX4	FASTK		PECR	PRKG2	SEMA3G
				TRIP10									SLC38A7	SLC4A2		SCAND3	MAGI3	TLK2
				SLC4A2									CAMK2B	GPD1		CASP9	TTI2	KIAA2022
				FASTK									ZBED1	PTTG1		PCDH1	CXORF26	RERG
				ARFGEF1									GLT8D1	ZNF420		CABZ01081490.1	PON2	Pvit_08031
				TBC1D8B									COLEC12	CDC6		MED16	DENND4C	PLK3
				PHLDA3									NOVA2	BNIP2		MED16	GPR85	BTBD19
				RAP1GAP2									IL2RB	COL19A1		SLC39A8	RSRC1	RAB36
				SFN									HOXB4	GMIP		ADAMTS12	ST3GAL1	DLGAP1
				RNF169									EHBP1L1B	ZBTB45		BRD1	GEMIN5	FAM194A
				MRPL19									SPAG5	ALG6		SHROOM3	CNOT8	CEP164
				CYHR1									CCDC9	CASKIN1		ERCC8	MRPS31	CABZ01030107.1
				AP1G1									TFAP2D	Q5ZL83		TP53INP1	ZGC:77439	CPT1A
				PTX4									TFE3	ADIPOR1		XPR1	ATXN1	GPS1
				PRADC1									CANX	CCM2		ZCCHC2	LCK	C1R
				SLC8A2									IL1RN	TCTN1		OXCT1	MIER2	TMLH
				ACTN4									ERCC8	RAB30		BMP15	PPAP2C	PLEKHG5
				ATG16L1									CA144	C4ORF34		STUB1	Q5ZHZ5	NACC1
				FAM54B									SAFB	AMY1A		PPAC	CDCA8	TNPO2
				C1ORF135									CSGALNACT2	COQ10A		TEX2	GCN1L1	GIT2
				BNIP2									KIAA2018	SI:DKEY-34E4.1		Pvit_04933	LIFR	TCHP
				MFSD6									SCARA3	C19ORF40		C19H17ORF85	EGFLAM	F1NP57
				KIAA1522									F1NRW0	ITGA2B		SUPT16H	IFT20	EPB42
				HPCAL4									HADHA	BNC2		FAM169A	PLEKHG4B	Pvit_16969
				SI:CH211-151O1.3									MAP4	ELAVL3		COMTD1	PSMC4	VAMP7
				PNP									DDX18	DDIT3		NUDCD3	FAM211A	DHCR24
				PLEC									RAB21	MDM1		C1QTNF6A	TSPAN33	TBL1X
				FAM203A									PDPR	RPS6KA4			KIF19	SIDT1
				SORL1									ZNF45	RYR1A			TOR1AIP1	ABL2
				TBCEL									NOS2	PPP1R37			NDUFS2	FAM20B
				SIK3									CREB3L1	C6ORF132				ST18
														ATP5F1				F5
														NT5DC3				RASL11B
														ACAD8				NRL
														MKNK2				FAM214B
														ABCA1				DVL3
														DLC1				NFIC
														NAV1				SEMA6B
														PLCD3				LDLRAD2
														OTU6B				SH2D5
														LRIT1				HSPG2
														ADD2				CPSF7
														ANAPC4				PDGFB
														PRKG2				NRG1
														FAM198B				ARCN1
														VPS37B				NADSYN1
														PLSCR3B				SLC25A37
														Pvit_19230				POLR2B
														CLCF1				S1PR2
														CNOT2				FAM71E1
														IPO13				SEZ6L
														CCDC134				AAAS
														ZNF318				ZC3H4
														SLC24A2				EBF3
														FNIP1				SRCAP
														PRRC2B				ZNFX1
														ST3GAL1				BTBD3
														COG6				BNIP3
														Q5F344				C16ORF7
														DRGX				GTPBP3
														CNGA4				GAB3
														SMEK2				KIT
														UBE2S				GLUD1
														CNOT3				BCL7C
														PLEKHG4B				GDF11
														CCNY				DHH
														ABCA2				BACE1
														BSG				RNF214
														LGI2				ZBTB12
														NOS1				SEZ6L2
														GGH				SLC39A14
														LMTK2				ATAD1A
														TMX1				PIWIL2
														BCS1L				PKM2
														TMED9				MYO5A
														KIF3C				TMEM145
														DMXL2				SLC45A3
														MTSS1L				ZHX2
														ADPGK				LIN7A
														ABCA5				SCAI
														RALY				PLK2
														CDCA7				C19ORF43
														BSG				XYLT1
														TGIF2				C20ORF132
														CACNG7				MADCAM1
														FRAS1				GALNS
														TMEM151B				PIEZO1
														RPS6KB1				ARHGEF18
														NDE1				ARRDC2
														METTL21B				SLC4A1
														MPND				ATXN7L3
														SH3G1				ANKRD49
														VPS11				C17ORF101
														ARHGEF10L				MFSD9
														HADHA				KIAA2013
														C3ORF75				GPD1L
														GOLGA3				SI:DKEYP-110E4.6
														VAV2				GABRG2
														CYT				SLC25A1
														WDR24				EFHC2
														MYH14				PCGF6
														SHANK1				FAM54B
														SRCIN1				IGFBP5
														GPN1				F1NDN9
														SI:DKEY-205H13.1				JUP
														NAA60				OSBPL9
														TOP1				C16ORF72
														HPCAL4				ERCC1
														VMA21				TSTD1
														CCDC64				AP1M1
														ACACA				F1NCR3
														MBTD1				GYLTL1B
														GLS2				PEX16
														SEMA3B				ATP11B
														TFCP2L1				CXORF23
														PLRG1				STAT6
														RPS24				BRAT1
														HEY1				EFCAB5
														TM9SF1				CPD
														STOX2				Pvit_02095
														PCYOX1L				GPRC5C
														SLC30A3				RELT
														XB-GENE-5818700				KCNQ4
														MTSS1L				MFGE8
														SPSB1				ACTR2
														FBXL16				PGLYRP3
														F1NQJ6				ODZ1
														Pvit_07075				SOCS6
														ZBED4				C3ORF64
														PPIL6				NP_001096405.1
														SLC20A2				TES
														SCAND3				ZNF384
														HECW1				COPS7A
														TOR1AIP2				COMP
														DENND2D				CRTC1
														Pvit_07827				HIPK1
														NEK8				RBM4B
														GABRG3				ATG13
														GPATCH8				GPR137C
														SNRPC				Pvit_17016
														Pvit_15980				TRAF3IP2
														BRSK1				TIMM17B
														CCDC138				PLEC
														Q9PU40				FAM83H
														SSTR2				RCAN1
														SLC39A7				UPB1
														HDX				KDM4B
														CYP2A6				Pvit_06554
														SLC35E1				OSBPL7
														ZGC:153654				DRG2
														HPGD				PRPF4
														TMEM9B				AP1G1
														TMEM9B				ZNF821
														MPST				IST1
														MTUS2				CNTN5
														CXXC1				SH3BP2
														RABGAP1L				CXORF21
														Q9DF37				BCR
														LSM12				SLC7A14
														EDA				HCFC1
														SLC20A2				XB-GENE-5919586
														ARSG				MECP2
														WIPI1				C9ORF23
														TMEM119				PKP2
														CSK21				PROM2
														NGFR				DPH2
														CAND2				DFFA
														PCK2				KIF1B
														SH2B2				SMCHD1
														ADAMTS16				DIP2C
														MPZL2				SI:CH211-66G24.1
														ELOF1				FAM81A
														TCEB3				GRIN1
														MKL2				ISM2
														PRICKLE3				Pvit_18893
														ADPGK				O93582
														TEAD1				TP53I11
														PPP1R3F				ATP13A3
														CTU1				LRRC15
														COBRA1				PIAS1
														ANKLE2				CEACAM21
														PGAM5				ANKDD1B
														MBLAC1				FGOP2
														SLC39A5				BHLHE41
														SSBP2				CANT1
														CABZ01081490.1				USP36
														CPNE3				DOCK5
														MCC				GOLIM4
														DCP2				GAPVD1
														RIMS4				REG4
														ZNF451				CCNT1
														LRRC28				CACNB3
														VPS33A				TMEM132C
														SNRPA				RAB34
														WDR4				F1NK66
														Pvit_19143				PEX11B
														BX323444.1				PPM1K
														NAA60				IMPDH1
														MTMR11				GNB1L
														TIMM22				ASXL1
														CCDC129				HLA-B
														CYB5R3				GPT2
														SUOX				TMEM97
														CD276				ENOX1
														RAB4A				Pvit_05747
														LRAT				CIDEC
														P4HTM				P4HB
														BMP15				PNRC2
														BMP15				PAPSS2
														LMLN				ATAD1
														PAPD4				TMEM14A
														SCD				SLC25A6
														NXN				ACAP3
														ATP5SL				SPR
														U2SURP				PARG
														LATS2				WDR48
														HECW1				LRSAM1
														PIK3IP1				KIAA1324L
														HVCN1				STAMBP
														BRAP				SYVN1
														PION				CYB561
														CRCP				KIAA0247
														VPS72				BZW1
														MUL1				USP2
														PAK4				BAX
														F1NTJ1				F1NH59
														Q9DD46				SPG7
														LPCAT3				RAX
														Pvit_17022				CACNG3
														RNASEH2A				KIAA1530
														SLIT1				AGAP3
														POU2F1				SIGIRR
														RFX3				PKP3
														MAPK8IP3				F1NF68
														F1P3E1				TUSC5
														RAP1GAP2				MAPKAPK3
														RAP1GAP2				LGTN
														PIK3C2B				UBE2M
														CTNNAL1				HEATR6
														CCDC71				TM2D1
														AFF2				EHD3
														SLX4				CDK5R1
														METTL13				RAB30
														VPS4B				PIH1D2
														MAPK8IP3				DLAT
														F1P3E1				ENKUR
														CTH				HYDIN
														MAP1B				MTCH2
														DCDC2B				MYO10.2
														PODXL				SAT2
														CBLN1				PINK1
														NFASC				ITPRIPL1
														BEND4				FAM171A2
														NALCN				INHBC
														HDAC5				CCDC60
														TMEM59L				SLC37A2
														CYP2R1				EFNB3
														GLT8D1				RAP1B
														PAK4				MARH5
														UBA3				BTBD2
														MKL2				SPRED2
														MTCP1NB				F1NHH9
														C14ORF101				RELL1
														SPTLC3				PTHLH
														TXNL4B				KIAA1456.1
														SCN4A				SOWAHD
														Q9DF37				Pvit_00382
														FTSJD2				SI:CH211-14K19.7
														PLD2				AP2B1
														Q5ZIG5				TNRC6A
														CUL4A				AHR
														CA144				LRRD1
														Q9DD46				NHS
														MTCP1				AGFG2
														ITGA3				CBR4
														EPC1				PALM2
														Pvit_17725				MTAP
														E4F1				BRPF1
														ST14				SNRNP27
														SPNS2				ADD2
														SCN2B				EVI5L
														TSC1				RELA
														PLCE1				GUCY1A3
														SRCRB4D				VPS37B
														TRIM41				MAGI3
														JPH2				LRRC58
														SCLY				FBXW7
														SRCIN1				DCHS1
														FUT11				SCN3B
														TMEM14C				TMEM35
														SSFA2				RORC
														INPP5K				FAM160B2
														TRIM56				GABRA2
														ST8SIA5				IPO13
														PDIA3				CD80
														MTSS1L				YLPM1
														WIZ				CASD1
														L3MBTL1				LOC100132731
														C22ORF32				ATXN1
														FAM13A				FAM208A
														SI:DKEY-21O19.6				THEG
														SMARCAD1				TGOLN2
														WWC1				Pvit_12647
														ACP5				GCN1L1
														EPHB1				KIF21B
																		LRRC48
																		SHOX
																		PLEKHG4B
																		DNASE1L1
																		DENND1B
																		KLF6
																		ZNF367
																		Pvit_14254
																		FABP5
																		BCL9
																		PRPH
																		ACVR1B
																		FMNL3
																		SPOCK2
																		NAA16
																		STMN3
																		TRIM39
																		SRCRB4D
																		CDK5RAP1
																		PEAK1.1
																		AL138764.1
																		GDA
																		SLC27A3
																		S100A9
																		ACACB
																		CMKLR1
																		TTBK1
																		P2RY11
																		ACOT2
																		MAPKBP1
																		PPAC
																		FRRS1
																		PALMD
																		MARCH8
																		KCNA1
																		STK10
																		ARHGAP32
																		PTPRG
																		F1P1D4
																		ZGC:165481
																		NDUFB4
																		LRRC8A
																		SMCR7L
																		KCNJ15
																		GAL
																		ISG20L2
																		Pvit_04931
																		NR2F5
																		CERS2
																		SERPINH1
																		SLC39A8
																		MAP4K4
																		ZNF197
																		PRRG3
																		MCART6
																		HTR2C
																		MBNL3
																		H3F3C
																		PRSS8
																		KAT8
																		PLAC8
																		CD55
																		KXD1
																		EPHA1
																		CDKN1A
																		BAK1
																		TCP11
																		TREM2
																		SLC2A13
																		PLEKHM2
																		ECE1
																		TMEM201
																		CA6
																		KCNIP3
																		TMEM127
																		PPP3CC
																		GLG1
																		MTSS1L
																		PTPLAD2
																		SLC16A3
																		FZD3
																		VDR
																		POU6F1
																		PLXNC1
																		POLR3C
																		BX539340.1
																		UBTF
																		SEC22C
																		TGIF2
																		ACTL6B
																		BSG
																		CFD
																		CMTM3
																		LRRC56
																		SUN2
																		FPGS
																		ENG
																		RIMS4
																		BCS1L
																		CHPFA
																		ADAMTS17
																		STEAP2
																		CLDN12
																		C1ORF228
																		MANEA
																		NXF1
																		PHEX
																		ASNA1
																		NP_001120138.1
																		Q5ZL80
																		CERS1
																		PGPEP1
																		ARID3A
																		LRRC47
																		MTMR2
																		MFN1
																		DRAP1
																		ACTR2A
																		A4GALT
																		SHROOM2
																		NUDT6
																		RALGPS1
																		FAM40A
																		RBM6
																		RHOA
																		RMND5B
																		RNF44
																		LDLRAD1
																		RERGL
																		GPR12
																		SFRP5
																		DHRS3
																		PLCE1
																		NOC3L
																		ZNF420
																		TPST1
																		PRRT2
																		CA11
																		MYOCD
																		SCN1B
																		LDB2
																		ABTB1
																		NOP2
																		TPIS
																		FAM168B
																		NVL
																		NOS1
																		XYLT2
																		PRKCB
																		USP46
																		CDH8
																		RCOR3
																		OCRL
																		IER3
																		SH3GL3
																		SCG3
																		LYSMD2
																		ARPP19
																		ATP1B3
																		EPT1
																		ARSK
																		FGD4
																		DHX58
																		FAM116A
																		TMEM8B
																		HHEX
																		SAR1B
																		SYDE1
																		Pvit_14612
																		ZNF208
																		PLEK
																		PTPN23
																		WISP3
																		IMPA2
																		TUBB6
																		ZMYM1
																		TMEM37
																		CCDC93
																		E1BWJ5
																		IPO9
																		NAV1
																		TNNI1
																		C8ORF82
																		CAMK1G
																		SPG11
																		CTDSPL2
																		CLEC2B
																		CCKBR
																		MFSD3
																		UBE2Z
																		SNF8
																		CARNS1
																		TMCO7
																		MAPRE3
																		FNDC4
																		RYR1A
																		SHKBP1
																		LRP11
																		ZGC:112175
																		TBC1D2B
																		FAM63B
																		ATXN7
																		GATSL1
																		MAP3K3
																		LIMD2
																		RNF103
																		CLEC11A
																		SRXN1
																		AK2
																		Q5ZLE7
																		Q5ZLN9
																		PTP4A2
																		STRN
																		FRZB
																		EIF4E2
																		IL6ST
																		IL31RA
																		SLC38A9
																		PPP1R16B
																		CUL5
																		Pvit_19143
																		Pvit_19148
																		TRIB1
																		ST14
																		SORL1
																		EIF2C1
