# Supplementary material for: MicroRNA dynamics during hibernation of the Australian central bearded dragon (Pogona vitticeps)
Source: Sci Rep. 2020 Oct 20;10:17854. doi: 10.1038/s41598-020-73706-9 (PMC7576210; doi:10.1038/s41598-020-73706-9)
Supplement: Supplementary file 4 — Supplementary Table S3. [file 41598_2020_73706_MOESM4_ESM.xlsx]

## Sheet: Brain Upregulated
Target	mRNA Fold Change	mRNA FDR	Protein Fold Change	SEM Overlap
GJB1	-3.35133	0.00383014	#N/A	#N/A
CABZ01081490.1	-3.22154	0.0277373	#N/A	#N/A
Pvit_06048	-3.18877	8.42189e-05	#N/A	#N/A
PPARGC1B	-3.09143	1.17246e-08	#N/A	#N/A
XDH	-2.77739	1.43947e-06	#N/A	#N/A
NAA40	-2.76021	1.99555e-07	#N/A	#N/A
TMEM56	-2.69471	2.27093e-14	#N/A	#N/A
ZMAT3	-2.68568	1.68239e-09	#N/A	#N/A
SLC30A3	-2.64417	0.0334016	#N/A	#N/A
BTBD19	-2.53881	1.03911e-06	#N/A	#N/A
IRAK1	-2.48516	6.6251e-12	#N/A	#N/A
SRSF12	-2.43501	2.22744e-19	#N/A	#N/A
SH3YL1	-2.35778	1.10273e-06	#N/A	#N/A
PLSCR5	-2.35335	0.000249245	#N/A	#N/A
SPINK2	-2.29827	0.00534483	#N/A	#N/A
ENDOV	-2.23327	2.21106e-05	#N/A	#N/A
CD200	-2.21155	8.99223e-06	#N/A	#N/A
FNBP1	-2.20564	4.03322e-11	#N/A	#N/A
DTNA	-2.18199	1.91606e-16	#N/A	#N/A
ALDH4A1	-2.16061	3.58724e-08	#N/A	#N/A
ANKRD39	-2.14225	3.68555e-09	#N/A	#N/A
CDC34	-2.13927	3.89352e-10	#N/A	#N/A
DUSP16	-2.0141	0.000366029	#N/A	#N/A
C16ORF58	-2.00895	1.27194e-06	#N/A	#N/A
C7ORF58	-1.97856	0.00255302	#N/A	#N/A
PRCP	-1.96092	0.0002286	#N/A	#N/A
INSRR	-1.9315	1.23433e-08	#N/A	#N/A
PKP2	-1.91528	0.000182607	#N/A	#N/A
PRADC1	-1.86154	0.0173447	#N/A	#N/A
ABCC5	-1.80404	1.13545e-07	#N/A	#N/A
FAM180B	-1.78679	0.0101485	#N/A	#N/A
CACNG7	-1.78474	0.00430924	#N/A	#N/A
ZIC5	-1.71228	0.0265272	#N/A	#N/A
SH3G1	-1.71041	4.48776e-07	1.16667	Yes
HEY2	-1.6935	0.00290009	#N/A	#N/A
CAMK2A	-1.67943	0.0065855	1	Yes
SLC2A10	-1.65922	0.0328087	#N/A	#N/A
CEP72	-1.65053	2.19863e-05	#N/A	#N/A
KLHDC8B	-1.6205	0.00354474	#N/A	#N/A
BDH1	-1.5948	0.00822273	#N/A	#N/A
SLC4A4	-1.56506	0.00334595	#N/A	#N/A
C1QL2	-1.5551	0.0439585	#N/A	#N/A
SAFB2	-1.54237	4.77292e-08	#N/A	#N/A
GPER	-1.5378	0.0470125	#N/A	#N/A
OBFC2A	-1.46445	0.0443984	#N/A	#N/A
FAM203A	-1.42445	0.00500467	#N/A	#N/A
IL31RA	-1.42388	0.020354	#N/A	#N/A
HPGD	-1.42143	0.0240942	#N/A	#N/A
C11ORF1	-1.40206	0.00448978	#N/A	#N/A
PITPNB	-1.4019	4.89862e-10	#N/A	#N/A
MOCS2	-1.37168	0.000117964	#N/A	#N/A
ITGB8	-1.33825	0.00121425	0.571429	Yes
SAMHD1	-1.33679	7.99267e-05	#N/A	#N/A
BAIAP2	-1.33623	0.00410002	#N/A	#N/A
MARVELD2	-1.33414	0.000890646	#N/A	#N/A
NMRAL1	-1.32308	0.0486239	1	Yes
ACO1	-1.29878	9.05657e-05	#N/A	#N/A
QKI	-1.29363	0.000227407	#N/A	#N/A
DPEPE	-1.29303	0.000333852	#N/A	#N/A
ISCA2	-1.25947	0.00060822	#N/A	#N/A
RYR1A	-1.25259	0.00360711	#N/A	#N/A
ISLR2	-1.2306	0.0469223	#N/A	#N/A
PSAT1	-1.22794	0.00933102	#N/A	#N/A
ANXA4	-1.22751	0.0194357	#N/A	#N/A
FGFR4	-1.21933	0.00691743	#N/A	#N/A
ARV1	-1.20298	0.00718509	#N/A	#N/A
HDLBP	-1.20213	0.000705235	#N/A	#N/A
LRMP	-1.16217	0.028599	#N/A	#N/A
BPHL	-1.12469	0.00240562	#N/A	#N/A
ACTR2	-1.1198	0.000135562	#N/A	#N/A
MMP14	-1.08526	0.00929529	#N/A	#N/A
CLEC2B	-1.07522	0.0265607	#N/A	#N/A
MMP15	-1.07091	0.00806026	#N/A	#N/A
UNC13C	-1.06046	0.0466288	#N/A	#N/A
ANO6	-1.0556	0.0170124	#N/A	#N/A
GFER	-1.0457	0.00353805	#N/A	#N/A
COMP	-1.03497	0.00897837	#N/A	#N/A
MAP2K3	-1.02544	0.0086889	#N/A	#N/A
GTPBP1	-1.02018	0.00485014	#N/A	#N/A
RCN1	-1.01035	0.0353924	#N/A	#N/A
HSP90AA1	-1.00531	0.0117997	#N/A	#N/A
DMPK	-1.00469	0.0114363	#N/A	#N/A
MFAP3	-1.00318	0.000512664	#N/A	#N/A
MAP6	-0.988272	0.00353973	0.5	No
PPFIA4	-0.976136	0.00125668	#N/A	#N/A
RNF169	-0.907253	0.000801004	#N/A	#N/A
EFR3A	-0.893734	0.0140066	#N/A	#N/A
RING1	-0.88197	0.029318	#N/A	#N/A
Q5ZM56	-0.817966	0.0028006	#N/A	#N/A
GRIN1	-0.817091	0.0341422	#N/A	#N/A
LMAN2L	-0.803959	0.0018215	#N/A	#N/A
WASH6P	-0.767491	0.00491345	#N/A	#N/A
STON2	-0.761742	0.0360689	#N/A	#N/A
CABIN1	-0.759582	0.0371895	#N/A	#N/A
ELOVL5	-0.709758	0.0270194	#N/A	#N/A
DTNBP1	-0.699992	0.0303327	#N/A	#N/A
ATP5SL	-0.691799	0.0428846	#N/A	#N/A
NCKIPSD	-0.680811	0.0101426	#N/A	#N/A
MBD6	-0.673723	0.0287022	#N/A	#N/A
FAM3A	-0.645442	0.0128895	#N/A	#N/A
SLC25A19	-0.614375	0.0277014	#N/A	#N/A
ZNF384	0.59771	0.0221657	#N/A	#N/A
ARFGEF1	0.604904	0.00319675	#N/A	#N/A
GRPEL2	0.610098	0.0215375	#N/A	#N/A
AANAT	0.624275	0.0447225	#N/A	#N/A
MLL	0.647293	0.0247637	#N/A	#N/A
CDV3	0.648122	0.00317981	0.933333	Yes
UBE2R2	0.657831	0.00284233	#N/A	#N/A
SYPL1	0.659951	0.0170915	#N/A	#N/A
DENND5B	0.661152	0.036867	#N/A	#N/A
WIPI1	0.663936	0.00718502	#N/A	#N/A
RNF121	0.66482	0.0278061	#N/A	#N/A
ZZEF1	0.671881	0.00531855	#N/A	#N/A
GRAMD4	0.700687	0.0009191	#N/A	#N/A
GIGYF1	0.722854	0.00376987	#N/A	#N/A
ZGPAT	0.726445	0.00686581	#N/A	#N/A
USP30	0.727687	0.0301982	#N/A	#N/A
AK2	0.728996	0.00175745	0.555556	Yes
EIF2C3	0.750445	0.000623159	#N/A	#N/A
KIAA0319L	0.758646	0.001286	#N/A	#N/A
SFXN3	0.76819	0.00223495	1.33333	Yes
JMJD5	0.770347	0.00798625	#N/A	#N/A
SLC23A2	0.773446	0.00433384	#N/A	#N/A
RAB22A	0.776354	0.00394992	#N/A	#N/A
CRTC1	0.780803	0.000357907	1.2	Yes
ASH1L	0.78932	0.0009221	#N/A	#N/A
FASTK	0.818126	0.00129492	#N/A	#N/A
DHX37	0.831055	0.00293858	#N/A	#N/A
CBL	0.836585	0.000563962	#N/A	#N/A
QRICH1	0.841339	0.000182087	#N/A	#N/A
NFKB1	0.858381	0.034639	#N/A	#N/A
ALYREF	0.858803	1.36867e-05	1	Yes
MAP2K7	0.86952	0.000107743	#N/A	#N/A
WDR43	0.872863	0.000165446	#N/A	#N/A
PCGF2	0.881716	0.0182375	#N/A	#N/A
DLC1	0.889772	0.0133142	#N/A	#N/A
FAM155B	0.890775	0.00809082	#N/A	#N/A
RELL1	0.895724	0.048709	2.5	Yes
PSMB4	0.905081	0.00300849	#N/A	#N/A
UBR4	0.909529	0.00032828	#N/A	#N/A
CSNK1E	0.91004	0.00308083	#N/A	#N/A
RAP2C	0.911617	0.000109371	#N/A	#N/A
ENG	0.917786	0.00962698	#N/A	#N/A
MLLT1	0.931475	0.00239962	#N/A	#N/A
PSMF1	0.937711	0.000228466	0.5	Yes
RNF185	0.941571	9.94163e-05	#N/A	#N/A
F1NT40	0.947927	6.06506e-06	#N/A	#N/A
SAMD4B	1.01046	0.00252732	#N/A	#N/A
PRKAG1	1.04369	0.000227049	#N/A	#N/A
WTIP	1.04603	0.0010688	#N/A	#N/A
DACT1	1.05957	0.028228	#N/A	#N/A
ACAP3	1.06209	0.00155191	#N/A	#N/A
ARSG	1.07002	0.000787571	#N/A	#N/A
CDC2L1	1.07043	0.0030907	#N/A	#N/A
MTMR4	1.0787	3.00661e-05	#N/A	#N/A
MANBA	1.07971	0.000140303	#N/A	#N/A
MTMR3	1.09822	3.8999e-06	#N/A	#N/A
RHOBTB2	1.10399	0.0338665	#N/A	#N/A
F1NP51	1.11681	0.000266625	#N/A	#N/A
CORO6	1.11872	0.000247932	#N/A	#N/A
METAP1	1.12049	9.50662e-08	#N/A	#N/A
MAMLD1	1.1287	0.00138915	#N/A	#N/A
TCF7	1.13428	0.0203514	#N/A	#N/A
GBRB3	1.16231	0.00727155	#N/A	#N/A
ZNF148	1.17389	0.000115467	#N/A	#N/A
LOC421845	1.19308	0.000590692	#N/A	#N/A
ANKRD11	1.22672	2.72521e-07	#N/A	#N/A
Pvit_10201	1.23262	0.0190754	#N/A	#N/A
ZNFX1	1.25114	0.0495746	#N/A	#N/A
EIF4ENIF1	1.28114	2.01497e-10	#N/A	#N/A
ATAD2B	1.28126	3.59971e-07	#N/A	#N/A
SLC35D1	1.32868	3.95862e-05	#N/A	#N/A
CRY2	1.35803	0.000675982	#N/A	#N/A
RPS6KB1	1.36032	7.84559e-09	#N/A	#N/A
PHLDA3	1.36286	0.00257064	#N/A	#N/A
SLC39A13	1.37529	3.52913e-08	#N/A	#N/A
BTBD7	1.38275	8.49299e-09	#N/A	#N/A
LSM14B	1.39404	1.62803e-11	#N/A	#N/A
TRIM47	1.43996	2.19445e-07	#N/A	#N/A
C19ORF21	1.46803	0.00177077	#N/A	#N/A
MAML1	1.57962	1.15534e-09	#N/A	#N/A
FPGS	1.64445	9.18276e-05	#N/A	#N/A
BAZ1B	1.67473	3.27244e-14	#N/A	#N/A
ZNF598	1.82205	6.40361e-14	#N/A	#N/A
CCDC12	1.93236	2.65494e-10	#N/A	#N/A
ZBTB16	2.21153	6.97162e-06	#N/A	#N/A
DHRS3	2.21583	0.00193479	#N/A	#N/A
A2M	2.34746	0.0150327	#N/A	#N/A
CNTF	2.75877	9.06941e-06	#N/A	#N/A
PLEC	#N/A	#N/A	0.625	No
SFPQ	#N/A	#N/A	1.5	No
NOE1	#N/A	#N/A	0	Yes
SHISA7	#N/A	#N/A	0	Yes
KIAA1671	#N/A	#N/A	0	Yes
DENND1A	#N/A	#N/A	0	Yes
RAP1GAP	#N/A	#N/A	0.5	Yes
FARP1	#N/A	#N/A	0.5	Yes
SRCIN1	#N/A	#N/A	0.535714	Yes
AGAP2	#N/A	#N/A	0.6	Yes
NSF	#N/A	#N/A	0.666667	Yes
MLLT4	#N/A	#N/A	0.666667	Yes
PKP4	#N/A	#N/A	0.666667	Yes
OSCP1	#N/A	#N/A	0.666667	Yes
PRKCB	#N/A	#N/A	0.714286	Yes
Q5ZL80	#N/A	#N/A	0.857143	Yes
TMOD2	#N/A	#N/A	0.913043	Yes
PLXNA1	#N/A	#N/A	1	Yes
ARHGAP44	#N/A	#N/A	1	Yes
IQSEC1	#N/A	#N/A	1	Yes
TTBK1	#N/A	#N/A	1	Yes
CASKIN1	#N/A	#N/A	1.11765	Yes
PSD3	#N/A	#N/A	1.16667	Yes
SGSM1	#N/A	#N/A	1.28571	Yes
SNX12	#N/A	#N/A	1.33333	Yes
KRAS	#N/A	#N/A	1.5	Yes
SLC9A3R1	#N/A	#N/A	1.90909	Yes
SHANK1	#N/A	#N/A	2	Yes
SI:CH211-151O1.3	#N/A	#N/A	2	Yes
TRHDE	#N/A	#N/A	#N/A	#N/A
ANKS4B	#N/A	#N/A	#N/A	#N/A
MAZ	#N/A	#N/A	#N/A	#N/A
SKP1	#N/A	#N/A	#N/A	#N/A
ULK2	#N/A	#N/A	#N/A	#N/A
KLHL28	#N/A	#N/A	#N/A	#N/A
SEC14L2	#N/A	#N/A	#N/A	#N/A
MKL2	#N/A	#N/A	#N/A	#N/A
RACGAP1	#N/A	#N/A	#N/A	#N/A
L3MBTL1	#N/A	#N/A	#N/A	#N/A
Q5ZJ11	#N/A	#N/A	#N/A	#N/A
RAP1GAP2	#N/A	#N/A	#N/A	#N/A
SPIRE1	#N/A	#N/A	#N/A	#N/A
CREBRF	#N/A	#N/A	#N/A	#N/A
GLCCI1	#N/A	#N/A	#N/A	#N/A
BTBD2	#N/A	#N/A	#N/A	#N/A
CSNK1G2	#N/A	#N/A	#N/A	#N/A
Q5F3R8	#N/A	#N/A	#N/A	#N/A
MXRA5	#N/A	#N/A	#N/A	#N/A
FFAR3	#N/A	#N/A	#N/A	#N/A
RNF144B	#N/A	#N/A	#N/A	#N/A
POMGNT1	#N/A	#N/A	#N/A	#N/A
TEPP	#N/A	#N/A	#N/A	#N/A
PLXDC1	#N/A	#N/A	#N/A	#N/A
ROCK1	#N/A	#N/A	#N/A	#N/A
C12ORF51	#N/A	#N/A	#N/A	#N/A
DMWD	#N/A	#N/A	#N/A	#N/A
LRPAP1	#N/A	#N/A	#N/A	#N/A
CTSF	#N/A	#N/A	#N/A	#N/A
ALKBH2	#N/A	#N/A	#N/A	#N/A
EGFR	#N/A	#N/A	#N/A	#N/A
CERK	#N/A	#N/A	#N/A	#N/A
TOR1AIP2	#N/A	#N/A	#N/A	#N/A
UAP1	#N/A	#N/A	#N/A	#N/A
KLHDC8A	#N/A	#N/A	#N/A	#N/A
LYPLA2	#N/A	#N/A	#N/A	#N/A
IMPA2	#N/A	#N/A	#N/A	#N/A
TACC1	#N/A	#N/A	#N/A	#N/A
SEPT11	#N/A	#N/A	#N/A	#N/A
MEIS1	#N/A	#N/A	#N/A	#N/A
MEF2C	#N/A	#N/A	#N/A	#N/A
RFX3	#N/A	#N/A	#N/A	#N/A
ILVBL	#N/A	#N/A	#N/A	#N/A
YIPF3	#N/A	#N/A	#N/A	#N/A
SLC5A7	#N/A	#N/A	#N/A	#N/A
PCYT1B	#N/A	#N/A	#N/A	#N/A
SEZ6	#N/A	#N/A	#N/A	#N/A
CEL	#N/A	#N/A	#N/A	#N/A
GTF3C4	#N/A	#N/A	#N/A	#N/A
ZNF217	#N/A	#N/A	#N/A	#N/A
EPHB6	#N/A	#N/A	#N/A	#N/A
NGFR	#N/A	#N/A	#N/A	#N/A
ERRFI1	#N/A	#N/A	#N/A	#N/A
GPR157	#N/A	#N/A	#N/A	#N/A
ITCH	#N/A	#N/A	#N/A	#N/A
FAM13C	#N/A	#N/A	#N/A	#N/A
PHYHIPL	#N/A	#N/A	#N/A	#N/A
MPND	#N/A	#N/A	#N/A	#N/A
PROKR1	#N/A	#N/A	#N/A	#N/A
NT5DC2	#N/A	#N/A	#N/A	#N/A
PPIL6	#N/A	#N/A	#N/A	#N/A
HPCAL4	#N/A	#N/A	#N/A	#N/A
NP_001072505.1	#N/A	#N/A	#N/A	#N/A
RFTN1	#N/A	#N/A	#N/A	#N/A
SCN8A	#N/A	#N/A	#N/A	#N/A
METTL7A	#N/A	#N/A	#N/A	#N/A
TBC1D16	#N/A	#N/A	#N/A	#N/A
ADAL	#N/A	#N/A	#N/A	#N/A
CERS1	#N/A	#N/A	#N/A	#N/A
C15ORF58	#N/A	#N/A	#N/A	#N/A
MAP4K2	#N/A	#N/A	#N/A	#N/A
SORL1	#N/A	#N/A	#N/A	#N/A
CLEC7A	#N/A	#N/A	#N/A	#N/A
PLD2	#N/A	#N/A	#N/A	#N/A
RAPGEF3	#N/A	#N/A	#N/A	#N/A
AKT1S1	#N/A	#N/A	#N/A	#N/A
PLS3	#N/A	#N/A	#N/A	#N/A
IGSF11	#N/A	#N/A	#N/A	#N/A
ZMYND10	#N/A	#N/A	#N/A	#N/A
PARL	#N/A	#N/A	#N/A	#N/A
IKZF1	#N/A	#N/A	#N/A	#N/A
ZNF569	#N/A	#N/A	#N/A	#N/A
ADAMTS8	#N/A	#N/A	#N/A	#N/A
SRRM3	#N/A	#N/A	#N/A	#N/A
PPM1G	#N/A	#N/A	#N/A	#N/A
LRRC46	#N/A	#N/A	#N/A	#N/A
TRIM7	#N/A	#N/A	#N/A	#N/A
CPNE1	#N/A	#N/A	#N/A	#N/A
BNIP3L	#N/A	#N/A	#N/A	#N/A
BSG	#N/A	#N/A	#N/A	#N/A
ZNF704	#N/A	#N/A	#N/A	#N/A
PPP6R1	#N/A	#N/A	#N/A	#N/A
PCK2	#N/A	#N/A	#N/A	#N/A
CELF3	#N/A	#N/A	#N/A	#N/A
OCRL	#N/A	#N/A	#N/A	#N/A
FUNDC2	#N/A	#N/A	#N/A	#N/A
ZNF167	#N/A	#N/A	#N/A	#N/A
C12ORF43	#N/A	#N/A	#N/A	#N/A
FAM69C	#N/A	#N/A	#N/A	#N/A
SH2B3	#N/A	#N/A	#N/A	#N/A
PDK2	#N/A	#N/A	#N/A	#N/A
SETD3	#N/A	#N/A	#N/A	#N/A
POU6F2	#N/A	#N/A	#N/A	#N/A
SSBP3	#N/A	#N/A	#N/A	#N/A
SLC30A2	#N/A	#N/A	#N/A	#N/A
GCNT7	#N/A	#N/A	#N/A	#N/A
NOVA2	#N/A	#N/A	#N/A	#N/A
Pvit_16902	#N/A	#N/A	#N/A	#N/A
ADCY3	#N/A	#N/A	#N/A	#N/A
NTRK1	#N/A	#N/A	#N/A	#N/A
TXNDC11	#N/A	#N/A	#N/A	#N/A
LRRK2	#N/A	#N/A	#N/A	#N/A
Pvit_18821	#N/A	#N/A	#N/A	#N/A
GRAMD3	#N/A	#N/A	#N/A	#N/A
C5ORF28	#N/A	#N/A	#N/A	#N/A
UNC13A	#N/A	#N/A	#N/A	#N/A
CBX7	#N/A	#N/A	#N/A	#N/A
NANS	#N/A	#N/A	#N/A	#N/A
Pvit_04919	#N/A	#N/A	#N/A	#N/A
SP1	#N/A	#N/A	#N/A	#N/A
RMND5B	#N/A	#N/A	#N/A	#N/A
SLC25A44	#N/A	#N/A	#N/A	#N/A
MEX3A	#N/A	#N/A	#N/A	#N/A
BCAT1	#N/A	#N/A	#N/A	#N/A
SOGA2	#N/A	#N/A	#N/A	#N/A
ARID1A	#N/A	#N/A	#N/A	#N/A
TADA1	#N/A	#N/A	#N/A	#N/A
TMEM145	#N/A	#N/A	#N/A	#N/A
SLC45A3	#N/A	#N/A	#N/A	#N/A
CSMD2	#N/A	#N/A	#N/A	#N/A
HOXC6	#N/A	#N/A	#N/A	#N/A
MIDN	#N/A	#N/A	#N/A	#N/A
FAM59A	#N/A	#N/A	#N/A	#N/A
EPB41	#N/A	#N/A	#N/A	#N/A
AL138764.1	#N/A	#N/A	#N/A	#N/A
CLCN6	#N/A	#N/A	#N/A	#N/A
E2F4	#N/A	#N/A	#N/A	#N/A
JUP	#N/A	#N/A	#N/A	#N/A
SHISA6	#N/A	#N/A	#N/A	#N/A
DLG4	#N/A	#N/A	#N/A	#N/A
CD81	#N/A	#N/A	#N/A	#N/A
Pvit_07641	#N/A	#N/A	#N/A	#N/A
EFCAB5	#N/A	#N/A	#N/A	#N/A
RLTPR	#N/A	#N/A	#N/A	#N/A
SI:CH211-22I13.2	#N/A	#N/A	#N/A	#N/A
CYSLTR1	#N/A	#N/A	#N/A	#N/A
SLC11A2	#N/A	#N/A	#N/A	#N/A
SCNN1B	#N/A	#N/A	#N/A	#N/A
PAQR4	#N/A	#N/A	#N/A	#N/A
NRBP2	#N/A	#N/A	#N/A	#N/A
TARDBP	#N/A	#N/A	#N/A	#N/A
MUTED	#N/A	#N/A	#N/A	#N/A
ZNF618	#N/A	#N/A	#N/A	#N/A
CHST3	#N/A	#N/A	#N/A	#N/A
MUM1	#N/A	#N/A	#N/A	#N/A
PRC1	#N/A	#N/A	#N/A	#N/A
Pvit_14877	#N/A	#N/A	#N/A	#N/A
F1NK66	#N/A	#N/A	#N/A	#N/A
TMPRSS12	#N/A	#N/A	#N/A	#N/A
KIAA0195	#N/A	#N/A	#N/A	#N/A
CDH24	#N/A	#N/A	#N/A	#N/A
TMEM120B	#N/A	#N/A	#N/A	#N/A
STK24	#N/A	#N/A	#N/A	#N/A
CD300C	#N/A	#N/A	#N/A	#N/A
ATG16L1	#N/A	#N/A	#N/A	#N/A
PPM1H	#N/A	#N/A	#N/A	#N/A
IMPAD1	#N/A	#N/A	#N/A	#N/A
CDK5R1	#N/A	#N/A	#N/A	#N/A
HYDIN	#N/A	#N/A	#N/A	#N/A
PHACTR4	#N/A	#N/A	#N/A	#N/A
ANO7	#N/A	#N/A	#N/A	#N/A
DDIT3	#N/A	#N/A	#N/A	#N/A
RUNDC3A	#N/A	#N/A	#N/A	#N/A
MOB4	#N/A	#N/A	#N/A	#N/A
PPP1R37	#N/A	#N/A	#N/A	#N/A
EFHA2	#N/A	#N/A	#N/A	#N/A
NAV1	#N/A	#N/A	#N/A	#N/A
TNXB	#N/A	#N/A	#N/A	#N/A
RBPJ	#N/A	#N/A	#N/A	#N/A
NR5A1	#N/A	#N/A	#N/A	#N/A
HOXB5	#N/A	#N/A	#N/A	#N/A
DNAJC15	#N/A	#N/A	#N/A	#N/A
SLITRK5	#N/A	#N/A	#N/A	#N/A
CLCF1	#N/A	#N/A	#N/A	#N/A
ETV7	#N/A	#N/A	#N/A	#N/A
PDE4DIP	#N/A	#N/A	#N/A	#N/A
CLPB	#N/A	#N/A	#N/A	#N/A
AN32B	#N/A	#N/A	#N/A	#N/A
TAF4	#N/A	#N/A	#N/A	#N/A
DBC1	#N/A	#N/A	#N/A	#N/A
LRRC8D	#N/A	#N/A	#N/A	#N/A
XRCC1	#N/A	#N/A	#N/A	#N/A
EP300	#N/A	#N/A	#N/A	#N/A
SI:CH73-132K15.2	#N/A	#N/A	#N/A	#N/A
SPAG5	#N/A	#N/A	#N/A	#N/A
PSAP	#N/A	#N/A	#N/A	#N/A
TMX1	#N/A	#N/A	#N/A	#N/A
ASPHD2	#N/A	#N/A	#N/A	#N/A
UBE2M	#N/A	#N/A	#N/A	#N/A
ZNF420	#N/A	#N/A	#N/A	#N/A
FSCN1	#N/A	#N/A	#N/A	#N/A
ZNF180	#N/A	#N/A	#N/A	#N/A
GALR1	#N/A	#N/A	#N/A	#N/A
CLCN5	#N/A	#N/A	#N/A	#N/A
HTR2C	#N/A	#N/A	#N/A	#N/A
HLA-DPA1	#N/A	#N/A	#N/A	#N/A
TUBB2B	#N/A	#N/A	#N/A	#N/A
NOA1	#N/A	#N/A	#N/A	#N/A
B4GALNT1	#N/A	#N/A	#N/A	#N/A
MICAL1	#N/A	#N/A	#N/A	#N/A
SMPD2	#N/A	#N/A	#N/A	#N/A
PM20D1	#N/A	#N/A	#N/A	#N/A
SLIRP	#N/A	#N/A	#N/A	#N/A
CASZ1	#N/A	#N/A	#N/A	#N/A
ZNF462	#N/A	#N/A	#N/A	#N/A
TSR1	#N/A	#N/A	#N/A	#N/A
LETM2	#N/A	#N/A	#N/A	#N/A
HLA-B	#N/A	#N/A	#N/A	#N/A
SPATA13	#N/A	#N/A	#N/A	#N/A
ZGC:158659	#N/A	#N/A	#N/A	#N/A
ERMP1	#N/A	#N/A	#N/A	#N/A
LINGO3	#N/A	#N/A	#N/A	#N/A
RAC2	#N/A	#N/A	#N/A	#N/A
PDGFB	#N/A	#N/A	#N/A	#N/A
DET1	#N/A	#N/A	#N/A	#N/A
PIK3R3	#N/A	#N/A	#N/A	#N/A
GANAB	#N/A	#N/A	#N/A	#N/A
MBLAC1	#N/A	#N/A	#N/A	#N/A
PIK3R2	#N/A	#N/A	#N/A	#N/A
TMEM63B	#N/A	#N/A	#N/A	#N/A
RNF44	#N/A	#N/A	#N/A	#N/A
CPLX2	#N/A	#N/A	#N/A	#N/A
TTC22	#N/A	#N/A	#N/A	#N/A
WIPF1	#N/A	#N/A	#N/A	#N/A
XB-GENE-5818700	#N/A	#N/A	#N/A	#N/A
TYW1	#N/A	#N/A	#N/A	#N/A
SI:DKEY-46D17.3	#N/A	#N/A	#N/A	#N/A
MYOZ1	#N/A	#N/A	#N/A	#N/A
ARHGAP23	#N/A	#N/A	#N/A	#N/A
TRIP10	#N/A	#N/A	#N/A	#N/A
SLC4A2	#N/A	#N/A	#N/A	#N/A
TBC1D8B	#N/A	#N/A	#N/A	#N/A
SFN	#N/A	#N/A	#N/A	#N/A
MRPL19	#N/A	#N/A	#N/A	#N/A
CYHR1	#N/A	#N/A	#N/A	#N/A
AP1G1	#N/A	#N/A	#N/A	#N/A
PTX4	#N/A	#N/A	#N/A	#N/A
SLC8A2	#N/A	#N/A	#N/A	#N/A
ACTN4	#N/A	#N/A	#N/A	#N/A
FAM54B	#N/A	#N/A	#N/A	#N/A
C1ORF135	#N/A	#N/A	#N/A	#N/A
BNIP2	#N/A	#N/A	#N/A	#N/A
MFSD6	#N/A	#N/A	#N/A	#N/A
KIAA1522	#N/A	#N/A	#N/A	#N/A
PNP	#N/A	#N/A	#N/A	#N/A
TBCEL	#N/A	#N/A	#N/A	#N/A
SIK3	#N/A	#N/A	#N/A	#N/A
ANGPTL4	#N/A	#N/A	#N/A	#N/A
EIF4E2	#N/A	#N/A	#N/A	#N/A
RANBP3	#N/A	#N/A	#N/A	#N/A
AGPAT3	#N/A	#N/A	#N/A	#N/A
APC2	#N/A	#N/A	#N/A	#N/A
USP16	#N/A	#N/A	#N/A	#N/A
ZSCAN12	#N/A	#N/A	#N/A	#N/A
TESC	#N/A	#N/A	#N/A	#N/A
KIAA0141	#N/A	#N/A	#N/A	#N/A
PLAGL2	#N/A	#N/A	#N/A	#N/A
PLA2G12B	#N/A	#N/A	#N/A	#N/A
PMM2	#N/A	#N/A	#N/A	#N/A
GPR19	#N/A	#N/A	#N/A	#N/A
LVRN.1	#N/A	#N/A	#N/A	#N/A
PIWIL2	#N/A	#N/A	#N/A	#N/A
DNAAF2	#N/A	#N/A	#N/A	#N/A
DDX51	#N/A	#N/A	#N/A	#N/A
SPON1	#N/A	#N/A	#N/A	#N/A
PRR11	#N/A	#N/A	#N/A	#N/A
FLCN	#N/A	#N/A	#N/A	#N/A
APEH	#N/A	#N/A	#N/A	#N/A
KIAA0317	#N/A	#N/A	#N/A	#N/A
PPAP2C	#N/A	#N/A	#N/A	#N/A
OSBPL6	#N/A	#N/A	#N/A	#N/A
ANKRD13B	#N/A	#N/A	#N/A	#N/A
TMEM106B	#N/A	#N/A	#N/A	#N/A
OSBPL11	#N/A	#N/A	#N/A	#N/A
MORN5	#N/A	#N/A	#N/A	#N/A
LHX6	#N/A	#N/A	#N/A	#N/A
RBM23	#N/A	#N/A	#N/A	#N/A
CACNG3	#N/A	#N/A	#N/A	#N/A
ARRB1	#N/A	#N/A	#N/A	#N/A
FNDC4	#N/A	#N/A	#N/A	#N/A
SPAG6	#N/A	#N/A	#N/A	#N/A
C1GALT1A	#N/A	#N/A	#N/A	#N/A
SEC24C	#N/A	#N/A	#N/A	#N/A
Pvit_14642	#N/A	#N/A	#N/A	#N/A
NR4A2	#N/A	#N/A	#N/A	#N/A
KDM2A	#N/A	#N/A	#N/A	#N/A
CLIC4	#N/A	#N/A	#N/A	#N/A
FAM70A	#N/A	#N/A	#N/A	#N/A
ACOX1	#N/A	#N/A	#N/A	#N/A
SUOX	#N/A	#N/A	#N/A	#N/A
CACNB1	#N/A	#N/A	#N/A	#N/A
LRRC9	#N/A	#N/A	#N/A	#N/A
SLC7A1	#N/A	#N/A	#N/A	#N/A
ITPKB	#N/A	#N/A	#N/A	#N/A
CRLF3	#N/A	#N/A	#N/A	#N/A
ETF1	#N/A	#N/A	#N/A	#N/A
GLTSCR1	#N/A	#N/A	#N/A	#N/A
ITGA7	#N/A	#N/A	#N/A	#N/A
MAP3K1	#N/A	#N/A	#N/A	#N/A
ADAD2	#N/A	#N/A	#N/A	#N/A
WDR24	#N/A	#N/A	#N/A	#N/A
FAM19A1	#N/A	#N/A	#N/A	#N/A
GPR12	#N/A	#N/A	#N/A	#N/A
CACNA1C	#N/A	#N/A	#N/A	#N/A
MR1	#N/A	#N/A	#N/A	#N/A
PTPRE	#N/A	#N/A	#N/A	#N/A
PLEKHA1	#N/A	#N/A	#N/A	#N/A
ZNF268	#N/A	#N/A	#N/A	#N/A
CGN	#N/A	#N/A	#N/A	#N/A
TAX1BP1	#N/A	#N/A	#N/A	#N/A
BAZ2A	#N/A	#N/A	#N/A	#N/A
BBS1	#N/A	#N/A	#N/A	#N/A
EMID1	#N/A	#N/A	#N/A	#N/A
PPPDE2	#N/A	#N/A	#N/A	#N/A
Pvit_07075	#N/A	#N/A	#N/A	#N/A
SEPSECS	#N/A	#N/A	#N/A	#N/A
MPZL1	#N/A	#N/A	#N/A	#N/A
TARS2	#N/A	#N/A	#N/A	#N/A
PHKG1	#N/A	#N/A	#N/A	#N/A
IL6ST	#N/A	#N/A	#N/A	#N/A
MOB1B	#N/A	#N/A	#N/A	#N/A
GIT2	#N/A	#N/A	#N/A	#N/A
LYPD6B	#N/A	#N/A	#N/A	#N/A
CEP135	#N/A	#N/A	#N/A	#N/A
CEP350	#N/A	#N/A	#N/A	#N/A
PDZD8	#N/A	#N/A	#N/A	#N/A
F1P4F0	#N/A	#N/A	#N/A	#N/A
TSPAN12	#N/A	#N/A	#N/A	#N/A
RPUSD1	#N/A	#N/A	#N/A	#N/A
RNF125	#N/A	#N/A	#N/A	#N/A
ANKRD49	#N/A	#N/A	#N/A	#N/A
STAC	#N/A	#N/A	#N/A	#N/A
MPRIP	#N/A	#N/A	#N/A	#N/A
COQ6	#N/A	#N/A	#N/A	#N/A
TIMM17B	#N/A	#N/A	#N/A	#N/A
FNBP1L	#N/A	#N/A	#N/A	#N/A
ISM2	#N/A	#N/A	#N/A	#N/A
SHE	#N/A	#N/A	#N/A	#N/A
RASL11A	#N/A	#N/A	#N/A	#N/A
CYP20A1	#N/A	#N/A	#N/A	#N/A
RHPN1	#N/A	#N/A	#N/A	#N/A
XKR7	#N/A	#N/A	#N/A	#N/A
CDK5RAP2	#N/A	#N/A	#N/A	#N/A
NR4A3	#N/A	#N/A	#N/A	#N/A
IGLV3-21	#N/A	#N/A	#N/A	#N/A
STAG2	#N/A	#N/A	#N/A	#N/A
C1ORF198	#N/A	#N/A	#N/A	#N/A
ANXA11	#N/A	#N/A	#N/A	#N/A
DERL3	#N/A	#N/A	#N/A	#N/A
SNF5	#N/A	#N/A	#N/A	#N/A
ACR	#N/A	#N/A	#N/A	#N/A
CPSF4	#N/A	#N/A	#N/A	#N/A
TMEM183A	#N/A	#N/A	#N/A	#N/A
CYP26B1	#N/A	#N/A	#N/A	#N/A
RHO	#N/A	#N/A	#N/A	#N/A

## Sheet: Brain Downregulated
Target	mRNA Fold Change	mRNA FDR	Protein Fold Change	SEM Overlap
BNIPL	-5.08202	2.21245e-06	#N/A	#N/A
VIT	-3.9594	9.87233e-06	#N/A	#N/A
POLG	-3.41891	1.2617e-10	#N/A	#N/A
Q9PU40	-3.41513	0.0144024	#N/A	#N/A
SPATA5L1	-3.40089	7.48375e-11	#N/A	#N/A
ZDHHC23	-3.34554	4.18666e-08	#N/A	#N/A
N4BP2L1	-3.33853	1.10553e-14	#N/A	#N/A
IFT27	-3.26415	1.66505e-15	#N/A	#N/A
CARNS1	-3.24985	2.08509e-12	#N/A	#N/A
CABZ01081490.1	-3.22154	0.0277373	#N/A	#N/A
Pvit_06048	-3.18877	8.42189e-05	#N/A	#N/A
CNP	-3.06215	1.12026e-11	1.03448	Yes
FAM194A	-3.0473	4.56276e-06	#N/A	#N/A
TREM2	-3.04203	2.57505e-05	#N/A	#N/A
TMEM107	-3.03662	1.48537e-05	#N/A	#N/A
TEX30	-2.97168	3.10325e-06	#N/A	#N/A
EIF2C1	-2.93079	1.48143e-21	#N/A	#N/A
NPHP4	-2.80981	4.99359e-10	#N/A	#N/A
HSD11B1L	-2.79826	5.07963e-09	#N/A	#N/A
EML2	-2.75093	2.34079e-05	#N/A	#N/A
EZH1	-2.69557	3.28855e-15	#N/A	#N/A
SLC30A3	-2.64417	0.0334016	#N/A	#N/A
C1ORF228	-2.62748	2.34689e-09	#N/A	#N/A
ANKRD40	-2.61011	6.96413e-05	#N/A	#N/A
ZBTB12	-2.59914	5.94479e-07	#N/A	#N/A
FAM198B	-2.56529	2.92941e-09	#N/A	#N/A
CAPN6	-2.55863	0.000299854	#N/A	#N/A
BTBD19	-2.53881	1.03911e-06	#N/A	#N/A
SMC1B	-2.5167	2.0388e-06	#N/A	#N/A
IRAK1	-2.48516	6.6251e-12	#N/A	#N/A
HEBP2	-2.43848	1.85874e-07	#N/A	#N/A
HHIPL2	-2.43736	0.000630132	#N/A	#N/A
METTL8	-2.41986	1.29433e-09	#N/A	#N/A
AMY1A	-2.39129	3.77155e-05	#N/A	#N/A
CBLN1	-2.38616	0.0396657	#N/A	#N/A
WDR86	-2.33621	0.000158612	#N/A	#N/A
LOC100132731	-2.33124	0.0108281	#N/A	#N/A
SCLY	-2.32595	1.84675e-09	#N/A	#N/A
SPINK2	-2.29827	0.00534483	#N/A	#N/A
YSK4	-2.24502	0.0142278	#N/A	#N/A
COL4A1	-2.23447	9.8162e-05	#N/A	#N/A
BRAT1	-2.22143	1.57059e-06	#N/A	#N/A
WDR16	-2.2201	9.69877e-05	#N/A	#N/A
CBR4	-2.18957	1.60259e-06	#N/A	#N/A
SNX15	-2.14318	0.000630356	#N/A	#N/A
PLCD3	-2.13521	8.9821e-05	#N/A	#N/A
CSTF3	-2.09363	4.05552e-08	#N/A	#N/A
GTPBP3	-2.09122	1.32998e-05	#N/A	#N/A
LYPLAL1	-2.08255	9.63555e-09	#N/A	#N/A
AK1	-2.03942	1.27502e-05	0.8	Yes
MED16	-2.0348	0.000320444	#N/A	#N/A
CCDC129	-2.02485	0.0498715	#N/A	#N/A
DUSP16	-2.0141	0.000366029	#N/A	#N/A
TCHP	-1.99927	2.5229e-05	#N/A	#N/A
XRRA1	-1.99718	0.0130674	#N/A	#N/A
CROCC	-1.99406	3.26952e-08	0.333333	Yes
TMEM97	-1.97835	0.0141041	#N/A	#N/A
LDB2	-1.97387	0.000112437	#N/A	#N/A
DAPK3	-1.96267	6.99457e-10	#N/A	#N/A
C8H1ORF222	-1.92907	0.0158713	#N/A	#N/A
SLC27A1	-1.91901	1.8396e-07	#N/A	#N/A
PKP2	-1.91528	0.000182607	#N/A	#N/A
FN3K	-1.89981	1.9666e-08	#N/A	#N/A
LMF1	-1.88879	0.000170634	#N/A	#N/A
CA11	-1.87678	0.00182895	#N/A	#N/A
NCAM1	-1.8685	3.4771e-05	3	Yes
CRAT	-1.85642	4.50183e-07	#N/A	#N/A
SUGP1	-1.84417	1.24442e-16	#N/A	#N/A
GRIK3	-1.82602	0.00431807	#N/A	#N/A
ENKUR	-1.81539	0.0002992	#N/A	#N/A
PRRG3	-1.81413	0.0111406	#N/A	#N/A
IGFBP5	-1.80795	2.22806e-06	#N/A	#N/A
CXXC1	-1.79627	5.75215e-08	#N/A	#N/A
CACNG7	-1.78474	0.00430924	#N/A	#N/A
WDFY4	-1.78168	0.0403369	#N/A	#N/A
MOB3A	-1.76615	0.000340944	#N/A	#N/A
Pvit_12647	-1.76307	0.00225315	#N/A	#N/A
ADAMTS6	-1.75749	0.000378873	#N/A	#N/A
RNASEH2A	-1.72518	4.469e-05	#N/A	#N/A
Q9W6F6	-1.7129	2.72386e-07	#N/A	#N/A
SH3G1	-1.71041	4.48776e-07	1.16667	Yes
NADSYN1	-1.69408	5.22168e-05	#N/A	#N/A
Pvit_05767	-1.66327	0.000723685	#N/A	#N/A
KIT	-1.66047	0.00432354	#N/A	#N/A
SLC38A9	-1.65951	2.59911e-07	#N/A	#N/A
ARHGAP9	-1.65231	0.00360711	#N/A	#N/A
DFFA	-1.64916	0.000448932	#N/A	#N/A
BHLHE41	-1.63629	0.0179111	#N/A	#N/A
PTPRG	-1.61987	1.81707e-08	#N/A	#N/A
MANEA	-1.61117	7.84003e-05	#N/A	#N/A
GPD1	-1.59301	0.0100927	#N/A	#N/A
SLC20A2	-1.59181	3.83999e-09	#N/A	#N/A
MYO1C	-1.58251	1.85799e-07	#N/A	#N/A
TMEM132C	-1.57959	0.00693583	#N/A	#N/A
VEGFA	-1.57786	4.99689e-06	#N/A	#N/A
DOC2A	-1.55146	0.0209256	#N/A	#N/A
DPYD	-1.54794	0.00356385	#N/A	#N/A
EXD1	-1.54051	4.16609e-05	#N/A	#N/A
B3GALT1	-1.53844	0.000815212	#N/A	#N/A
LCMT2	-1.53105	3.54903e-11	#N/A	#N/A
DSEL	-1.52974	2.16556e-05	#N/A	#N/A
C8ORF82	-1.52582	8.63791e-05	#N/A	#N/A
PSTPIP2	-1.52345	0.000630356	#N/A	#N/A
TMOD3	-1.52033	1.98332e-06	#N/A	#N/A
CAMK2B	-1.51366	5.68285e-09	#N/A	#N/A
TMLH	-1.50798	2.55316e-07	#N/A	#N/A
C20ORF160	-1.50605	0.00279236	#N/A	#N/A
ARSK	-1.49683	1.45212e-05	#N/A	#N/A
AAAS	-1.49555	0.000700458	#N/A	#N/A
EPHB1	-1.49453	0.0178195	#N/A	#N/A
PODNL1	-1.4785	0.0017592	#N/A	#N/A
Pvit_14084	-1.47246	0.0134471	#N/A	#N/A
OBFC2A	-1.46445	0.0443984	#N/A	#N/A
NP_001120138.1	-1.45074	0.00075471	#N/A	#N/A
PSPH	-1.43789	0.00126429	#N/A	#N/A
CNOT3	-1.42674	6.88652e-07	#N/A	#N/A
IL31RA	-1.42388	0.020354	#N/A	#N/A
ADIPOR1	-1.4223	0.000592606	#N/A	#N/A
HPGD	-1.42143	0.0240942	#N/A	#N/A
TP53INP2	-1.41521	0.00206751	#N/A	#N/A
ZC3HAV1	-1.4082	0.0180784	#N/A	#N/A
ZC3H7B	-1.40783	5.57063e-07	#N/A	#N/A
GLTPD1	-1.40628	0.00614662	#N/A	#N/A
SNX17	-1.38605	1.9666e-08	#N/A	#N/A
LGI2	-1.38378	0.00389734	#N/A	#N/A
ADAMTS17	-1.38184	0.0232563	#N/A	#N/A
CERS2	-1.38	1.25451e-06	#N/A	#N/A
ACTL6B	-1.3711	0.00092594	#N/A	#N/A
SCG3	-1.3702	0.00229225	#N/A	#N/A
RALY	-1.36857	0.0109417	#N/A	#N/A
CETN3	-1.36685	1.25451e-06	#N/A	#N/A
XKR8	-1.36528	0.00698516	#N/A	#N/A
MFSD9	-1.35627	3.13983e-05	#N/A	#N/A
PPIP5K2	-1.33632	2.59911e-07	#N/A	#N/A
MARVELD2	-1.33414	0.000890646	#N/A	#N/A
TTYH2	-1.33214	0.000408786	#N/A	#N/A
ZNF827	-1.32806	0.000135639	#N/A	#N/A
INTS3	-1.3248	0.000115275	#N/A	#N/A
C1R	-1.32319	0.0253482	#N/A	#N/A
NMRAL1	-1.32308	0.0486239	1	Yes
SLC4A1	-1.3187	0.022369	1.5	Yes
ABCC3	-1.30529	0.00298722	#N/A	#N/A
SLC35E1	-1.30183	8.47145e-08	#N/A	#N/A
ACO1	-1.29878	9.05657e-05	#N/A	#N/A
ADCYAP1	-1.28879	0.0192923	#N/A	#N/A
ST18	-1.2848	0.00116212	#N/A	#N/A
ATPAF1	-1.28069	9.25406e-09	#N/A	#N/A
PRRT2	-1.28055	5.06563e-05	1.06667	Yes
CO044	-1.28004	1.43076e-06	#N/A	#N/A
CRCP	-1.27353	0.000428147	#N/A	#N/A
EMP2	-1.26409	0.00949979	#N/A	#N/A
SPEB	-1.25477	0.00598772	#N/A	#N/A
RYR1A	-1.25259	0.00360711	#N/A	#N/A
ACAD8	-1.23975	0.000111141	#N/A	#N/A
CNTN1	-1.23743	0.00753002	#N/A	#N/A
PLSCR3B	-1.23626	0.00136908	#N/A	#N/A
ALG6	-1.22048	0.000129006	#N/A	#N/A
NDUFB4	-1.19526	1.00534e-07	#N/A	#N/A
ARL2BP	-1.19065	3.2785e-05	#N/A	#N/A
CNTN5	-1.18179	0.0248485	#N/A	#N/A
LRSAM1	-1.16714	0.000179845	#N/A	#N/A
MAPKAPK3	-1.16533	0.00229737	#N/A	#N/A
LRMP	-1.16217	0.028599	#N/A	#N/A
KCNIP3	-1.16054	0.00730581	#N/A	#N/A
IDH3B	-1.15475	6.95977e-08	#N/A	#N/A
DHCR24	-1.15469	0.0126943	#N/A	#N/A
DOK7	-1.15188	0.000380504	#N/A	#N/A
ARHGEF1	-1.14801	2.95232e-05	#N/A	#N/A
UNC80	-1.12952	2.28142e-05	#N/A	#N/A
F1NLL2	-1.12273	0.00287823	#N/A	#N/A
ST8SIA6	-1.12014	0.0231372	#N/A	#N/A
ACTR2	-1.1198	0.000135562	#N/A	#N/A
SERPINH1	-1.11845	0.0459952	#N/A	#N/A
XPO5	-1.11815	0.000235119	#N/A	#N/A
TMEM35	-1.11316	0.00600911	#N/A	#N/A
HSD17B8	-1.11161	0.00524932	#N/A	#N/A
SLC25A1	-1.10939	0.0268193	#N/A	#N/A
Pvit_15446	-1.10769	0.00970046	#N/A	#N/A
CAMK4	-1.10531	0.0332809	#N/A	#N/A
XPNPEP1	-1.09825	0.00466149	#N/A	#N/A
U2SURP	-1.09384	2.98115e-06	#N/A	#N/A
SEZ6L2	-1.08722	0.02544	#N/A	#N/A
CU638692.2	-1.08663	0.000424064	#N/A	#N/A
C14ORF101	-1.07865	0.00659844	#N/A	#N/A
TMPRSS13	-1.07527	0.047908	#N/A	#N/A
CLEC2B	-1.07522	0.0265607	#N/A	#N/A
MMP15	-1.07091	0.00806026	#N/A	#N/A
VPS26B	-1.06113	0.00254853	#N/A	#N/A
ACTR2A	-1.05791	0.00790334	#N/A	#N/A
PLXNA3	-1.05767	0.0218415	#N/A	#N/A
NFASC	-1.05731	0.00445017	#N/A	#N/A
CTH	-1.05644	0.0069919	#N/A	#N/A
ARF6.2	-1.05275	0.000711982	#N/A	#N/A
Q5F344	-1.05213	1.01361e-05	#N/A	#N/A
CBY1	-1.04323	0.036177	#N/A	#N/A
SYDE1	-1.03851	0.0402198	#N/A	#N/A
COMP	-1.03497	0.00897837	#N/A	#N/A
DDX17	-1.02466	5.05784e-06	0.666667	Yes
GTPBP1	-1.02018	0.00485014	#N/A	#N/A
Q5ZIG5	-1.01636	0.00143633	#N/A	#N/A
BCS1L	-1.01416	0.0152573	#N/A	#N/A
RCN1	-1.01035	0.0353924	#N/A	#N/A
MAP6	-0.988272	0.00353973	0.5	No
BCL7C	-0.981333	0.00299767	#N/A	#N/A
SPNS2	-0.977217	0.0104982	#N/A	#N/A
PPFIA4	-0.976136	0.00125668	#N/A	#N/A
MUL1	-0.972303	0.033225	#N/A	#N/A
MGAT3	-0.968183	0.00265127	#N/A	#N/A
CAND2	-0.964469	0.00144765	#N/A	#N/A
L1CAM	-0.961943	0.0031297	#N/A	#N/A
TXNRD2	-0.952837	0.00813197	#N/A	#N/A
CALCOCO1	-0.952629	0.00097967	#N/A	#N/A
CCDC71	-0.946617	0.00468365	#N/A	#N/A
MFN1	-0.944523	0.00149445	#N/A	#N/A
PSEN2	-0.928142	0.00384917	#N/A	#N/A
C17ORF101	-0.926499	0.00364344	#N/A	#N/A
SIDT2	-0.922346	0.000684795	#N/A	#N/A
PLEKHG5	-0.920776	0.0352669	#N/A	#N/A
RAB30	-0.919754	0.0362487	#N/A	#N/A
ANAPC4	-0.919736	0.0259071	#N/A	#N/A
SNRNP27	-0.913288	0.000357907	#N/A	#N/A
FIP1L1	-0.910802	8.24967e-05	#N/A	#N/A
COBRA1	-0.89646	0.0170197	#N/A	#N/A
ZNF451	-0.893256	0.0305514	#N/A	#N/A
NUDT6	-0.891962	0.000531718	#N/A	#N/A
RNASEL	-0.890593	0.0109336	#N/A	#N/A
HSPG2	-0.888437	0.00912855	#N/A	#N/A
COPS7A	-0.887682	4.35705e-05	#N/A	#N/A
MFGE8	-0.884648	0.0173075	#N/A	#N/A
EPB41L1	-0.881203	0.0401128	1.09302	Yes
MPV17	-0.877641	0.0135656	#N/A	#N/A
GPS1	-0.854396	0.00131035	#N/A	#N/A
CADM1	-0.850781	0.00711648	#N/A	#N/A
SDHC	-0.836013	0.00140638	#N/A	#N/A
AP2B1	-0.834394	0.00240177	#N/A	#N/A
HECW1	-0.832299	0.00349533	#N/A	#N/A
CBX1	-0.831855	0.00800896	#N/A	#N/A
C7ORF25	-0.830714	0.00770741	#N/A	#N/A
VPS33A	-0.830511	0.0112433	#N/A	#N/A
SSFA2	-0.829534	0.0429405	#N/A	#N/A
Pvit_06370	-0.822156	0.0170124	#N/A	#N/A
GRIN1	-0.817091	0.0341422	#N/A	#N/A
PDIA4	-0.815736	0.000954942	#N/A	#N/A
PCGF6	-0.808896	0.00650552	#N/A	#N/A
CDK18	-0.806883	0.0197902	#N/A	#N/A
GOLIM4	-0.805537	0.00416502	#N/A	#N/A
ADAM9	-0.798288	0.00588219	#N/A	#N/A
SGSM3	-0.792801	0.0329539	#N/A	#N/A
Pvit_04926	-0.789358	0.00263627	#N/A	#N/A
SCAI	-0.785773	0.016801	#N/A	#N/A
F1NHH9	-0.781842	0.0153816	#N/A	#N/A
TIMMDC1	-0.754626	0.00813197	#N/A	#N/A
CARS	-0.749819	0.0149786	#N/A	#N/A
DCHS1	-0.743946	0.030851	#N/A	#N/A
TEAD1	-0.742838	0.030301	#N/A	#N/A
GALNT7	-0.739174	0.00869939	#N/A	#N/A
YLPM1	-0.73542	0.000746819	#N/A	#N/A
TBC1D10B	-0.732	0.00454861	#N/A	#N/A
PXDN	-0.729089	0.0327875	#N/A	#N/A
FAM63B	-0.724899	0.0016592	#N/A	#N/A
BACE1	-0.722297	0.0323951	#N/A	#N/A
DRAM2	-0.720526	0.0209849	#N/A	#N/A
BCKDHA	-0.715482	0.0204919	#N/A	#N/A
SEMA6C	-0.713774	0.0244163	#N/A	#N/A
ZFC3H1	-0.713427	0.0072622	#N/A	#N/A
MAP4K4	-0.706138	0.00157642	#N/A	#N/A
Q5ZL83	-0.705262	0.00936247	#N/A	#N/A
DPH2	-0.703826	0.0450482	#N/A	#N/A
H3F3C	-0.699936	0.00624233	#N/A	#N/A
PODXL	-0.69768	0.0249601	#N/A	#N/A
IKBKG	-0.696785	0.0209256	#N/A	#N/A
ATP5SL	-0.691799	0.0428846	#N/A	#N/A
CDK19	-0.688755	0.0263893	#N/A	#N/A
PDIA3	-0.680036	0.00800004	0.428571	Yes
MBD6	-0.673723	0.0287022	#N/A	#N/A
TCP11L1	-0.6543	0.0104618	#N/A	#N/A
YPEL4	-0.650876	0.0448637	#N/A	#N/A
SLC25A6	-0.645293	0.00474376	#N/A	#N/A
ABTB1	-0.631311	0.018187	#N/A	#N/A
GPATCH8	-0.630812	0.00454962	#N/A	#N/A
RCOR3	-0.630583	0.00330845	#N/A	#N/A
CHD4	-0.630146	0.00650552	#N/A	#N/A
SNF8	-0.616113	0.0493389	#N/A	#N/A
GNAI2	-0.615926	0.0238746	#N/A	#N/A
SCAMP3	-0.606425	0.0356051	#N/A	#N/A
RMND1	-0.596156	0.0286848	#N/A	#N/A
RXRB	0.586098	0.031289	#N/A	#N/A
GPN1	0.586645	0.00595974	#N/A	#N/A
STAMBP	0.588404	0.0159783	#N/A	#N/A
ZNF384	0.59771	0.0221657	#N/A	#N/A
Q5ZLE7	0.60014	0.0140026	#N/A	#N/A
FAF2	0.607481	0.010252	#N/A	#N/A
TNRC6A	0.608819	0.0160898	#N/A	#N/A
SMCR7L	0.612185	0.0243249	#N/A	#N/A
BAK1	0.617339	0.023201	#N/A	#N/A
VCP	0.624008	0.0141844	1.5	Yes
LPGAT1	0.626653	0.0253482	#N/A	#N/A
SBNO2	0.630639	0.0117776	#N/A	#N/A
RFA1	0.633057	0.0115515	#N/A	#N/A
PRKAR1A	0.635419	0.00534483	0.428571	Yes
CA144	0.635999	0.00468365	#N/A	#N/A
GCN1L1	0.64386	0.0463457	#N/A	#N/A
DENND5B	0.661152	0.036867	#N/A	#N/A
HM13	0.662555	0.00724544	#N/A	#N/A
POLE3	0.662566	0.0425673	#N/A	#N/A
GIGYF2	0.663744	0.00147972	#N/A	#N/A
WIPI1	0.663936	0.00718502	#N/A	#N/A
RNF121	0.66482	0.0278061	#N/A	#N/A
SMEK2	0.667344	0.0093717	#N/A	#N/A
ABI2	0.670775	0.0294629	0.75	Yes
PCNP	0.671647	0.00764805	0.833333	Yes
ZNF208	0.675549	0.0262527	#N/A	#N/A
MSL2	0.676572	0.00914597	#N/A	#N/A
PEAK1.1	0.682525	0.0062277	#N/A	#N/A
SENP5	0.685068	0.000969822	#N/A	#N/A
FAM20B	0.686635	0.00170682	#N/A	#N/A
ZNF318	0.693896	0.00468365	#N/A	#N/A
C9ORF41	0.693902	0.00427803	#N/A	#N/A
PAIP2B	0.693968	0.0100511	#N/A	#N/A
DVL3	0.698369	0.0278061	#N/A	#N/A
PHC3	0.698756	0.00165504	#N/A	#N/A
RNMTL1	0.702384	0.0335414	#N/A	#N/A
BRAP	0.704127	0.00524932	#N/A	#N/A
EPC1	0.705432	0.000340944	#N/A	#N/A
Q5ZM58	0.711599	0.0219805	#N/A	#N/A
HIP1	0.71229	0.0100691	#N/A	#N/A
Q5ZMA7	0.713484	0.000249849	#N/A	#N/A
EIF2S1	0.714164	0.00164113	#N/A	#N/A
F1N909	0.716247	0.00148125	#N/A	#N/A
FAM219A	0.72068	0.0100985	#N/A	#N/A
Q5ZLS5	0.721513	0.0266361	#N/A	#N/A
MAPK1IP1L	0.725277	0.000119539	#N/A	#N/A
AK2	0.728996	0.00175745	0.555556	Yes
HEATR6	0.730347	0.0288079	#N/A	#N/A
PAQR7	0.735613	0.0276813	#N/A	#N/A
ASNA1	0.737256	0.000117172	#N/A	#N/A
DENND1B	0.745218	0.00570482	#N/A	#N/A
SPPL3	0.745868	0.000406997	#N/A	#N/A
EIF2C3	0.750445	0.000623159	#N/A	#N/A
PIGY	0.752387	0.00296887	#N/A	#N/A
SIN3B	0.760688	0.000488289	#N/A	#N/A
LSM12	0.770561	0.000152294	#N/A	#N/A
CPSF3L	0.771784	0.000738126	#N/A	#N/A
TMED9	0.778843	0.000150409	#N/A	#N/A
CRTC1	0.780803	0.000357907	1.2	Yes
BUD13	0.789249	0.00480585	#N/A	#N/A
ARHGAP32	0.789438	0.0498148	0	Yes
SF3B3	0.799363	0.0014907	#N/A	#N/A
VAMP7	0.80215	0.00136119	#N/A	#N/A
HN1L	0.806204	0.00295285	1.5	Yes
HCFC1	0.812723	0.000385596	#N/A	#N/A
MAPK8	0.813261	0.000474368	#N/A	#N/A
NOL9	0.813863	0.0288671	#N/A	#N/A
NXN	0.81394	0.00434188	#N/A	#N/A
MAP3K3	0.815335	0.000208161	#N/A	#N/A
FASTK	0.818126	0.00129492	#N/A	#N/A
RSC1A1	0.821093	0.00046249	#N/A	#N/A
GPR56	0.821385	0.032688	#N/A	#N/A
RIOK2	0.821545	0.00092594	#N/A	#N/A
GYLTL1B	0.821846	0.0297678	#N/A	#N/A
ARHGEF18	0.822621	0.00757053	#N/A	#N/A
PPP1R12C	0.825175	0.00184008	1.4	Yes
ASXL1	0.826561	0.00442169	#N/A	#N/A
HNRNPC	0.831043	0.000530699	#N/A	#N/A
DHX37	0.831055	0.00293858	#N/A	#N/A
TGOLN2	0.831762	2.82788e-05	#N/A	#N/A
MBNL3	0.832516	0.00456983	#N/A	#N/A
TXNDC15	0.838211	0.000932692	#N/A	#N/A
RHOA	0.838931	0.000112437	0.666667	Yes
ZC3H4	0.848953	0.000113507	#N/A	#N/A
ATP7A	0.858452	0.0106984	#N/A	#N/A
EPT1	0.864088	0.0207573	#N/A	#N/A
NLK	0.866878	0.00151857	#N/A	#N/A
NAA16	0.869396	0.000416366	#N/A	#N/A
CHD8	0.873523	0.012595	#N/A	#N/A
RAB32	0.882982	0.0054817	#N/A	#N/A
ANKLE2	0.885949	0.0059381	#N/A	#N/A
DLC1	0.889772	0.0133142	#N/A	#N/A
FAM155B	0.890775	0.00809082	#N/A	#N/A
CCNYL1	0.895323	3.24593e-06	#N/A	#N/A
RELL1	0.895724	0.048709	2.5	Yes
AFF1	0.897173	0.00643225	#N/A	#N/A
PSMD1	0.906183	0.00272765	#N/A	#N/A
PABPC4	0.914551	0.00043959	#N/A	#N/A
SUZ12	0.915131	0.00011619	#N/A	#N/A
PAPD4	0.915455	0.000615992	#N/A	#N/A
ENG	0.917786	0.00962698	#N/A	#N/A
RNF34	0.93068	9.7531e-05	#N/A	#N/A
OTU6B	0.932749	7.533e-05	#N/A	#N/A
GPATCH4	0.933957	0.0245172	#N/A	#N/A
SLC16A3	0.934945	0.000745503	#N/A	#N/A
CHPFA	0.935066	0.014274	#N/A	#N/A
PSMF1	0.937711	0.000228466	0.5	Yes
RNF185	0.941571	9.94163e-05	#N/A	#N/A
CTDNEP1	0.944513	0.000158468	#N/A	#N/A
GOLT1B	0.944795	5.06563e-05	#N/A	#N/A
CCNT1	0.951457	0.00177513	#N/A	#N/A
SLX4	0.95742	2.84158e-05	#N/A	#N/A
LGALSL	0.960786	5.74614e-05	#N/A	#N/A
MYO10.2	0.961384	0.020772	#N/A	#N/A
DYRK1A	0.967385	3.12714e-06	#N/A	#N/A
OSBPL9	0.967472	0.000774201	#N/A	#N/A
NXF1	0.969699	0.000124595	#N/A	#N/A
DENND2D	0.987546	0.0412346	#N/A	#N/A
Q5ZLP4	1.0189	6.93182e-06	#N/A	#N/A
SRCAP	1.02161	5.23534e-05	#N/A	#N/A
VDR	1.02211	0.00458323	#N/A	#N/A
RAPGEF1	1.02349	2.94318e-05	#N/A	#N/A
KLHL21	1.0315	0.0018607	#N/A	#N/A
FAM116A	1.04209	6.3566e-05	#N/A	#N/A
WIPI2	1.04312	1.05513e-07	#N/A	#N/A
PRKAG1	1.04369	0.000227049	#N/A	#N/A
MAPRE1	1.04628	7.4705e-08	#N/A	#N/A
SAMD4A	1.05763	0.000588336	#N/A	#N/A
ACAP3	1.06209	0.00155191	#N/A	#N/A
MARH5	1.06209	1.33252e-07	#N/A	#N/A
Q5ZI44	1.06324	0.000547668	#N/A	#N/A
RASSF5	1.06936	0.00722545	#N/A	#N/A
ARSG	1.07002	0.000787571	#N/A	#N/A
JAKMIP2	1.0742	0.00607408	#N/A	#N/A
FAM160B2	1.0754	1.07319e-05	#N/A	#N/A
UBE2Z	1.08075	3.95369e-07	#N/A	#N/A
CCNY	1.08109	0.000257741	#N/A	#N/A
ZNF821	1.09209	8.01387e-06	#N/A	#N/A
ATXN7	1.10229	1.98332e-06	#N/A	#N/A
RELA	1.10803	0.0084811	#N/A	#N/A
FAM159A	1.11031	0.0459279	#N/A	#N/A
CNOT1	1.11896	1.34895e-07	#N/A	#N/A
ARID3A	1.13381	0.000379167	#N/A	#N/A
TCF7	1.13428	0.0203514	#N/A	#N/A
SLC39A7	1.14318	8.3603e-05	#N/A	#N/A
SLC44A1	1.14712	1.19635e-05	#N/A	#N/A
RCAN1	1.14832	0.00194505	#N/A	#N/A
F1NP57	1.15045	9.48422e-07	#N/A	#N/A
PTPN23	1.17268	8.76199e-07	#N/A	#N/A
OSBPL7	1.18026	0.000141846	#N/A	#N/A
FUT11	1.19708	5.79252e-06	#N/A	#N/A
BZRAP1	1.20422	0.0141573	#N/A	#N/A
USP36	1.21714	5.53851e-08	#N/A	#N/A
ZNF367	1.223	0.00862507	#N/A	#N/A
BRPF1	1.2252	8.21492e-07	#N/A	#N/A
ANKRD11	1.22672	2.72521e-07	#N/A	#N/A
CELF1	1.23397	3.84204e-10	#N/A	#N/A
ZNFX1	1.25114	0.0495746	#N/A	#N/A
UBE2J2	1.25284	1.23924e-06	#N/A	#N/A
USP11	1.25978	3.1177e-06	#N/A	#N/A
TPST2	1.26743	1.99156e-05	#N/A	#N/A
HER6	1.28462	0.0151224	#N/A	#N/A
CUL5	1.28509	1.50411e-10	#N/A	#N/A
HEY1	1.28844	0.00416653	#N/A	#N/A
CNNM4	1.28923	0.00104316	#N/A	#N/A
EPS8L2	1.30795	0.00365228	#N/A	#N/A
Q5ZKB3	1.31499	0.000854762	#N/A	#N/A
CPSF7	1.31588	1.36592e-11	#N/A	#N/A
NOP2	1.31607	9.60464e-07	#N/A	#N/A
AFF2	1.31997	0.0026992	#N/A	#N/A
FAM168B	1.32559	2.18109e-10	#N/A	#N/A
SLC35D1	1.32868	3.95862e-05	#N/A	#N/A
ISG20L2	1.33418	0.000231754	#N/A	#N/A
RASL11B	1.35154	0.0291501	#N/A	#N/A
RPS6KB1	1.36032	7.84559e-09	#N/A	#N/A
BRD2	1.36134	6.85783e-11	#N/A	#N/A
PER1	1.36581	0.0255	#N/A	#N/A
LRRC43	1.37365	0.0326307	#N/A	#N/A
NRL	1.3909	0.0273216	#N/A	#N/A
UBXN2A	1.39179	1.19239e-07	#N/A	#N/A
SCN4A	1.40435	0.0137314	#N/A	#N/A
NAB2	1.41267	0.000584354	#N/A	#N/A
GNAI1	1.42069	0.000169914	#N/A	#N/A
PTP4A2	1.42914	2.46118e-07	#N/A	#N/A
SCD	1.43001	0.0148478	#N/A	#N/A
DNMBP	1.46199	7.89564e-11	#N/A	#N/A
C19ORF21	1.46803	0.00177077	#N/A	#N/A
BAX	1.49049	1.07489e-06	#N/A	#N/A
C14ORF43	1.57167	5.62406e-08	#N/A	#N/A
DDX26B	1.58659	1.65073e-12	#N/A	#N/A
TNPO1	1.59197	3.50152e-15	#N/A	#N/A
CTDSPL2	1.63042	1.11353e-12	#N/A	#N/A
SETD1A	1.63679	1.03101e-13	#N/A	#N/A
TRIP12	1.63765	6.18964e-12	#N/A	#N/A
FPGS	1.64445	9.18276e-05	#N/A	#N/A
SH3BP1	1.65701	0.0002992	#N/A	#N/A
SOCS6	1.68791	1.02152e-13	#N/A	#N/A
ARL10	1.72551	0.0023632	#N/A	#N/A
PALMD	1.81495	0.000263903	#N/A	#N/A
PLEKHD1	1.91553	7.92103e-05	#N/A	#N/A
POU6F1	1.92996	2.59334e-09	#N/A	#N/A
TANC2	2.03478	4.84283e-07	#N/A	#N/A
ZBTB16	2.21153	6.97162e-06	#N/A	#N/A
DHRS3	2.21583	0.00193479	#N/A	#N/A
Pvit_04931	2.36443	0.00127246	#N/A	#N/A
CNTF	2.75877	9.06941e-06	#N/A	#N/A
CDKN1A	3.20524	1.48255e-21	#N/A	#N/A
MTSS1L	#N/A	#N/A	0.545455	No
PLEC	#N/A	#N/A	0.625	No
CIRBP	#N/A	#N/A	1.27273	No
SFPQ	#N/A	#N/A	1.5	No
DLAT	#N/A	#N/A	0	Yes
NOE1	#N/A	#N/A	0	Yes
MYH9	#N/A	#N/A	0.2	Yes
ATP2A2	#N/A	#N/A	0.2	Yes
PITPNC1	#N/A	#N/A	0.2	Yes
LETM1	#N/A	#N/A	0.333333	Yes
KIF21A	#N/A	#N/A	0.333333	Yes
MAPRE3	#N/A	#N/A	0.4	Yes
KRT18	#N/A	#N/A	0.470588	Yes
SH3GL3	#N/A	#N/A	0.5	Yes
SAMD14	#N/A	#N/A	0.5	Yes
FARP1	#N/A	#N/A	0.5	Yes
RAP1GAP	#N/A	#N/A	0.5	Yes
SRCIN1	#N/A	#N/A	0.535714	Yes
ARVCF	#N/A	#N/A	0.571429	Yes
AP3D1	#N/A	#N/A	0.571429	Yes
SI:DKEYP-72H1.1	#N/A	#N/A	0.636364	Yes
AGFG2	#N/A	#N/A	0.666667	Yes
MAPK3	#N/A	#N/A	0.7	Yes
PRKCB	#N/A	#N/A	0.714286	Yes
VDAC2	#N/A	#N/A	0.714286	Yes
SNRPC	#N/A	#N/A	0.714286	Yes
KIAA1244	#N/A	#N/A	0.75	Yes
P4HB	#N/A	#N/A	0.75	Yes
TSTD1	#N/A	#N/A	0.777778	Yes
ADD2	#N/A	#N/A	0.833333	Yes
Q5ZL80	#N/A	#N/A	0.857143	Yes
CSDC2	#N/A	#N/A	0.857143	Yes
TP53BP1	#N/A	#N/A	0.875	Yes
TMOD2	#N/A	#N/A	0.913043	Yes
MAP1B	#N/A	#N/A	0.918367	Yes
GLUD1	#N/A	#N/A	0.962963	Yes
UBXN1	#N/A	#N/A	1	Yes
PLXNA1	#N/A	#N/A	1	Yes
CCDC104	#N/A	#N/A	1	Yes
BRSK1	#N/A	#N/A	1	Yes
F1NCR3	#N/A	#N/A	1	Yes
TTBK1	#N/A	#N/A	1	Yes
BCLAF1	#N/A	#N/A	1	Yes
CLTB	#N/A	#N/A	1.07692	Yes
CASKIN1	#N/A	#N/A	1.11765	Yes
ADD1	#N/A	#N/A	1.15152	Yes
STMN3	#N/A	#N/A	1.33333	Yes
EPS15L1	#N/A	#N/A	1.33333	Yes
PKM2	#N/A	#N/A	1.38095	Yes
MPST	#N/A	#N/A	1.5	Yes
PRKG2	#N/A	#N/A	1.5	Yes
CANX	#N/A	#N/A	1.5	Yes
AP1M1	#N/A	#N/A	1.5	Yes
FAM171A2	#N/A	#N/A	1.66667	Yes
SHANK1	#N/A	#N/A	2	Yes
LIN7A	#N/A	#N/A	2	Yes
BTBD17	#N/A	#N/A	#N/A	#N/A
CAMK1G	#N/A	#N/A	#N/A	#N/A
RAB36	#N/A	#N/A	#N/A	#N/A
GABRG3	#N/A	#N/A	#N/A	#N/A
EHD3	#N/A	#N/A	#N/A	#N/A
FRRS1	#N/A	#N/A	#N/A	#N/A
ITGA2B	#N/A	#N/A	#N/A	#N/A
UNC13A	#N/A	#N/A	#N/A	#N/A
LAMC3	#N/A	#N/A	#N/A	#N/A
PEX5L	#N/A	#N/A	#N/A	#N/A
MTUS2	#N/A	#N/A	#N/A	#N/A
CCDC64	#N/A	#N/A	#N/A	#N/A
PIK3IP1	#N/A	#N/A	#N/A	#N/A
ARRDC2	#N/A	#N/A	#N/A	#N/A
EFCAB5	#N/A	#N/A	#N/A	#N/A
FRZB	#N/A	#N/A	#N/A	#N/A
BAI2	#N/A	#N/A	#N/A	#N/A
TMEM8B	#N/A	#N/A	#N/A	#N/A
GRID2IP	#N/A	#N/A	#N/A	#N/A
KIF19	#N/A	#N/A	#N/A	#N/A
Q68PJ2	#N/A	#N/A	#N/A	#N/A
GNAO1	#N/A	#N/A	#N/A	#N/A
UCK2	#N/A	#N/A	#N/A	#N/A
BCL7B	#N/A	#N/A	#N/A	#N/A
C16ORF45	#N/A	#N/A	#N/A	#N/A
MBLAC1	#N/A	#N/A	#N/A	#N/A
SLC24A2	#N/A	#N/A	#N/A	#N/A
TACO1	#N/A	#N/A	#N/A	#N/A
PPM1K	#N/A	#N/A	#N/A	#N/A
SYT13	#N/A	#N/A	#N/A	#N/A
NEK8	#N/A	#N/A	#N/A	#N/A
RORC	#N/A	#N/A	#N/A	#N/A
KIAA0556	#N/A	#N/A	#N/A	#N/A
FBLN5	#N/A	#N/A	#N/A	#N/A
PTPLAD2	#N/A	#N/A	#N/A	#N/A
AQP7	#N/A	#N/A	#N/A	#N/A
HPCAL4	#N/A	#N/A	#N/A	#N/A
CFD	#N/A	#N/A	#N/A	#N/A
CACNB3	#N/A	#N/A	#N/A	#N/A
PRPH	#N/A	#N/A	#N/A	#N/A
CAPRIN2	#N/A	#N/A	#N/A	#N/A
EML6	#N/A	#N/A	#N/A	#N/A
KCNQ3	#N/A	#N/A	#N/A	#N/A
ATP5F1	#N/A	#N/A	#N/A	#N/A
GATSL1	#N/A	#N/A	#N/A	#N/A
DSC1	#N/A	#N/A	#N/A	#N/A
RABGAP1L	#N/A	#N/A	#N/A	#N/A
SUOX	#N/A	#N/A	#N/A	#N/A
L3MBTL1	#N/A	#N/A	#N/A	#N/A
SYNPO2	#N/A	#N/A	#N/A	#N/A
CILP	#N/A	#N/A	#N/A	#N/A
EFNB3	#N/A	#N/A	#N/A	#N/A
VWA7	#N/A	#N/A	#N/A	#N/A
PLEKHG4B	#N/A	#N/A	#N/A	#N/A
TMEM59L	#N/A	#N/A	#N/A	#N/A
C1QTNF6A	#N/A	#N/A	#N/A	#N/A
C3ORF75	#N/A	#N/A	#N/A	#N/A
DCLRE1C	#N/A	#N/A	#N/A	#N/A
ANKRD49	#N/A	#N/A	#N/A	#N/A
CCDC113	#N/A	#N/A	#N/A	#N/A
XYLT1	#N/A	#N/A	#N/A	#N/A
F1P3E1	#N/A	#N/A	#N/A	#N/A
BNC2	#N/A	#N/A	#N/A	#N/A
GPI	#N/A	#N/A	#N/A	#N/A
HADHB	#N/A	#N/A	#N/A	#N/A
IQCE	#N/A	#N/A	#N/A	#N/A
GPRC5C	#N/A	#N/A	#N/A	#N/A
ACACB	#N/A	#N/A	#N/A	#N/A
CTSF	#N/A	#N/A	#N/A	#N/A
COL15A1	#N/A	#N/A	#N/A	#N/A
STX1A	#N/A	#N/A	#N/A	#N/A
FBXO10	#N/A	#N/A	#N/A	#N/A
NAV3	#N/A	#N/A	#N/A	#N/A
ARHGEF10L	#N/A	#N/A	#N/A	#N/A
WDR4	#N/A	#N/A	#N/A	#N/A
PLEKHA6	#N/A	#N/A	#N/A	#N/A
MPND	#N/A	#N/A	#N/A	#N/A
ZBTB45	#N/A	#N/A	#N/A	#N/A
TXNL4B	#N/A	#N/A	#N/A	#N/A
KAT8	#N/A	#N/A	#N/A	#N/A
MTCH2	#N/A	#N/A	#N/A	#N/A
FRY	#N/A	#N/A	#N/A	#N/A
ATXN1	#N/A	#N/A	#N/A	#N/A
SLC8A1	#N/A	#N/A	#N/A	#N/A
UROS	#N/A	#N/A	#N/A	#N/A
B4GALT3	#N/A	#N/A	#N/A	#N/A
VAT1	#N/A	#N/A	#N/A	#N/A
PINK1	#N/A	#N/A	#N/A	#N/A
TSEN54	#N/A	#N/A	#N/A	#N/A
PLK2	#N/A	#N/A	#N/A	#N/A
GOLGA3	#N/A	#N/A	#N/A	#N/A
HADHA	#N/A	#N/A	#N/A	#N/A
DNASE1L1	#N/A	#N/A	#N/A	#N/A
FGD4	#N/A	#N/A	#N/A	#N/A
RFX7	#N/A	#N/A	#N/A	#N/A
MRP63	#N/A	#N/A	#N/A	#N/A
TBCEL	#N/A	#N/A	#N/A	#N/A
EMILIN1	#N/A	#N/A	#N/A	#N/A
SLC6A8	#N/A	#N/A	#N/A	#N/A
SHKBP1	#N/A	#N/A	#N/A	#N/A
DNAJC7	#N/A	#N/A	#N/A	#N/A
LRRC28	#N/A	#N/A	#N/A	#N/A
SPG7	#N/A	#N/A	#N/A	#N/A
JMJD4	#N/A	#N/A	#N/A	#N/A
KLF8	#N/A	#N/A	#N/A	#N/A
FADS1	#N/A	#N/A	#N/A	#N/A
CACNA1C	#N/A	#N/A	#N/A	#N/A
RBMS2	#N/A	#N/A	#N/A	#N/A
GPD1L	#N/A	#N/A	#N/A	#N/A
QRSL1	#N/A	#N/A	#N/A	#N/A
CUL4A	#N/A	#N/A	#N/A	#N/A
RBM4B	#N/A	#N/A	#N/A	#N/A
SEC22C	#N/A	#N/A	#N/A	#N/A
GALNS	#N/A	#N/A	#N/A	#N/A
NT5DC3	#N/A	#N/A	#N/A	#N/A
TET3	#N/A	#N/A	#N/A	#N/A
ADRBK1	#N/A	#N/A	#N/A	#N/A
CATD	#N/A	#N/A	#N/A	#N/A
ACOT2	#N/A	#N/A	#N/A	#N/A
DIP2C	#N/A	#N/A	#N/A	#N/A
TIMM17B	#N/A	#N/A	#N/A	#N/A
CEP164	#N/A	#N/A	#N/A	#N/A
EXTL3	#N/A	#N/A	#N/A	#N/A
PNRC2	#N/A	#N/A	#N/A	#N/A
KDM2B	#N/A	#N/A	#N/A	#N/A
TLK2	#N/A	#N/A	#N/A	#N/A
FAM54B	#N/A	#N/A	#N/A	#N/A
F1NH59	#N/A	#N/A	#N/A	#N/A
PARG	#N/A	#N/A	#N/A	#N/A
C1GALT1	#N/A	#N/A	#N/A	#N/A
PPP4R2	#N/A	#N/A	#N/A	#N/A
FGOP2	#N/A	#N/A	#N/A	#N/A
SMARCC2	#N/A	#N/A	#N/A	#N/A
ERGIC2	#N/A	#N/A	#N/A	#N/A
AMFR	#N/A	#N/A	#N/A	#N/A
PHF17	#N/A	#N/A	#N/A	#N/A
SYNJ1	#N/A	#N/A	#N/A	#N/A
RRP9	#N/A	#N/A	#N/A	#N/A
LRRC58	#N/A	#N/A	#N/A	#N/A
NF1	#N/A	#N/A	#N/A	#N/A
CCNC	#N/A	#N/A	#N/A	#N/A
CANT1	#N/A	#N/A	#N/A	#N/A
LARP6	#N/A	#N/A	#N/A	#N/A
NVL	#N/A	#N/A	#N/A	#N/A
ATP1B3	#N/A	#N/A	#N/A	#N/A
TTC35	#N/A	#N/A	#N/A	#N/A
AHR	#N/A	#N/A	#N/A	#N/A
GUSB	#N/A	#N/A	#N/A	#N/A
HIP1R	#N/A	#N/A	#N/A	#N/A
LMTK2	#N/A	#N/A	#N/A	#N/A
SPEG	#N/A	#N/A	#N/A	#N/A
METTL21B	#N/A	#N/A	#N/A	#N/A
CCM2	#N/A	#N/A	#N/A	#N/A
DIS3	#N/A	#N/A	#N/A	#N/A
CSK21	#N/A	#N/A	#N/A	#N/A
RAB4B	#N/A	#N/A	#N/A	#N/A
WNK1	#N/A	#N/A	#N/A	#N/A
LYSMD2	#N/A	#N/A	#N/A	#N/A
DCP2	#N/A	#N/A	#N/A	#N/A
HDX	#N/A	#N/A	#N/A	#N/A
ACOT8	#N/A	#N/A	#N/A	#N/A
CPD	#N/A	#N/A	#N/A	#N/A
C3ORF64	#N/A	#N/A	#N/A	#N/A
RAB21	#N/A	#N/A	#N/A	#N/A
C17ORF28	#N/A	#N/A	#N/A	#N/A
FAM211A	#N/A	#N/A	#N/A	#N/A
PRPF4	#N/A	#N/A	#N/A	#N/A
VMA21	#N/A	#N/A	#N/A	#N/A
F1NRT9	#N/A	#N/A	#N/A	#N/A
TCEB3	#N/A	#N/A	#N/A	#N/A
HSPA14	#N/A	#N/A	#N/A	#N/A
CLCNKB	#N/A	#N/A	#N/A	#N/A
IMPDH1	#N/A	#N/A	#N/A	#N/A
CAMSAP2	#N/A	#N/A	#N/A	#N/A
C4ORF34	#N/A	#N/A	#N/A	#N/A
MAGI3	#N/A	#N/A	#N/A	#N/A
PGPEP1	#N/A	#N/A	#N/A	#N/A
TMA16	#N/A	#N/A	#N/A	#N/A
PRICKLE3	#N/A	#N/A	#N/A	#N/A
KIAA2022	#N/A	#N/A	#N/A	#N/A
ITGA3	#N/A	#N/A	#N/A	#N/A
AGPAT3	#N/A	#N/A	#N/A	#N/A
TMEM175	#N/A	#N/A	#N/A	#N/A
MGAT5	#N/A	#N/A	#N/A	#N/A
CHKB	#N/A	#N/A	#N/A	#N/A
PHKA1	#N/A	#N/A	#N/A	#N/A
KIAA1530	#N/A	#N/A	#N/A	#N/A
SMCHD1	#N/A	#N/A	#N/A	#N/A
CD276	#N/A	#N/A	#N/A	#N/A
CPNE3	#N/A	#N/A	#N/A	#N/A
C16ORF7	#N/A	#N/A	#N/A	#N/A
E4F1	#N/A	#N/A	#N/A	#N/A
WBP2NL	#N/A	#N/A	#N/A	#N/A
IKZF4	#N/A	#N/A	#N/A	#N/A
XYLT2	#N/A	#N/A	#N/A	#N/A
AGPAT2	#N/A	#N/A	#N/A	#N/A
BCR	#N/A	#N/A	#N/A	#N/A
F1NTJ1	#N/A	#N/A	#N/A	#N/A
ZHX2	#N/A	#N/A	#N/A	#N/A
TRIB1	#N/A	#N/A	#N/A	#N/A
SH2D5	#N/A	#N/A	#N/A	#N/A
FAM40A	#N/A	#N/A	#N/A	#N/A
KDM4B	#N/A	#N/A	#N/A	#N/A
VPS4B	#N/A	#N/A	#N/A	#N/A
FHL3	#N/A	#N/A	#N/A	#N/A
SRC	#N/A	#N/A	#N/A	#N/A
ARPP19	#N/A	#N/A	#N/A	#N/A
ACAD9	#N/A	#N/A	#N/A	#N/A
KDM1A	#N/A	#N/A	#N/A	#N/A
ARHGAP33	#N/A	#N/A	#N/A	#N/A
RMND5B	#N/A	#N/A	#N/A	#N/A
EIF2AK4	#N/A	#N/A	#N/A	#N/A
TES	#N/A	#N/A	#N/A	#N/A
TNPO2	#N/A	#N/A	#N/A	#N/A
SAR1B	#N/A	#N/A	#N/A	#N/A
ARHGEF17	#N/A	#N/A	#N/A	#N/A
TMX1	#N/A	#N/A	#N/A	#N/A
FNIP1	#N/A	#N/A	#N/A	#N/A
KIAA0247	#N/A	#N/A	#N/A	#N/A
KIAA2013	#N/A	#N/A	#N/A	#N/A
SMARCAD1	#N/A	#N/A	#N/A	#N/A
TMEM135	#N/A	#N/A	#N/A	#N/A
RBM6	#N/A	#N/A	#N/A	#N/A
PIAS3	#N/A	#N/A	#N/A	#N/A
SEMA4D	#N/A	#N/A	#N/A	#N/A
FAM208A	#N/A	#N/A	#N/A	#N/A
TMEM33	#N/A	#N/A	#N/A	#N/A
PRPF4B	#N/A	#N/A	#N/A	#N/A
ZNF398	#N/A	#N/A	#N/A	#N/A
ELAVL3	#N/A	#N/A	#N/A	#N/A
RPP30	#N/A	#N/A	#N/A	#N/A
ODZ1	#N/A	#N/A	#N/A	#N/A
TMEM132E	#N/A	#N/A	#N/A	#N/A
VPS11	#N/A	#N/A	#N/A	#N/A
MAFG	#N/A	#N/A	#N/A	#N/A
TLCD2	#N/A	#N/A	#N/A	#N/A
FAM57A	#N/A	#N/A	#N/A	#N/A
HIPK1	#N/A	#N/A	#N/A	#N/A
FBXW7	#N/A	#N/A	#N/A	#N/A
TAF6	#N/A	#N/A	#N/A	#N/A
LRP11	#N/A	#N/A	#N/A	#N/A
UBA3	#N/A	#N/A	#N/A	#N/A
COBL	#N/A	#N/A	#N/A	#N/A
PSME4	#N/A	#N/A	#N/A	#N/A
MYO5A	#N/A	#N/A	#N/A	#N/A
FBXO6	#N/A	#N/A	#N/A	#N/A
FAM169A	#N/A	#N/A	#N/A	#N/A
TOX	#N/A	#N/A	#N/A	#N/A
C12ORF53	#N/A	#N/A	#N/A	#N/A
PPARGC1A	#N/A	#N/A	#N/A	#N/A
ZBED1	#N/A	#N/A	#N/A	#N/A
EFHA2	#N/A	#N/A	#N/A	#N/A
CERS1	#N/A	#N/A	#N/A	#N/A
SLC1A6	#N/A	#N/A	#N/A	#N/A
KDM6B	#N/A	#N/A	#N/A	#N/A
DAB2	#N/A	#N/A	#N/A	#N/A
DMXL2	#N/A	#N/A	#N/A	#N/A
DHX30	#N/A	#N/A	#N/A	#N/A
SMURF1	#N/A	#N/A	#N/A	#N/A
UBE2M	#N/A	#N/A	#N/A	#N/A
PLEKHO1	#N/A	#N/A	#N/A	#N/A
SCN8A	#N/A	#N/A	#N/A	#N/A
LRAT	#N/A	#N/A	#N/A	#N/A
DOK4	#N/A	#N/A	#N/A	#N/A
CTU1	#N/A	#N/A	#N/A	#N/A
KLF6	#N/A	#N/A	#N/A	#N/A
NDE1	#N/A	#N/A	#N/A	#N/A
PHEX	#N/A	#N/A	#N/A	#N/A
STEAP2	#N/A	#N/A	#N/A	#N/A
SLC1A5	#N/A	#N/A	#N/A	#N/A
C3ORF70	#N/A	#N/A	#N/A	#N/A
HIF3A	#N/A	#N/A	#N/A	#N/A
PALM2	#N/A	#N/A	#N/A	#N/A
MTCP1	#N/A	#N/A	#N/A	#N/A
TNNI1	#N/A	#N/A	#N/A	#N/A
CELF6	#N/A	#N/A	#N/A	#N/A
PPP1R16B	#N/A	#N/A	#N/A	#N/A
MIA	#N/A	#N/A	#N/A	#N/A
CNN1	#N/A	#N/A	#N/A	#N/A
F5	#N/A	#N/A	#N/A	#N/A
COL7A1	#N/A	#N/A	#N/A	#N/A
NR1D4A	#N/A	#N/A	#N/A	#N/A
SEZ6	#N/A	#N/A	#N/A	#N/A
CREB5	#N/A	#N/A	#N/A	#N/A
RERGL	#N/A	#N/A	#N/A	#N/A
RIMS4	#N/A	#N/A	#N/A	#N/A
RPS6KA4	#N/A	#N/A	#N/A	#N/A
PODXL2	#N/A	#N/A	#N/A	#N/A
COL19A1	#N/A	#N/A	#N/A	#N/A
TGIF2	#N/A	#N/A	#N/A	#N/A
USF2	#N/A	#N/A	#N/A	#N/A
ASB8	#N/A	#N/A	#N/A	#N/A
PFKM	#N/A	#N/A	#N/A	#N/A
PCBP4	#N/A	#N/A	#N/A	#N/A
GNL3L	#N/A	#N/A	#N/A	#N/A
FGD1	#N/A	#N/A	#N/A	#N/A
ADPGK	#N/A	#N/A	#N/A	#N/A
MED19	#N/A	#N/A	#N/A	#N/A
HDAC5	#N/A	#N/A	#N/A	#N/A
PLCG2	#N/A	#N/A	#N/A	#N/A
CMIP	#N/A	#N/A	#N/A	#N/A
SFMBT2	#N/A	#N/A	#N/A	#N/A
NAA60	#N/A	#N/A	#N/A	#N/A
Pvit_04125	#N/A	#N/A	#N/A	#N/A
MLLT6	#N/A	#N/A	#N/A	#N/A
ST8SIA5	#N/A	#N/A	#N/A	#N/A
SPOCK3	#N/A	#N/A	#N/A	#N/A
C24H8ORF34	#N/A	#N/A	#N/A	#N/A
BX539340.1	#N/A	#N/A	#N/A	#N/A
CD72	#N/A	#N/A	#N/A	#N/A
YJEFN3	#N/A	#N/A	#N/A	#N/A
MPZL2	#N/A	#N/A	#N/A	#N/A
TIPIN	#N/A	#N/A	#N/A	#N/A
KCTD10	#N/A	#N/A	#N/A	#N/A
ZNF99	#N/A	#N/A	#N/A	#N/A
WDR76	#N/A	#N/A	#N/A	#N/A
USP33	#N/A	#N/A	#N/A	#N/A
ZMIZ1	#N/A	#N/A	#N/A	#N/A
HMG20A	#N/A	#N/A	#N/A	#N/A
HCN1	#N/A	#N/A	#N/A	#N/A
TOR1AIP2	#N/A	#N/A	#N/A	#N/A
Pvit_03360	#N/A	#N/A	#N/A	#N/A
C2CD2L	#N/A	#N/A	#N/A	#N/A
XB-GENE-5854345	#N/A	#N/A	#N/A	#N/A
LYPLA2	#N/A	#N/A	#N/A	#N/A
ZNF23	#N/A	#N/A	#N/A	#N/A
TMEM27	#N/A	#N/A	#N/A	#N/A
UBL7	#N/A	#N/A	#N/A	#N/A
METTL23	#N/A	#N/A	#N/A	#N/A
PDE8B	#N/A	#N/A	#N/A	#N/A
LZTS1	#N/A	#N/A	#N/A	#N/A
TFCP2L1	#N/A	#N/A	#N/A	#N/A
Q9DF37	#N/A	#N/A	#N/A	#N/A
Pvit_06717	#N/A	#N/A	#N/A	#N/A
RET	#N/A	#N/A	#N/A	#N/A
MAPK8IP3	#N/A	#N/A	#N/A	#N/A
Pvit_10860	#N/A	#N/A	#N/A	#N/A
RFX3	#N/A	#N/A	#N/A	#N/A
ABL1	#N/A	#N/A	#N/A	#N/A
Q9DD46	#N/A	#N/A	#N/A	#N/A
GCK	#N/A	#N/A	#N/A	#N/A
TSR1	#N/A	#N/A	#N/A	#N/A
GPHA2	#N/A	#N/A	#N/A	#N/A
PAK4	#N/A	#N/A	#N/A	#N/A
GALR1	#N/A	#N/A	#N/A	#N/A
TACR3	#N/A	#N/A	#N/A	#N/A
BRWD3	#N/A	#N/A	#N/A	#N/A
RAB5A	#N/A	#N/A	#N/A	#N/A
TMEM201	#N/A	#N/A	#N/A	#N/A
MTMR11	#N/A	#N/A	#N/A	#N/A
KCTD2	#N/A	#N/A	#N/A	#N/A
HMGX7	#N/A	#N/A	#N/A	#N/A
HVCN1	#N/A	#N/A	#N/A	#N/A
SMPD5	#N/A	#N/A	#N/A	#N/A
LMLN	#N/A	#N/A	#N/A	#N/A
SLIT1	#N/A	#N/A	#N/A	#N/A
NP_001017316.1	#N/A	#N/A	#N/A	#N/A
ZNF420	#N/A	#N/A	#N/A	#N/A
CNPY1	#N/A	#N/A	#N/A	#N/A
ACACA	#N/A	#N/A	#N/A	#N/A
HLF	#N/A	#N/A	#N/A	#N/A
Pvit_19149	#N/A	#N/A	#N/A	#N/A
HMBOX1	#N/A	#N/A	#N/A	#N/A
BMP15	#N/A	#N/A	#N/A	#N/A
Q5F3X2	#N/A	#N/A	#N/A	#N/A
ULK1	#N/A	#N/A	#N/A	#N/A
MMS19	#N/A	#N/A	#N/A	#N/A
SYDE2	#N/A	#N/A	#N/A	#N/A
GGH	#N/A	#N/A	#N/A	#N/A
TSPAN33	#N/A	#N/A	#N/A	#N/A
SYNGR2	#N/A	#N/A	#N/A	#N/A
MICAL1	#N/A	#N/A	#N/A	#N/A
SMPD2	#N/A	#N/A	#N/A	#N/A
XB-GENE-5815363	#N/A	#N/A	#N/A	#N/A
RSPH3	#N/A	#N/A	#N/A	#N/A
Pvit_15980	#N/A	#N/A	#N/A	#N/A
SLC39A5	#N/A	#N/A	#N/A	#N/A
R3HDM4	#N/A	#N/A	#N/A	#N/A
MKL2	#N/A	#N/A	#N/A	#N/A
WEE2	#N/A	#N/A	#N/A	#N/A
ACCN2	#N/A	#N/A	#N/A	#N/A
FZR1	#N/A	#N/A	#N/A	#N/A
PLEKHM2	#N/A	#N/A	#N/A	#N/A
FOXRED1	#N/A	#N/A	#N/A	#N/A
LIPG	#N/A	#N/A	#N/A	#N/A
RNF157	#N/A	#N/A	#N/A	#N/A
NUP37	#N/A	#N/A	#N/A	#N/A
GPR19	#N/A	#N/A	#N/A	#N/A
CDKN1B	#N/A	#N/A	#N/A	#N/A
FAM13A	#N/A	#N/A	#N/A	#N/A
GPHR	#N/A	#N/A	#N/A	#N/A
PDZK1	#N/A	#N/A	#N/A	#N/A
Pvit_14612	#N/A	#N/A	#N/A	#N/A
DCDC2B	#N/A	#N/A	#N/A	#N/A
C1ORF96	#N/A	#N/A	#N/A	#N/A
GPS2	#N/A	#N/A	#N/A	#N/A
FAM129A	#N/A	#N/A	#N/A	#N/A
POU2F1	#N/A	#N/A	#N/A	#N/A
GPA33	#N/A	#N/A	#N/A	#N/A
TNFRSF19	#N/A	#N/A	#N/A	#N/A
NPTX2	#N/A	#N/A	#N/A	#N/A
GRB2	#N/A	#N/A	#N/A	#N/A
Pvit_19402	#N/A	#N/A	#N/A	#N/A
THG1L	#N/A	#N/A	#N/A	#N/A
ANKFN1	#N/A	#N/A	#N/A	#N/A
XB-GENE-5885309	#N/A	#N/A	#N/A	#N/A
Pvit_16719	#N/A	#N/A	#N/A	#N/A
SLC33A1	#N/A	#N/A	#N/A	#N/A
B4GALT5	#N/A	#N/A	#N/A	#N/A
SLC9A8	#N/A	#N/A	#N/A	#N/A
STARD4	#N/A	#N/A	#N/A	#N/A
RGS7	#N/A	#N/A	#N/A	#N/A
GPR173	#N/A	#N/A	#N/A	#N/A
FGFR1OP	#N/A	#N/A	#N/A	#N/A
KIRREL3	#N/A	#N/A	#N/A	#N/A
AP3S1	#N/A	#N/A	#N/A	#N/A
SPPL2A	#N/A	#N/A	#N/A	#N/A
PDE8A	#N/A	#N/A	#N/A	#N/A
SI:BUSM1-163L24.3	#N/A	#N/A	#N/A	#N/A
CLCN7	#N/A	#N/A	#N/A	#N/A
GBRB4	#N/A	#N/A	#N/A	#N/A
SEMA4G	#N/A	#N/A	#N/A	#N/A
NFIC	#N/A	#N/A	#N/A	#N/A
SUN2	#N/A	#N/A	#N/A	#N/A
CBX7	#N/A	#N/A	#N/A	#N/A
TMEM101	#N/A	#N/A	#N/A	#N/A
ZNF165	#N/A	#N/A	#N/A	#N/A
STC1	#N/A	#N/A	#N/A	#N/A
SEZ6L	#N/A	#N/A	#N/A	#N/A
SP1	#N/A	#N/A	#N/A	#N/A
CLCN2	#N/A	#N/A	#N/A	#N/A
MAFK	#N/A	#N/A	#N/A	#N/A
MTMR2	#N/A	#N/A	#N/A	#N/A
SERPINB10	#N/A	#N/A	#N/A	#N/A
ATP6AP2	#N/A	#N/A	#N/A	#N/A
SLC45A3	#N/A	#N/A	#N/A	#N/A
MURC	#N/A	#N/A	#N/A	#N/A
UBTF	#N/A	#N/A	#N/A	#N/A
SPHK1	#N/A	#N/A	#N/A	#N/A
EFHC2	#N/A	#N/A	#N/A	#N/A
FAM168A	#N/A	#N/A	#N/A	#N/A
RAB3IL1	#N/A	#N/A	#N/A	#N/A
AZI2	#N/A	#N/A	#N/A	#N/A
ERCC1	#N/A	#N/A	#N/A	#N/A
FAM69A	#N/A	#N/A	#N/A	#N/A
MEF2BNB-MEF2B	#N/A	#N/A	#N/A	#N/A
LRP3	#N/A	#N/A	#N/A	#N/A
SCAMP1	#N/A	#N/A	#N/A	#N/A
FAM113A	#N/A	#N/A	#N/A	#N/A
POLA2	#N/A	#N/A	#N/A	#N/A
C20ORF29	#N/A	#N/A	#N/A	#N/A
GALNT1	#N/A	#N/A	#N/A	#N/A
FHOD3	#N/A	#N/A	#N/A	#N/A
NRBP2	#N/A	#N/A	#N/A	#N/A
FAM83H	#N/A	#N/A	#N/A	#N/A
STXBP5	#N/A	#N/A	#N/A	#N/A
PROM2	#N/A	#N/A	#N/A	#N/A
FAM81A	#N/A	#N/A	#N/A	#N/A
IOVO	#N/A	#N/A	#N/A	#N/A
C1QTNF1	#N/A	#N/A	#N/A	#N/A
OTX2	#N/A	#N/A	#N/A	#N/A
Pvit_14877	#N/A	#N/A	#N/A	#N/A
SLC25A22	#N/A	#N/A	#N/A	#N/A
SLC7A10	#N/A	#N/A	#N/A	#N/A
ADRB3	#N/A	#N/A	#N/A	#N/A
EIF5AL1	#N/A	#N/A	#N/A	#N/A
AIFM3	#N/A	#N/A	#N/A	#N/A
TBX4	#N/A	#N/A	#N/A	#N/A
HLA-B	#N/A	#N/A	#N/A	#N/A
DHRS13	#N/A	#N/A	#N/A	#N/A
C20ORF123	#N/A	#N/A	#N/A	#N/A
CYP26B1	#N/A	#N/A	#N/A	#N/A
XB-GENE-1000830	#N/A	#N/A	#N/A	#N/A
RPS6KB2	#N/A	#N/A	#N/A	#N/A
VTG2	#N/A	#N/A	#N/A	#N/A
PPP2R2B	#N/A	#N/A	#N/A	#N/A
MORN3	#N/A	#N/A	#N/A	#N/A
SLC4A2	#N/A	#N/A	#N/A	#N/A
PTTG1	#N/A	#N/A	#N/A	#N/A
CDC6	#N/A	#N/A	#N/A	#N/A
BNIP2	#N/A	#N/A	#N/A	#N/A
GMIP	#N/A	#N/A	#N/A	#N/A
TCTN1	#N/A	#N/A	#N/A	#N/A
COQ10A	#N/A	#N/A	#N/A	#N/A
SI:DKEY-34E4.1	#N/A	#N/A	#N/A	#N/A
C19ORF40	#N/A	#N/A	#N/A	#N/A
DDIT3	#N/A	#N/A	#N/A	#N/A
MDM1	#N/A	#N/A	#N/A	#N/A
PPP1R37	#N/A	#N/A	#N/A	#N/A
C6ORF132	#N/A	#N/A	#N/A	#N/A
MKNK2	#N/A	#N/A	#N/A	#N/A
ABCA1	#N/A	#N/A	#N/A	#N/A
NAV1	#N/A	#N/A	#N/A	#N/A
LRIT1	#N/A	#N/A	#N/A	#N/A
VPS37B	#N/A	#N/A	#N/A	#N/A
Pvit_19230	#N/A	#N/A	#N/A	#N/A
CLCF1	#N/A	#N/A	#N/A	#N/A
CNOT2	#N/A	#N/A	#N/A	#N/A
IPO13	#N/A	#N/A	#N/A	#N/A
CCDC134	#N/A	#N/A	#N/A	#N/A
PRRC2B	#N/A	#N/A	#N/A	#N/A
ST3GAL1	#N/A	#N/A	#N/A	#N/A
COG6	#N/A	#N/A	#N/A	#N/A
DRGX	#N/A	#N/A	#N/A	#N/A
CNGA4	#N/A	#N/A	#N/A	#N/A
UBE2S	#N/A	#N/A	#N/A	#N/A
ZP1	#N/A	#N/A	#N/A	#N/A
INPP5K	#N/A	#N/A	#N/A	#N/A
PTGFRN	#N/A	#N/A	#N/A	#N/A
ZC3H10	#N/A	#N/A	#N/A	#N/A
GLS2	#N/A	#N/A	#N/A	#N/A
C1QTNF7	#N/A	#N/A	#N/A	#N/A
RAB4A	#N/A	#N/A	#N/A	#N/A
WIZ	#N/A	#N/A	#N/A	#N/A
RPS24	#N/A	#N/A	#N/A	#N/A
TRIM39	#N/A	#N/A	#N/A	#N/A
TMEM14C	#N/A	#N/A	#N/A	#N/A
TIMM22	#N/A	#N/A	#N/A	#N/A
SRCRB4D	#N/A	#N/A	#N/A	#N/A
SH2B2	#N/A	#N/A	#N/A	#N/A
SCAND3	#N/A	#N/A	#N/A	#N/A
BCAT1	#N/A	#N/A	#N/A	#N/A
TRAF3IP1	#N/A	#N/A	#N/A	#N/A
TMEM119	#N/A	#N/A	#N/A	#N/A
CCDC138	#N/A	#N/A	#N/A	#N/A
A5I883_ANOCA	#N/A	#N/A	#N/A	#N/A
PGAM5	#N/A	#N/A	#N/A	#N/A
Q58I02	#N/A	#N/A	#N/A	#N/A
WDR24	#N/A	#N/A	#N/A	#N/A
FBXL16	#N/A	#N/A	#N/A	#N/A
CDCA7	#N/A	#N/A	#N/A	#N/A
Pvit_03145	#N/A	#N/A	#N/A	#N/A
P4HTM	#N/A	#N/A	#N/A	#N/A
JPH2	#N/A	#N/A	#N/A	#N/A
IRGF3	#N/A	#N/A	#N/A	#N/A
TMEM9B	#N/A	#N/A	#N/A	#N/A
TMEM132B	#N/A	#N/A	#N/A	#N/A
SPTLC3	#N/A	#N/A	#N/A	#N/A
DICER1	#N/A	#N/A	#N/A	#N/A
CD58	#N/A	#N/A	#N/A	#N/A
TSC1	#N/A	#N/A	#N/A	#N/A
IGSF1	#N/A	#N/A	#N/A	#N/A
TNNI3	#N/A	#N/A	#N/A	#N/A
Pvit_04919	#N/A	#N/A	#N/A	#N/A
VPS72	#N/A	#N/A	#N/A	#N/A
VAV2	#N/A	#N/A	#N/A	#N/A
SSTR2	#N/A	#N/A	#N/A	#N/A
NRSN1	#N/A	#N/A	#N/A	#N/A
ZNF675	#N/A	#N/A	#N/A	#N/A
Pvit_05318	#N/A	#N/A	#N/A	#N/A
IL2RG	#N/A	#N/A	#N/A	#N/A
SESN1	#N/A	#N/A	#N/A	#N/A
FAM109A	#N/A	#N/A	#N/A	#N/A
SETD1B	#N/A	#N/A	#N/A	#N/A
Pvit_05747	#N/A	#N/A	#N/A	#N/A
R3HDM2	#N/A	#N/A	#N/A	#N/A
PIK3C2B	#N/A	#N/A	#N/A	#N/A
SI:DKEY-21O19.6	#N/A	#N/A	#N/A	#N/A
SI:DKEY-205H13.1	#N/A	#N/A	#N/A	#N/A
IFFO2	#N/A	#N/A	#N/A	#N/A
SPSB1	#N/A	#N/A	#N/A	#N/A
XB-GENE-5721642	#N/A	#N/A	#N/A	#N/A
Pvit_06554	#N/A	#N/A	#N/A	#N/A
ATAD1A	#N/A	#N/A	#N/A	#N/A
KIAA1967	#N/A	#N/A	#N/A	#N/A
HYDIN	#N/A	#N/A	#N/A	#N/A
MBTD1	#N/A	#N/A	#N/A	#N/A
Pvit_07075	#N/A	#N/A	#N/A	#N/A
TRIM7	#N/A	#N/A	#N/A	#N/A
DUSP3	#N/A	#N/A	#N/A	#N/A
MAP3K12	#N/A	#N/A	#N/A	#N/A
PLXNC1	#N/A	#N/A	#N/A	#N/A
POLR3C	#N/A	#N/A	#N/A	#N/A
MYBL2	#N/A	#N/A	#N/A	#N/A
Pvit_07827	#N/A	#N/A	#N/A	#N/A
NALCN	#N/A	#N/A	#N/A	#N/A
KIF1C	#N/A	#N/A	#N/A	#N/A
PLD2	#N/A	#N/A	#N/A	#N/A
BSG	#N/A	#N/A	#N/A	#N/A
THEG	#N/A	#N/A	#N/A	#N/A
PPAP2C	#N/A	#N/A	#N/A	#N/A
ABCA2	#N/A	#N/A	#N/A	#N/A
NR5A1	#N/A	#N/A	#N/A	#N/A
PLCG1	#N/A	#N/A	#N/A	#N/A
SVEP1	#N/A	#N/A	#N/A	#N/A
TOP1	#N/A	#N/A	#N/A	#N/A
CTDSP1	#N/A	#N/A	#N/A	#N/A
BX323444.1	#N/A	#N/A	#N/A	#N/A
PCYOX1L	#N/A	#N/A	#N/A	#N/A
WWC1	#N/A	#N/A	#N/A	#N/A
TRIM56	#N/A	#N/A	#N/A	#N/A
ZNF167	#N/A	#N/A	#N/A	#N/A
CFLAR	#N/A	#N/A	#N/A	#N/A
CEACAM21	#N/A	#N/A	#N/A	#N/A
FTSJD2	#N/A	#N/A	#N/A	#N/A
TMEM151B	#N/A	#N/A	#N/A	#N/A
GAPVD1	#N/A	#N/A	#N/A	#N/A
SEMA3B	#N/A	#N/A	#N/A	#N/A
Q5ZJ16	#N/A	#N/A	#N/A	#N/A
EMX2	#N/A	#N/A	#N/A	#N/A
SFRP5	#N/A	#N/A	#N/A	#N/A
MORN4	#N/A	#N/A	#N/A	#N/A
XB-GENE-5818700	#N/A	#N/A	#N/A	#N/A
CHD5	#N/A	#N/A	#N/A	#N/A
PLCE1	#N/A	#N/A	#N/A	#N/A
TRIM41	#N/A	#N/A	#N/A	#N/A
COPS8	#N/A	#N/A	#N/A	#N/A
MYH14	#N/A	#N/A	#N/A	#N/A
SDC3	#N/A	#N/A	#N/A	#N/A
STOX2	#N/A	#N/A	#N/A	#N/A
ZNF397	#N/A	#N/A	#N/A	#N/A
LPCAT3	#N/A	#N/A	#N/A	#N/A
FGFRL1	#N/A	#N/A	#N/A	#N/A
ABCC2	#N/A	#N/A	#N/A	#N/A
LRRC33	#N/A	#N/A	#N/A	#N/A
LATS2	#N/A	#N/A	#N/A	#N/A
NOS1	#N/A	#N/A	#N/A	#N/A
ABCA5	#N/A	#N/A	#N/A	#N/A
EDA	#N/A	#N/A	#N/A	#N/A
METTL13	#N/A	#N/A	#N/A	#N/A
DARS2	#N/A	#N/A	#N/A	#N/A
MTCP1NB	#N/A	#N/A	#N/A	#N/A
CYP2R1	#N/A	#N/A	#N/A	#N/A
BNC1	#N/A	#N/A	#N/A	#N/A
HOMER2	#N/A	#N/A	#N/A	#N/A
ATP11B	#N/A	#N/A	#N/A	#N/A
STK24	#N/A	#N/A	#N/A	#N/A
MFAP4	#N/A	#N/A	#N/A	#N/A
SLMAP	#N/A	#N/A	#N/A	#N/A
KIAA1045	#N/A	#N/A	#N/A	#N/A
CYB5R3	#N/A	#N/A	#N/A	#N/A
Pvit_14456	#N/A	#N/A	#N/A	#N/A
ELOF1	#N/A	#N/A	#N/A	#N/A
ACP5	#N/A	#N/A	#N/A	#N/A
MCC	#N/A	#N/A	#N/A	#N/A
CDO1	#N/A	#N/A	#N/A	#N/A
ZGC:153654	#N/A	#N/A	#N/A	#N/A
ADAMTS16	#N/A	#N/A	#N/A	#N/A
CYP2A6	#N/A	#N/A	#N/A	#N/A
CDK5R1	#N/A	#N/A	#N/A	#N/A
TM9SF1	#N/A	#N/A	#N/A	#N/A
SOGA2	#N/A	#N/A	#N/A	#N/A
IPO9	#N/A	#N/A	#N/A	#N/A
RAP1GAP2	#N/A	#N/A	#N/A	#N/A
LRRC14	#N/A	#N/A	#N/A	#N/A
ZNF410	#N/A	#N/A	#N/A	#N/A
FAM161B	#N/A	#N/A	#N/A	#N/A
FRAS1	#N/A	#N/A	#N/A	#N/A
ZBED4	#N/A	#N/A	#N/A	#N/A
FAM206A	#N/A	#N/A	#N/A	#N/A
CTNNAL1	#N/A	#N/A	#N/A	#N/A
SI:DKEY-238O13.4	#N/A	#N/A	#N/A	#N/A
ZGC:77439	#N/A	#N/A	#N/A	#N/A
KIF3C	#N/A	#N/A	#N/A	#N/A
PPP1R3F	#N/A	#N/A	#N/A	#N/A
MYH11	#N/A	#N/A	#N/A	#N/A
CCT7	#N/A	#N/A	#N/A	#N/A
ARHGAP11A.2	#N/A	#N/A	#N/A	#N/A
NUMBL	#N/A	#N/A	#N/A	#N/A
SNRPA	#N/A	#N/A	#N/A	#N/A
Pvit_17022	#N/A	#N/A	#N/A	#N/A
BEND4	#N/A	#N/A	#N/A	#N/A
OTUD7A	#N/A	#N/A	#N/A	#N/A
F1NQJ6	#N/A	#N/A	#N/A	#N/A
LIMK1	#N/A	#N/A	#N/A	#N/A
Pvit_17497	#N/A	#N/A	#N/A	#N/A
SSBP2	#N/A	#N/A	#N/A	#N/A
Pvit_17725	#N/A	#N/A	#N/A	#N/A
PLRG1	#N/A	#N/A	#N/A	#N/A
PCK2	#N/A	#N/A	#N/A	#N/A
GLT8D1	#N/A	#N/A	#N/A	#N/A
SDS	#N/A	#N/A	#N/A	#N/A
PION	#N/A	#N/A	#N/A	#N/A
NPM2	#N/A	#N/A	#N/A	#N/A
WBP11	#N/A	#N/A	#N/A	#N/A
C22ORF32	#N/A	#N/A	#N/A	#N/A
CYT	#N/A	#N/A	#N/A	#N/A
NGFR	#N/A	#N/A	#N/A	#N/A
PPIL6	#N/A	#N/A	#N/A	#N/A
CD164	#N/A	#N/A	#N/A	#N/A
BORA	#N/A	#N/A	#N/A	#N/A
Pvit_19143	#N/A	#N/A	#N/A	#N/A
TMCC1	#N/A	#N/A	#N/A	#N/A
ST14	#N/A	#N/A	#N/A	#N/A
SCN2B	#N/A	#N/A	#N/A	#N/A
FBN2	#N/A	#N/A	#N/A	#N/A
IFT57	#N/A	#N/A	#N/A	#N/A
RAMP2	#N/A	#N/A	#N/A	#N/A
MAP1LC3C	#N/A	#N/A	#N/A	#N/A
FKRP	#N/A	#N/A	#N/A	#N/A
C6ORF118	#N/A	#N/A	#N/A	#N/A
LNX2B	#N/A	#N/A	#N/A	#N/A
KLRG1	#N/A	#N/A	#N/A	#N/A
ASPG	#N/A	#N/A	#N/A	#N/A
CDC25B	#N/A	#N/A	#N/A	#N/A
RNF17	#N/A	#N/A	#N/A	#N/A
SULT4A1	#N/A	#N/A	#N/A	#N/A
ARL5C	#N/A	#N/A	#N/A	#N/A
ZSWIM4	#N/A	#N/A	#N/A	#N/A
SOX9	#N/A	#N/A	#N/A	#N/A
C12ORF51	#N/A	#N/A	#N/A	#N/A
NR4A2	#N/A	#N/A	#N/A	#N/A
TEKT5	#N/A	#N/A	#N/A	#N/A
HUWE1	#N/A	#N/A	#N/A	#N/A
MPZL3	#N/A	#N/A	#N/A	#N/A
FAM83B	#N/A	#N/A	#N/A	#N/A
NUDT16	#N/A	#N/A	#N/A	#N/A
SVIL	#N/A	#N/A	#N/A	#N/A
FBLN7	#N/A	#N/A	#N/A	#N/A
THBS2	#N/A	#N/A	#N/A	#N/A
TRIM65	#N/A	#N/A	#N/A	#N/A
KDELR3	#N/A	#N/A	#N/A	#N/A
TMEM179B	#N/A	#N/A	#N/A	#N/A
SI:RP71-39B20.3	#N/A	#N/A	#N/A	#N/A
FAM57B	#N/A	#N/A	#N/A	#N/A
EGR3	#N/A	#N/A	#N/A	#N/A
CAMSAP3	#N/A	#N/A	#N/A	#N/A
DGKI	#N/A	#N/A	#N/A	#N/A
KCTD9	#N/A	#N/A	#N/A	#N/A
NEUROD2	#N/A	#N/A	#N/A	#N/A
PRSS55	#N/A	#N/A	#N/A	#N/A
ULK2	#N/A	#N/A	#N/A	#N/A
ZNF180	#N/A	#N/A	#N/A	#N/A
SI:CH211-26B3.4	#N/A	#N/A	#N/A	#N/A
G2E3	#N/A	#N/A	#N/A	#N/A
CC2D1B	#N/A	#N/A	#N/A	#N/A
ZFYVE9	#N/A	#N/A	#N/A	#N/A
C16ORF93	#N/A	#N/A	#N/A	#N/A
ARHGEF10	#N/A	#N/A	#N/A	#N/A
PTCHD2	#N/A	#N/A	#N/A	#N/A
KCNAB3	#N/A	#N/A	#N/A	#N/A
OPRM1	#N/A	#N/A	#N/A	#N/A
PLXNA2	#N/A	#N/A	#N/A	#N/A
AKAP13	#N/A	#N/A	#N/A	#N/A
C16ORF73	#N/A	#N/A	#N/A	#N/A
LYSC	#N/A	#N/A	#N/A	#N/A
TMEM150C	#N/A	#N/A	#N/A	#N/A
ESRRA	#N/A	#N/A	#N/A	#N/A
PACS1	#N/A	#N/A	#N/A	#N/A
XB-GENE-5872637	#N/A	#N/A	#N/A	#N/A
SIPA1	#N/A	#N/A	#N/A	#N/A
DALRD3	#N/A	#N/A	#N/A	#N/A
SETD5	#N/A	#N/A	#N/A	#N/A
ZNF323	#N/A	#N/A	#N/A	#N/A
ACOX2	#N/A	#N/A	#N/A	#N/A
NRN1	#N/A	#N/A	#N/A	#N/A
SLC35F5	#N/A	#N/A	#N/A	#N/A
CADH6	#N/A	#N/A	#N/A	#N/A
KLH13	#N/A	#N/A	#N/A	#N/A
KIF17	#N/A	#N/A	#N/A	#N/A
CDR2L	#N/A	#N/A	#N/A	#N/A
TSSK4	#N/A	#N/A	#N/A	#N/A
MR1	#N/A	#N/A	#N/A	#N/A
Pvit_06552	#N/A	#N/A	#N/A	#N/A
CSRNP2	#N/A	#N/A	#N/A	#N/A
TFCP2	#N/A	#N/A	#N/A	#N/A
RARS	#N/A	#N/A	#N/A	#N/A
LRP4	#N/A	#N/A	#N/A	#N/A
GABARAPL2	#N/A	#N/A	#N/A	#N/A
TMEM8A	#N/A	#N/A	#N/A	#N/A
GNB1A	#N/A	#N/A	#N/A	#N/A
SMNDC1	#N/A	#N/A	#N/A	#N/A
Pvit_00684	#N/A	#N/A	#N/A	#N/A
METTL7A	#N/A	#N/A	#N/A	#N/A
CUX1	#N/A	#N/A	#N/A	#N/A
MFAP3L	#N/A	#N/A	#N/A	#N/A
MARCH5L	#N/A	#N/A	#N/A	#N/A
SEMA4C	#N/A	#N/A	#N/A	#N/A
Q802E6	#N/A	#N/A	#N/A	#N/A
SI:DKEY-172J4.3	#N/A	#N/A	#N/A	#N/A
WBSCR16	#N/A	#N/A	#N/A	#N/A
C19H17ORF85	#N/A	#N/A	#N/A	#N/A
NELF	#N/A	#N/A	#N/A	#N/A
MARCH2	#N/A	#N/A	#N/A	#N/A
PDE1A	#N/A	#N/A	#N/A	#N/A
ZNF513	#N/A	#N/A	#N/A	#N/A
ERAP1	#N/A	#N/A	#N/A	#N/A
CCDC157	#N/A	#N/A	#N/A	#N/A
SCAF1	#N/A	#N/A	#N/A	#N/A
GPR22	#N/A	#N/A	#N/A	#N/A
SRFBP1	#N/A	#N/A	#N/A	#N/A
ZNF250	#N/A	#N/A	#N/A	#N/A
CLIC2	#N/A	#N/A	#N/A	#N/A
PTMA	#N/A	#N/A	#N/A	#N/A
SLC4A3	#N/A	#N/A	#N/A	#N/A
XB-GENE-5905096	#N/A	#N/A	#N/A	#N/A
ZIC4	#N/A	#N/A	#N/A	#N/A
ZIC1	#N/A	#N/A	#N/A	#N/A
IGSF11	#N/A	#N/A	#N/A	#N/A
TLE1	#N/A	#N/A	#N/A	#N/A
ENTPD3	#N/A	#N/A	#N/A	#N/A
SLC29A3	#N/A	#N/A	#N/A	#N/A
ETNK2	#N/A	#N/A	#N/A	#N/A
IHH	#N/A	#N/A	#N/A	#N/A
FXR1	#N/A	#N/A	#N/A	#N/A
EPHB3	#N/A	#N/A	#N/A	#N/A
ATP2A1	#N/A	#N/A	#N/A	#N/A
Pvit_01232	#N/A	#N/A	#N/A	#N/A
KAZN	#N/A	#N/A	#N/A	#N/A
RAD23A	#N/A	#N/A	#N/A	#N/A
CALR	#N/A	#N/A	#N/A	#N/A
KIF5A	#N/A	#N/A	#N/A	#N/A
PPAP2B	#N/A	#N/A	#N/A	#N/A
VKORC1L1	#N/A	#N/A	#N/A	#N/A
LINGO3	#N/A	#N/A	#N/A	#N/A
TPD52L2	#N/A	#N/A	#N/A	#N/A
ZP3	#N/A	#N/A	#N/A	#N/A
PPP6R1	#N/A	#N/A	#N/A	#N/A
POT1	#N/A	#N/A	#N/A	#N/A
IL11RA	#N/A	#N/A	#N/A	#N/A
EMID1	#N/A	#N/A	#N/A	#N/A
DAAM1	#N/A	#N/A	#N/A	#N/A
COG7	#N/A	#N/A	#N/A	#N/A
Q5F453	#N/A	#N/A	#N/A	#N/A
ZSCAN20	#N/A	#N/A	#N/A	#N/A
SLC35B3	#N/A	#N/A	#N/A	#N/A
CELF3	#N/A	#N/A	#N/A	#N/A
ACBD7	#N/A	#N/A	#N/A	#N/A
GUCY2D	#N/A	#N/A	#N/A	#N/A
IVNS1ABP	#N/A	#N/A	#N/A	#N/A
PANX1	#N/A	#N/A	#N/A	#N/A
PKN1	#N/A	#N/A	#N/A	#N/A
PYGB	#N/A	#N/A	#N/A	#N/A
INF2	#N/A	#N/A	#N/A	#N/A
TARBP1	#N/A	#N/A	#N/A	#N/A
IREB2	#N/A	#N/A	#N/A	#N/A
IL17REL	#N/A	#N/A	#N/A	#N/A
CAMK2G	#N/A	#N/A	#N/A	#N/A
AMOTL1	#N/A	#N/A	#N/A	#N/A
SLC7A4	#N/A	#N/A	#N/A	#N/A
PIF1	#N/A	#N/A	#N/A	#N/A
UBL4A	#N/A	#N/A	#N/A	#N/A
ARHGAP23	#N/A	#N/A	#N/A	#N/A
RHBDD2	#N/A	#N/A	#N/A	#N/A
Pvit_19365	#N/A	#N/A	#N/A	#N/A
ENC1	#N/A	#N/A	#N/A	#N/A
LONRF1	#N/A	#N/A	#N/A	#N/A
Q5ZI60	#N/A	#N/A	#N/A	#N/A
SMAD2	#N/A	#N/A	#N/A	#N/A
IMPG1	#N/A	#N/A	#N/A	#N/A
USP28	#N/A	#N/A	#N/A	#N/A
DRD2	#N/A	#N/A	#N/A	#N/A
SEMA3G	#N/A	#N/A	#N/A	#N/A
RERG	#N/A	#N/A	#N/A	#N/A
Pvit_08031	#N/A	#N/A	#N/A	#N/A
PLK3	#N/A	#N/A	#N/A	#N/A
DLGAP1	#N/A	#N/A	#N/A	#N/A
CABZ01030107.1	#N/A	#N/A	#N/A	#N/A
CPT1A	#N/A	#N/A	#N/A	#N/A
NACC1	#N/A	#N/A	#N/A	#N/A
GIT2	#N/A	#N/A	#N/A	#N/A
EPB42	#N/A	#N/A	#N/A	#N/A
Pvit_16969	#N/A	#N/A	#N/A	#N/A
TBL1X	#N/A	#N/A	#N/A	#N/A
SIDT1	#N/A	#N/A	#N/A	#N/A
ABL2	#N/A	#N/A	#N/A	#N/A
FAM214B	#N/A	#N/A	#N/A	#N/A
SEMA6B	#N/A	#N/A	#N/A	#N/A
LDLRAD2	#N/A	#N/A	#N/A	#N/A
PDGFB	#N/A	#N/A	#N/A	#N/A
NRG1	#N/A	#N/A	#N/A	#N/A
ARCN1	#N/A	#N/A	#N/A	#N/A
SLC25A37	#N/A	#N/A	#N/A	#N/A
POLR2B	#N/A	#N/A	#N/A	#N/A
S1PR2	#N/A	#N/A	#N/A	#N/A
FAM71E1	#N/A	#N/A	#N/A	#N/A
EBF3	#N/A	#N/A	#N/A	#N/A
BTBD3	#N/A	#N/A	#N/A	#N/A
BNIP3	#N/A	#N/A	#N/A	#N/A
GAB3	#N/A	#N/A	#N/A	#N/A
GDF11	#N/A	#N/A	#N/A	#N/A
DHH	#N/A	#N/A	#N/A	#N/A
RNF214	#N/A	#N/A	#N/A	#N/A
SLC39A14	#N/A	#N/A	#N/A	#N/A
PIWIL2	#N/A	#N/A	#N/A	#N/A
TMEM145	#N/A	#N/A	#N/A	#N/A
C19ORF43	#N/A	#N/A	#N/A	#N/A
C20ORF132	#N/A	#N/A	#N/A	#N/A
MADCAM1	#N/A	#N/A	#N/A	#N/A
PIEZO1	#N/A	#N/A	#N/A	#N/A
ATXN7L3	#N/A	#N/A	#N/A	#N/A
SI:DKEYP-110E4.6	#N/A	#N/A	#N/A	#N/A
GABRG2	#N/A	#N/A	#N/A	#N/A
F1NDN9	#N/A	#N/A	#N/A	#N/A
JUP	#N/A	#N/A	#N/A	#N/A
C16ORF72	#N/A	#N/A	#N/A	#N/A
PEX16	#N/A	#N/A	#N/A	#N/A
CXORF23	#N/A	#N/A	#N/A	#N/A
STAT6	#N/A	#N/A	#N/A	#N/A
Pvit_02095	#N/A	#N/A	#N/A	#N/A
RELT	#N/A	#N/A	#N/A	#N/A
KCNQ4	#N/A	#N/A	#N/A	#N/A
PGLYRP3	#N/A	#N/A	#N/A	#N/A
NP_001096405.1	#N/A	#N/A	#N/A	#N/A
ATG13	#N/A	#N/A	#N/A	#N/A
GPR137C	#N/A	#N/A	#N/A	#N/A
Pvit_17016	#N/A	#N/A	#N/A	#N/A
TRAF3IP2	#N/A	#N/A	#N/A	#N/A
UPB1	#N/A	#N/A	#N/A	#N/A
DRG2	#N/A	#N/A	#N/A	#N/A
AP1G1	#N/A	#N/A	#N/A	#N/A
IST1	#N/A	#N/A	#N/A	#N/A
SH3BP2	#N/A	#N/A	#N/A	#N/A
CXORF21	#N/A	#N/A	#N/A	#N/A
SLC7A14	#N/A	#N/A	#N/A	#N/A
XB-GENE-5919586	#N/A	#N/A	#N/A	#N/A
MECP2	#N/A	#N/A	#N/A	#N/A
C9ORF23	#N/A	#N/A	#N/A	#N/A
KIF1B	#N/A	#N/A	#N/A	#N/A
SI:CH211-66G24.1	#N/A	#N/A	#N/A	#N/A
ISM2	#N/A	#N/A	#N/A	#N/A
Pvit_18893	#N/A	#N/A	#N/A	#N/A
O93582	#N/A	#N/A	#N/A	#N/A
TP53I11	#N/A	#N/A	#N/A	#N/A
ATP13A3	#N/A	#N/A	#N/A	#N/A
LRRC15	#N/A	#N/A	#N/A	#N/A
PIAS1	#N/A	#N/A	#N/A	#N/A
ANKDD1B	#N/A	#N/A	#N/A	#N/A
DOCK5	#N/A	#N/A	#N/A	#N/A
REG4	#N/A	#N/A	#N/A	#N/A
RAB34	#N/A	#N/A	#N/A	#N/A
F1NK66	#N/A	#N/A	#N/A	#N/A
PEX11B	#N/A	#N/A	#N/A	#N/A
GNB1L	#N/A	#N/A	#N/A	#N/A
GPT2	#N/A	#N/A	#N/A	#N/A
ENOX1	#N/A	#N/A	#N/A	#N/A
CIDEC	#N/A	#N/A	#N/A	#N/A
PAPSS2	#N/A	#N/A	#N/A	#N/A
ATAD1	#N/A	#N/A	#N/A	#N/A
TMEM14A	#N/A	#N/A	#N/A	#N/A
SPR	#N/A	#N/A	#N/A	#N/A
WDR48	#N/A	#N/A	#N/A	#N/A
KIAA1324L	#N/A	#N/A	#N/A	#N/A
SYVN1	#N/A	#N/A	#N/A	#N/A
CYB561	#N/A	#N/A	#N/A	#N/A
BZW1	#N/A	#N/A	#N/A	#N/A
USP2	#N/A	#N/A	#N/A	#N/A
RAX	#N/A	#N/A	#N/A	#N/A
CACNG3	#N/A	#N/A	#N/A	#N/A
AGAP3	#N/A	#N/A	#N/A	#N/A
SIGIRR	#N/A	#N/A	#N/A	#N/A
PKP3	#N/A	#N/A	#N/A	#N/A
F1NF68	#N/A	#N/A	#N/A	#N/A
TUSC5	#N/A	#N/A	#N/A	#N/A
LGTN	#N/A	#N/A	#N/A	#N/A
TM2D1	#N/A	#N/A	#N/A	#N/A
PIH1D2	#N/A	#N/A	#N/A	#N/A
SAT2	#N/A	#N/A	#N/A	#N/A
ITPRIPL1	#N/A	#N/A	#N/A	#N/A
INHBC	#N/A	#N/A	#N/A	#N/A
CCDC60	#N/A	#N/A	#N/A	#N/A
SLC37A2	#N/A	#N/A	#N/A	#N/A
RAP1B	#N/A	#N/A	#N/A	#N/A
BTBD2	#N/A	#N/A	#N/A	#N/A
SPRED2	#N/A	#N/A	#N/A	#N/A
PTHLH	#N/A	#N/A	#N/A	#N/A
KIAA1456.1	#N/A	#N/A	#N/A	#N/A
SOWAHD	#N/A	#N/A	#N/A	#N/A
Pvit_00382	#N/A	#N/A	#N/A	#N/A
SI:CH211-14K19.7	#N/A	#N/A	#N/A	#N/A
LRRD1	#N/A	#N/A	#N/A	#N/A
NHS	#N/A	#N/A	#N/A	#N/A
MTAP	#N/A	#N/A	#N/A	#N/A
EVI5L	#N/A	#N/A	#N/A	#N/A
GUCY1A3	#N/A	#N/A	#N/A	#N/A
SCN3B	#N/A	#N/A	#N/A	#N/A
GABRA2	#N/A	#N/A	#N/A	#N/A
CD80	#N/A	#N/A	#N/A	#N/A
CASD1	#N/A	#N/A	#N/A	#N/A
KIF21B	#N/A	#N/A	#N/A	#N/A
LRRC48	#N/A	#N/A	#N/A	#N/A
SHOX	#N/A	#N/A	#N/A	#N/A
Pvit_14254	#N/A	#N/A	#N/A	#N/A
FABP5	#N/A	#N/A	#N/A	#N/A
BCL9	#N/A	#N/A	#N/A	#N/A
ACVR1B	#N/A	#N/A	#N/A	#N/A
FMNL3	#N/A	#N/A	#N/A	#N/A
SPOCK2	#N/A	#N/A	#N/A	#N/A
CDK5RAP1	#N/A	#N/A	#N/A	#N/A
AL138764.1	#N/A	#N/A	#N/A	#N/A
GDA	#N/A	#N/A	#N/A	#N/A
SLC27A3	#N/A	#N/A	#N/A	#N/A
S100A9	#N/A	#N/A	#N/A	#N/A
CMKLR1	#N/A	#N/A	#N/A	#N/A
P2RY11	#N/A	#N/A	#N/A	#N/A
MAPKBP1	#N/A	#N/A	#N/A	#N/A
PPAC	#N/A	#N/A	#N/A	#N/A
MARCH8	#N/A	#N/A	#N/A	#N/A
KCNA1	#N/A	#N/A	#N/A	#N/A
STK10	#N/A	#N/A	#N/A	#N/A
F1P1D4	#N/A	#N/A	#N/A	#N/A
ZGC:165481	#N/A	#N/A	#N/A	#N/A
LRRC8A	#N/A	#N/A	#N/A	#N/A
KCNJ15	#N/A	#N/A	#N/A	#N/A
GAL	#N/A	#N/A	#N/A	#N/A
NR2F5	#N/A	#N/A	#N/A	#N/A
SLC39A8	#N/A	#N/A	#N/A	#N/A
ZNF197	#N/A	#N/A	#N/A	#N/A
MCART6	#N/A	#N/A	#N/A	#N/A
HTR2C	#N/A	#N/A	#N/A	#N/A
PRSS8	#N/A	#N/A	#N/A	#N/A
PLAC8	#N/A	#N/A	#N/A	#N/A
CD55	#N/A	#N/A	#N/A	#N/A
KXD1	#N/A	#N/A	#N/A	#N/A
EPHA1	#N/A	#N/A	#N/A	#N/A
TCP11	#N/A	#N/A	#N/A	#N/A
SLC2A13	#N/A	#N/A	#N/A	#N/A
ECE1	#N/A	#N/A	#N/A	#N/A
CA6	#N/A	#N/A	#N/A	#N/A
TMEM127	#N/A	#N/A	#N/A	#N/A
PPP3CC	#N/A	#N/A	#N/A	#N/A
GLG1	#N/A	#N/A	#N/A	#N/A
FZD3	#N/A	#N/A	#N/A	#N/A
CMTM3	#N/A	#N/A	#N/A	#N/A
LRRC56	#N/A	#N/A	#N/A	#N/A
CLDN12	#N/A	#N/A	#N/A	#N/A
LRRC47	#N/A	#N/A	#N/A	#N/A
DRAP1	#N/A	#N/A	#N/A	#N/A
A4GALT	#N/A	#N/A	#N/A	#N/A
SHROOM2	#N/A	#N/A	#N/A	#N/A
RALGPS1	#N/A	#N/A	#N/A	#N/A
RNF44	#N/A	#N/A	#N/A	#N/A
LDLRAD1	#N/A	#N/A	#N/A	#N/A
GPR12	#N/A	#N/A	#N/A	#N/A
NOC3L	#N/A	#N/A	#N/A	#N/A
TPST1	#N/A	#N/A	#N/A	#N/A
MYOCD	#N/A	#N/A	#N/A	#N/A
SCN1B	#N/A	#N/A	#N/A	#N/A
TPIS	#N/A	#N/A	#N/A	#N/A
USP46	#N/A	#N/A	#N/A	#N/A
CDH8	#N/A	#N/A	#N/A	#N/A
OCRL	#N/A	#N/A	#N/A	#N/A
IER3	#N/A	#N/A	#N/A	#N/A
DHX58	#N/A	#N/A	#N/A	#N/A
HHEX	#N/A	#N/A	#N/A	#N/A
PLEK	#N/A	#N/A	#N/A	#N/A
WISP3	#N/A	#N/A	#N/A	#N/A
IMPA2	#N/A	#N/A	#N/A	#N/A
TUBB6	#N/A	#N/A	#N/A	#N/A
ZMYM1	#N/A	#N/A	#N/A	#N/A
TMEM37	#N/A	#N/A	#N/A	#N/A
CCDC93	#N/A	#N/A	#N/A	#N/A
E1BWJ5	#N/A	#N/A	#N/A	#N/A
SPG11	#N/A	#N/A	#N/A	#N/A
CCKBR	#N/A	#N/A	#N/A	#N/A
MFSD3	#N/A	#N/A	#N/A	#N/A
TMCO7	#N/A	#N/A	#N/A	#N/A
FNDC4	#N/A	#N/A	#N/A	#N/A
ZGC:112175	#N/A	#N/A	#N/A	#N/A
TBC1D2B	#N/A	#N/A	#N/A	#N/A
LIMD2	#N/A	#N/A	#N/A	#N/A
RNF103	#N/A	#N/A	#N/A	#N/A
CLEC11A	#N/A	#N/A	#N/A	#N/A
SRXN1	#N/A	#N/A	#N/A	#N/A
Q5ZLN9	#N/A	#N/A	#N/A	#N/A
STRN	#N/A	#N/A	#N/A	#N/A
EIF4E2	#N/A	#N/A	#N/A	#N/A
IL6ST	#N/A	#N/A	#N/A	#N/A
Pvit_19148	#N/A	#N/A	#N/A	#N/A
SORL1	#N/A	#N/A	#N/A	#N/A
ATF7IP2	#N/A	#N/A	#N/A	#N/A
NPRL3	#N/A	#N/A	#N/A	#N/A
SI:DKEY-240H12.4	#N/A	#N/A	#N/A	#N/A
SLC8A2	#N/A	#N/A	#N/A	#N/A
CGNL1	#N/A	#N/A	#N/A	#N/A
KCND2	#N/A	#N/A	#N/A	#N/A
OSBPL3	#N/A	#N/A	#N/A	#N/A
IGSF8	#N/A	#N/A	#N/A	#N/A
ITPRIP	#N/A	#N/A	#N/A	#N/A
SMARCD1	#N/A	#N/A	#N/A	#N/A
FAM118B	#N/A	#N/A	#N/A	#N/A
LAMB2	#N/A	#N/A	#N/A	#N/A
NAT16	#N/A	#N/A	#N/A	#N/A
THADA	#N/A	#N/A	#N/A	#N/A
SELRC1	#N/A	#N/A	#N/A	#N/A
ZNF160	#N/A	#N/A	#N/A	#N/A
C1H12ORF48	#N/A	#N/A	#N/A	#N/A
NDNF	#N/A	#N/A	#N/A	#N/A
TGFBR3	#N/A	#N/A	#N/A	#N/A
MON1B	#N/A	#N/A	#N/A	#N/A
SLC38A5	#N/A	#N/A	#N/A	#N/A
ZGC:158614	#N/A	#N/A	#N/A	#N/A
ZGC:158654	#N/A	#N/A	#N/A	#N/A
CORO2B	#N/A	#N/A	#N/A	#N/A
BBX	#N/A	#N/A	#N/A	#N/A
Pvit_02494	#N/A	#N/A	#N/A	#N/A
Pvit_02839	#N/A	#N/A	#N/A	#N/A
ABHD14B	#N/A	#N/A	#N/A	#N/A
ZGC:113278	#N/A	#N/A	#N/A	#N/A
DENR	#N/A	#N/A	#N/A	#N/A
FAM131C	#N/A	#N/A	#N/A	#N/A
SLC25A34	#N/A	#N/A	#N/A	#N/A
SETD6	#N/A	#N/A	#N/A	#N/A
SGSH	#N/A	#N/A	#N/A	#N/A
RDH14	#N/A	#N/A	#N/A	#N/A
FA49A	#N/A	#N/A	#N/A	#N/A
SNPH	#N/A	#N/A	#N/A	#N/A
LPHN1	#N/A	#N/A	#N/A	#N/A
KIAA0430	#N/A	#N/A	#N/A	#N/A
LYSMD4	#N/A	#N/A	#N/A	#N/A
Pvit_09435	#N/A	#N/A	#N/A	#N/A
POLR2E	#N/A	#N/A	#N/A	#N/A
HMHA1	#N/A	#N/A	#N/A	#N/A
OLFML1	#N/A	#N/A	#N/A	#N/A
SENP6	#N/A	#N/A	#N/A	#N/A
LNX2	#N/A	#N/A	#N/A	#N/A
DNAJC15	#N/A	#N/A	#N/A	#N/A
FAAH2	#N/A	#N/A	#N/A	#N/A
SCARA3	#N/A	#N/A	#N/A	#N/A
SOS1	#N/A	#N/A	#N/A	#N/A
CYHR1	#N/A	#N/A	#N/A	#N/A
ABCD1	#N/A	#N/A	#N/A	#N/A
ASAH1	#N/A	#N/A	#N/A	#N/A
EPHB2	#N/A	#N/A	#N/A	#N/A
IPO8	#N/A	#N/A	#N/A	#N/A

## Sheet: Heart Upregulated
Target	mRNA Fold Change	mRNA FDR	Protein Fold Change	SEM Overlap
TESC	-4.87113	1.33784e-08	#N/A	#N/A
KLHL17	-4.4409	3.12448e-16	#N/A	#N/A
GABPB2	-3.06978	2.9951e-17	#N/A	#N/A
MS4A12	-2.98171	0.00784283	#N/A	#N/A
GPC6	-2.67306	2.40357e-08	#N/A	#N/A
ALDH4A1	-2.60319	2.42524e-11	0	Yes
EFCAB5	-2.54622	3.86931e-05	#N/A	#N/A
NUDT8	-2.54136	1.60035e-08	#N/A	#N/A
PRKG1	-2.49851	1.33784e-08	#N/A	#N/A
SMC1B	-2.45869	1.30485e-06	#N/A	#N/A
UNC13C	-2.39043	4.9168e-06	#N/A	#N/A
KIF27	-2.21679	0.000163912	#N/A	#N/A
MMRN2	-2.16456	3.36433e-08	#N/A	#N/A
SBK1	-2.15398	0.00623577	#N/A	#N/A
C1H22ORF40	-2.13812	0.000434897	#N/A	#N/A
C7ORF58	-2.05	0.00118324	#N/A	#N/A
SYN3	-2.0495	0.000402102	#N/A	#N/A
TMPRSS13	-2.0006	0.0194588	#N/A	#N/A
CABYR	-1.9739	0.000605537	#N/A	#N/A
PRCP	-1.88787	0.000410556	#N/A	#N/A
HIBCH	-1.86754	1.61428e-13	#N/A	#N/A
PAK3	-1.85227	0.00056278	#N/A	#N/A
OLFML2B	-1.71984	0.000172015	#N/A	#N/A
EPN2	-1.71403	1.777e-09	#N/A	#N/A
SH3D19	-1.71309	1.29606e-05	#N/A	#N/A
STMN3	-1.70393	0.00144558	#N/A	#N/A
PRKCB	-1.69	0.0263954	#N/A	#N/A
C8ORF47	-1.67518	0.00989897	#N/A	#N/A
WDR83	-1.65753	0.000188802	#N/A	#N/A
C19ORF70	-1.64121	1.73726e-08	#N/A	#N/A
SLC40A1	-1.63769	1.25354e-05	#N/A	#N/A
FRMD8	-1.6352	0.000601844	#N/A	#N/A
CDK18	-1.60358	1.47398e-06	#N/A	#N/A
TTC1	-1.59644	8.29264e-14	#N/A	#N/A
LMO2	-1.59357	0.00316558	#N/A	#N/A
L3MBTL1	-1.54624	0.0403832	#N/A	#N/A
JMJD6	-1.53727	3.07814e-06	#N/A	#N/A
MAP2K3	-1.53638	4.00852e-05	#N/A	#N/A
PPP1R3B	-1.53607	0.00625539	#N/A	#N/A
EFNB3	-1.50151	0.00534827	#N/A	#N/A
PDIA6	-1.47701	1.4725e-09	#N/A	#N/A
TMEM59L	-1.47329	2.3575e-05	#N/A	#N/A
ENG	-1.47185	7.08742e-05	#N/A	#N/A
Pvit_14084	-1.44719	0.0203732	#N/A	#N/A
SAFB2	-1.43201	2.07023e-07	#N/A	#N/A
CD200	-1.43072	0.00183028	#N/A	#N/A
CRB2	-1.4279	0.0201924	#N/A	#N/A
ASTE1	-1.41819	0.000145429	#N/A	#N/A
NPR3	-1.41782	0.00347489	#N/A	#N/A
ANK1	-1.37252	0.00059146	0.111111	Yes
MIEN1	-1.33964	7.95131e-07	#N/A	#N/A
SNTB2	-1.32391	9.5322e-05	#N/A	#N/A
NUDCD3	-1.31464	4.32119e-08	#N/A	#N/A
RALBP1	-1.26714	1.56997e-07	#N/A	#N/A
NOL6	-1.25548	0.0252919	#N/A	#N/A
CHCHD5	-1.22031	0.000251027	#N/A	#N/A
CDV3	-1.20583	6.58047e-08	0.111111	Yes
HDLBP	-1.18138	0.00060174	#N/A	#N/A
ZNF704	-1.16891	0.00499637	#N/A	#N/A
METTL22	-1.16642	0.000349449	#N/A	#N/A
UTP23	-1.15758	0.000477137	#N/A	#N/A
TBL1XR1	-1.15492	0.000125427	#N/A	#N/A
FAM63A	-1.1509	6.71644e-06	#N/A	#N/A
CASP6	-1.1302	0.0123176	#N/A	#N/A
SLC41A3	-1.12943	0.000527682	#N/A	#N/A
DHODH	-1.12803	0.0020658	#N/A	#N/A
EEF2	-1.11505	2.4619e-05	0.5	Yes
KAT8	-1.10636	2.13065e-08	#N/A	#N/A
KIAA1467	-1.10105	0.00019326	#N/A	#N/A
FLCN	-1.10052	0.0109452	#N/A	#N/A
TMEM69	-1.08714	0.00234446	#N/A	#N/A
TRIM25	-1.08344	0.0220921	#N/A	#N/A
SPON1	-1.05282	0.00508019	#N/A	#N/A
SRPR	-1.04061	4.2171e-07	#N/A	#N/A
PICALM.2	-1.01898	2.89463e-05	#N/A	#N/A
RFX5	-1.0053	0.00900533	#N/A	#N/A
CDC34	-1.00473	0.00202531	#N/A	#N/A
ZMAT3	-0.992156	0.0243853	#N/A	#N/A
PRKAB2	-0.93841	0.00537796	#N/A	#N/A
HADHA	-0.903055	0.0453898	0.666667	Yes
KDM5A	-0.892246	0.00228687	#N/A	#N/A
CDK19	-0.885981	0.00272634	#N/A	#N/A
ANKRD44	-0.878701	0.00272848	#N/A	#N/A
CCDC94	-0.854489	0.00777991	#N/A	#N/A
DNAJC7	-0.823738	0.000268214	#N/A	#N/A
C16ORF58	-0.802278	0.0498294	#N/A	#N/A
MSL3	-0.798465	0.00030154	#N/A	#N/A
CSNK1G2	-0.790501	0.00146615	#N/A	#N/A
PPFIA4	-0.768156	0.0102259	#N/A	#N/A
QRSL1	-0.745099	0.00945901	#N/A	#N/A
GTPBP1	-0.726053	0.0419512	#N/A	#N/A
ATP8B2	-0.679944	0.0156494	#N/A	#N/A
KIAA0141	-0.640851	0.0236257	#N/A	#N/A
NOA1	-0.624158	0.0218951	#N/A	#N/A
FAM54B	-0.605855	0.0326663	#N/A	#N/A
FBXO28	0.603912	0.0135012	#N/A	#N/A
CALU	0.620748	0.00770792	#N/A	#N/A
GNAQ	0.628581	0.00320739	#N/A	#N/A
Pvit_04926	0.629518	0.0101133	#N/A	#N/A
HMGB3	0.639605	0.00394887	0.433013	Yes
RRP9	0.654565	0.0170368	#N/A	#N/A
NF1	0.666079	0.00202547	#N/A	#N/A
PCNP	0.672341	0.0057827	0.166667	Yes
FARP1	0.67821	0.0324265	#N/A	#N/A
F1NIK7	0.696359	0.0238624	#N/A	#N/A
MYO6	0.702896	0.00196911	#N/A	#N/A
RBL1	0.703405	0.0406472	#N/A	#N/A
HM13	0.730447	0.00208297	#N/A	#N/A
SLC35A1	0.736992	0.00316132	#N/A	#N/A
SIK2	0.739443	0.00513457	#N/A	#N/A
YY1	0.744031	8.15985e-05	#N/A	#N/A
ACOT8	0.761245	0.041617	#N/A	#N/A
PCGF2	0.769609	0.0362066	#N/A	#N/A
GHR	0.778274	0.0409912	#N/A	#N/A
CAMKK2	0.787473	0.0240739	#N/A	#N/A
MAP2K2	0.790795	0.00146782	#N/A	#N/A
F1NRT9	0.792567	0.000573396	#N/A	#N/A
CLCNKB	0.811517	0.0225617	#N/A	#N/A
PARP11	0.81785	0.0132329	#N/A	#N/A
ASH1L	0.834205	0.000297535	#N/A	#N/A
THRB	0.838669	0.0434758	#N/A	#N/A
GADD45G	0.842079	0.0301921	#N/A	#N/A
MPP6	0.846071	0.0178286	#N/A	#N/A
GLCCI1	0.850173	0.00356156	#N/A	#N/A
PIAS4	0.855366	0.0107495	#N/A	#N/A
AGPAT3	0.881885	0.0016813	#N/A	#N/A
IFT140	0.886933	0.0199858	#N/A	#N/A
XPR1	0.912318	5.28855e-05	#N/A	#N/A
UBR4	0.917523	0.0001945	#N/A	#N/A
TMEM39A	0.917747	0.00214216	#N/A	#N/A
TXNL1	0.943816	0.00160182	#N/A	#N/A
SORBS1	0.946042	0.00181024	0.212121	Yes
DGCR2	0.981437	0.00443614	#N/A	#N/A
FARP2	0.996342	1.70631e-05	#N/A	#N/A
VPS37A	0.997291	1.42423e-06	#N/A	#N/A
LRRC8D	0.999722	0.00569355	#N/A	#N/A
ARPP19	1.00244	5.18118e-08	#N/A	#N/A
TBC1D1	1.00395	0.0153646	#N/A	#N/A
QRICH1	1.00742	2.97387e-06	#N/A	#N/A
RAP2C	1.01289	9.27382e-06	#N/A	#N/A
ZNF384	1.0165	2.27225e-05	#N/A	#N/A
SMEK2	1.02463	1.72865e-05	#N/A	#N/A
AGGF1	1.04563	2.44651e-07	#N/A	#N/A
ANKRD11	1.04712	9.84738e-06	#N/A	#N/A
RBM18	1.06792	2.50321e-05	#N/A	#N/A
EAF1	1.09003	3.55943e-05	#N/A	#N/A
WEE1	1.11631	0.015871	#N/A	#N/A
RAB22A	1.13022	7.7384e-06	#N/A	#N/A
ZMIZ2	1.14614	2.44488e-05	#N/A	#N/A
ASXL1	1.15114	2.3575e-05	#N/A	#N/A
RASSF7	1.1884	0.0166656	#N/A	#N/A
MLLT1	1.23017	2.2935e-05	#N/A	#N/A
CCNYL1	1.23276	1.86826e-11	#N/A	#N/A
HBEGF	1.2383	0.000388	#N/A	#N/A
SNAP25	1.24366	0.0390344	#N/A	#N/A
B4GALT7	1.24728	0.000412435	#N/A	#N/A
DACT1	1.24994	0.0121177	#N/A	#N/A
HIPK1	1.26201	2.24058e-09	#N/A	#N/A
WAPAL	1.27115	4.05076e-08	#N/A	#N/A
SPPL3	1.27124	1.42989e-10	#N/A	#N/A
FAM59A	1.28313	3.15709e-05	#N/A	#N/A
RASA2	1.29108	7.47393e-05	#N/A	#N/A
F1NT40	1.3009	7.49288e-11	#N/A	#N/A
EIF2C3	1.30834	1.712e-10	#N/A	#N/A
MYO5A	1.31482	7.64533e-08	#N/A	#N/A
ARHGAP11A	1.32524	0.00153185	#N/A	#N/A
CAMSAP1	1.37783	4.08419e-07	#N/A	#N/A
ZBED1	1.39939	0.0150347	#N/A	#N/A
F1P4Y5	1.4389	0.000654284	#N/A	#N/A
OSBP2	1.44144	2.53546e-06	#N/A	#N/A
ATAD2B	1.44312	3.57046e-09	#N/A	#N/A
MYO10.2	1.50216	9.14962e-05	#N/A	#N/A
DGKD	1.52644	1.34828e-07	#N/A	#N/A
PRDM16	1.5437	0.0397352	#N/A	#N/A
MLL	1.55046	1.90684e-09	#N/A	#N/A
GAS7	1.57855	3.34505e-05	#N/A	#N/A
SLC35D1	1.5803	3.75094e-07	#N/A	#N/A
ZDHHC5	1.59408	1.07985e-18	#N/A	#N/A
NOP58	1.70952	1.91957e-14	0	Yes
ZNF598	1.73114	8.94022e-13	#N/A	#N/A
PTN1	1.74075	1.40782e-08	#N/A	#N/A
SCGN	1.76887	0.0243389	#N/A	#N/A
EIF4ENIF1	1.79908	2.16422e-20	#N/A	#N/A
CDC2L1	1.82418	5.5146e-08	#N/A	#N/A
BAZ1B	1.82694	3.1846e-17	#N/A	#N/A
TRPM3	1.8408	0.0300343	#N/A	#N/A
RSBN1L	1.86836	5.69493e-11	#N/A	#N/A
TNNI1	2.07611	0.0069178	#N/A	#N/A
POU6F1	2.14701	2.23102e-11	#N/A	#N/A
ZBTB16	2.16244	7.15061e-06	#N/A	#N/A
CTDSPL2	2.17073	1.87414e-22	#N/A	#N/A
PPP1R16B	2.21863	6.11989e-07	#N/A	#N/A
TP53	2.27206	1.55694e-12	#N/A	#N/A
ANKLE2	2.389	2.02128e-16	#N/A	#N/A
SLC38A2	2.48711	8.8401e-08	#N/A	#N/A
ANGPTL4	2.51468	0.038842	#N/A	#N/A
PHLDA3	2.52029	2.51046e-09	#N/A	#N/A
COL7A1	2.60795	1.38528e-07	#N/A	#N/A
NYAP1	2.88001	5.10014e-15	#N/A	#N/A
ACRBP	3.03595	1.38861e-07	#N/A	#N/A
VAMP2	3.10905	0.00396774	#N/A	#N/A
CNTF	3.29861	7.31087e-08	#N/A	#N/A
FP016235.1	3.95273	2.58688e-15	#N/A	#N/A
NMRAL1	#N/A	#N/A	0.166667	No
CANX	#N/A	#N/A	#DIV/0!	Yes
EHD4	#N/A	#N/A	1	Yes
PKP2	#N/A	#N/A	0.25	Yes
TNNI3	#N/A	#N/A	0.152	Yes
LNPEP	#N/A	#N/A	2	Yes
CKM	#N/A	#N/A	0.153102	Yes
ACPL2	#N/A	#N/A	#N/A	#N/A
APBB3	#N/A	#N/A	#N/A	#N/A
APOLD1	#N/A	#N/A	#N/A	#N/A
ARHGEF12	#N/A	#N/A	#N/A	#N/A
ATP6AP2	#N/A	#N/A	#N/A	#N/A
B4GALT1	#N/A	#N/A	#N/A	#N/A
BRCA1	#N/A	#N/A	#N/A	#N/A
C19H17ORF85	#N/A	#N/A	#N/A	#N/A
C1ORF174	#N/A	#N/A	#N/A	#N/A
C22ORF33	#N/A	#N/A	#N/A	#N/A
CCDC104	#N/A	#N/A	#N/A	#N/A
CCDC82	#N/A	#N/A	#N/A	#N/A
CD44	#N/A	#N/A	#N/A	#N/A
CD97	#N/A	#N/A	#N/A	#N/A
CDH17	#N/A	#N/A	#N/A	#N/A
CDK16	#N/A	#N/A	#N/A	#N/A
CELF3	#N/A	#N/A	#N/A	#N/A
CLCN2	#N/A	#N/A	#N/A	#N/A
CLEC1A	#N/A	#N/A	#N/A	#N/A
CMTM3	#N/A	#N/A	#N/A	#N/A
CNP	#N/A	#N/A	#N/A	#N/A
CRHR2	#N/A	#N/A	#N/A	#N/A
CSDC2	#N/A	#N/A	#N/A	#N/A
DAGLA	#N/A	#N/A	#N/A	#N/A
DALRD3	#N/A	#N/A	#N/A	#N/A
DCBLD1	#N/A	#N/A	#N/A	#N/A
DUSP2	#N/A	#N/A	#N/A	#N/A
DYRK1B	#N/A	#N/A	#N/A	#N/A
E2F4	#N/A	#N/A	#N/A	#N/A
EBF3	#N/A	#N/A	#N/A	#N/A
EMG1	#N/A	#N/A	#N/A	#N/A
EPB41	#N/A	#N/A	#N/A	#N/A
ETNK2	#N/A	#N/A	#N/A	#N/A
F1N840	#N/A	#N/A	#N/A	#N/A
FAM107A	#N/A	#N/A	#N/A	#N/A
FAM57B	#N/A	#N/A	#N/A	#N/A
FAM72B	#N/A	#N/A	#N/A	#N/A
FBXO40	#N/A	#N/A	#N/A	#N/A
FCN2	#N/A	#N/A	#N/A	#N/A
FOXRED1	#N/A	#N/A	#N/A	#N/A
GABARAPL2	#N/A	#N/A	#N/A	#N/A
GNB1A	#N/A	#N/A	#N/A	#N/A
GPR137C	#N/A	#N/A	#N/A	#N/A
GREB1L	#N/A	#N/A	#N/A	#N/A
GSTM3	#N/A	#N/A	#N/A	#N/A
HDAC5	#N/A	#N/A	#N/A	#N/A
HEATR7A.1	#N/A	#N/A	#N/A	#N/A
HIVEP3	#N/A	#N/A	#N/A	#N/A
HSPG2	#N/A	#N/A	#N/A	#N/A
HUNK	#N/A	#N/A	#N/A	#N/A
IFIH1	#N/A	#N/A	#N/A	#N/A
IL11RA	#N/A	#N/A	#N/A	#N/A
IPO9	#N/A	#N/A	#N/A	#N/A
IQSEC1	#N/A	#N/A	#N/A	#N/A
IRGF3	#N/A	#N/A	#N/A	#N/A
ISM2	#N/A	#N/A	#N/A	#N/A
JAK2	#N/A	#N/A	#N/A	#N/A
KCNA4	#N/A	#N/A	#N/A	#N/A
KCNK1	#N/A	#N/A	#N/A	#N/A
KIAA0913	#N/A	#N/A	#N/A	#N/A
LCA5	#N/A	#N/A	#N/A	#N/A
LOC100488256	#N/A	#N/A	#N/A	#N/A
LPCAT3	#N/A	#N/A	#N/A	#N/A
LRRK2	#N/A	#N/A	#N/A	#N/A
LYPLA2	#N/A	#N/A	#N/A	#N/A
MAPK1IP1L	#N/A	#N/A	#N/A	#N/A
MCF2	#N/A	#N/A	#N/A	#N/A
MEF2BNB-MEF2B	#N/A	#N/A	#N/A	#N/A
MFGE8	#N/A	#N/A	#N/A	#N/A
MKL2	#N/A	#N/A	#N/A	#N/A
MLLT6	#N/A	#N/A	#N/A	#N/A
MORN3	#N/A	#N/A	#N/A	#N/A
MTMR7	#N/A	#N/A	#N/A	#N/A
MYO1C	#N/A	#N/A	#N/A	#N/A
NDFIP2	#N/A	#N/A	#N/A	#N/A
NDST1	#N/A	#N/A	#N/A	#N/A
NOVA2	#N/A	#N/A	#N/A	#N/A
NP_001116490.1	#N/A	#N/A	#N/A	#N/A
NRL	#N/A	#N/A	#N/A	#N/A
NRP1	#N/A	#N/A	#N/A	#N/A
O13155	#N/A	#N/A	#N/A	#N/A
PACS2	#N/A	#N/A	#N/A	#N/A
PAFAH1B2	#N/A	#N/A	#N/A	#N/A
PAQR3	#N/A	#N/A	#N/A	#N/A
PDE2A	#N/A	#N/A	#N/A	#N/A
PDE9A	#N/A	#N/A	#N/A	#N/A
PDIK1L	#N/A	#N/A	#N/A	#N/A
PGAM5	#N/A	#N/A	#N/A	#N/A
PIK3R3	#N/A	#N/A	#N/A	#N/A
PIWIL2	#N/A	#N/A	#N/A	#N/A
PKD1	#N/A	#N/A	#N/A	#N/A
PLEKHA3	#N/A	#N/A	#N/A	#N/A
PLEKHM2	#N/A	#N/A	#N/A	#N/A
PLXNA1	#N/A	#N/A	#N/A	#N/A
PNPO	#N/A	#N/A	#N/A	#N/A
PPARD	#N/A	#N/A	#N/A	#N/A
PPP1R21	#N/A	#N/A	#N/A	#N/A
PRLR	#N/A	#N/A	#N/A	#N/A
PROM2	#N/A	#N/A	#N/A	#N/A
PRRG3	#N/A	#N/A	#N/A	#N/A
PSAP	#N/A	#N/A	#N/A	#N/A
PSMD1	#N/A	#N/A	#N/A	#N/A
PTCHD2	#N/A	#N/A	#N/A	#N/A
Pvit_10293	#N/A	#N/A	#N/A	#N/A
Pvit_14840	#N/A	#N/A	#N/A	#N/A
Pvit_17497	#N/A	#N/A	#N/A	#N/A
Pvit_18142	#N/A	#N/A	#N/A	#N/A
Pvit_19143	#N/A	#N/A	#N/A	#N/A
Pvit_19365	#N/A	#N/A	#N/A	#N/A
Q5ZKC0	#N/A	#N/A	#N/A	#N/A
Q6Q2J6	#N/A	#N/A	#N/A	#N/A
Q7ZSX8	#N/A	#N/A	#N/A	#N/A
Q8AYG9	#N/A	#N/A	#N/A	#N/A
RAB14	#N/A	#N/A	#N/A	#N/A
RAB39B	#N/A	#N/A	#N/A	#N/A
RAB7L1	#N/A	#N/A	#N/A	#N/A
RABL5	#N/A	#N/A	#N/A	#N/A
RASSF2	#N/A	#N/A	#N/A	#N/A
RECK	#N/A	#N/A	#N/A	#N/A
RELN	#N/A	#N/A	#N/A	#N/A
RGS14	#N/A	#N/A	#N/A	#N/A
RGS7	#N/A	#N/A	#N/A	#N/A
RHOQ	#N/A	#N/A	#N/A	#N/A
RHOU	#N/A	#N/A	#N/A	#N/A
RIC3	#N/A	#N/A	#N/A	#N/A
RNF128	#N/A	#N/A	#N/A	#N/A
RP11-259P6.1.1	#N/A	#N/A	#N/A	#N/A
RTN4RL2	#N/A	#N/A	#N/A	#N/A
SDC3	#N/A	#N/A	#N/A	#N/A
SH3BP5L	#N/A	#N/A	#N/A	#N/A
SH3RF3	#N/A	#N/A	#N/A	#N/A
SHISA8	#N/A	#N/A	#N/A	#N/A
SLC16A6	#N/A	#N/A	#N/A	#N/A
SLIRP	#N/A	#N/A	#N/A	#N/A
SSBP2	#N/A	#N/A	#N/A	#N/A
SSH1	#N/A	#N/A	#N/A	#N/A
SSR1	#N/A	#N/A	#N/A	#N/A
SSTR2	#N/A	#N/A	#N/A	#N/A
STARD4	#N/A	#N/A	#N/A	#N/A
SYNDIG1L	#N/A	#N/A	#N/A	#N/A
TARDBP	#N/A	#N/A	#N/A	#N/A
TELO2	#N/A	#N/A	#N/A	#N/A
TERF1	#N/A	#N/A	#N/A	#N/A
THBS3	#N/A	#N/A	#N/A	#N/A
TIPRL	#N/A	#N/A	#N/A	#N/A
TMEM111	#N/A	#N/A	#N/A	#N/A
TMEM150C	#N/A	#N/A	#N/A	#N/A
TMEM151B	#N/A	#N/A	#N/A	#N/A
TMEM37	#N/A	#N/A	#N/A	#N/A
TMEM56	#N/A	#N/A	#N/A	#N/A
TMTC4	#N/A	#N/A	#N/A	#N/A
TNFRSF18	#N/A	#N/A	#N/A	#N/A
TRIM7	#N/A	#N/A	#N/A	#N/A
TTC19	#N/A	#N/A	#N/A	#N/A
UBE2E3	#N/A	#N/A	#N/A	#N/A
WDFY3	#N/A	#N/A	#N/A	#N/A
YME1L1	#N/A	#N/A	#N/A	#N/A
ZBTB10	#N/A	#N/A	#N/A	#N/A
ZGC:64042	#N/A	#N/A	#N/A	#N/A
ZGLP1	#N/A	#N/A	#N/A	#N/A
ZNF250	#N/A	#N/A	#N/A	#N/A
ZNF774	#N/A	#N/A	#N/A	#N/A
ZNF91	#N/A	#N/A	#N/A	#N/A
TCF7	#N/A	#N/A	#N/A	#N/A
TRHDE	#N/A	#N/A	#N/A	#N/A
ANKS4B	#N/A	#N/A	#N/A	#N/A
MAZ	#N/A	#N/A	#N/A	#N/A
SKP1	#N/A	#N/A	#N/A	#N/A
ULK2	#N/A	#N/A	#N/A	#N/A
KLHL28	#N/A	#N/A	#N/A	#N/A
SEC14L2	#N/A	#N/A	#N/A	#N/A
RACGAP1	#N/A	#N/A	#N/A	#N/A
Q5ZJ11	#N/A	#N/A	#N/A	#N/A
RAP1GAP2	#N/A	#N/A	#N/A	#N/A
SPIRE1	#N/A	#N/A	#N/A	#N/A
CREBRF	#N/A	#N/A	#N/A	#N/A
BTBD2	#N/A	#N/A	#N/A	#N/A
EIF4E2	#N/A	#N/A	#N/A	#N/A
RANBP3	#N/A	#N/A	#N/A	#N/A
APC2	#N/A	#N/A	#N/A	#N/A
USP16	#N/A	#N/A	#N/A	#N/A
ZSCAN12	#N/A	#N/A	#N/A	#N/A
PLAGL2	#N/A	#N/A	#N/A	#N/A
PLA2G12B	#N/A	#N/A	#N/A	#N/A
PMM2	#N/A	#N/A	#N/A	#N/A
FPGS	#N/A	#N/A	#N/A	#N/A
GPR19	#N/A	#N/A	#N/A	#N/A
OCRL	#N/A	#N/A	#N/A	#N/A
ATP5SL	#N/A	#N/A	#N/A	#N/A
FAM180B	#N/A	#N/A	#N/A	#N/A
LVRN.1	#N/A	#N/A	#N/A	#N/A
Pvit_10201	#N/A	#N/A	#N/A	#N/A
DPEPE	#N/A	#N/A	#N/A	#N/A
DNAAF2	#N/A	#N/A	#N/A	#N/A
ZNF618	#N/A	#N/A	#N/A	#N/A
GRIN1	#N/A	#N/A	#N/A	#N/A
DDX51	#N/A	#N/A	#N/A	#N/A
PRR11	#N/A	#N/A	#N/A	#N/A
APEH	#N/A	#N/A	#N/A	#N/A
DLC1	#N/A	#N/A	#N/A	#N/A
KIAA0317	#N/A	#N/A	#N/A	#N/A
PPAP2C	#N/A	#N/A	#N/A	#N/A
OSBPL6	#N/A	#N/A	#N/A	#N/A
ANKRD13B	#N/A	#N/A	#N/A	#N/A
CORO6	#N/A	#N/A	#N/A	#N/A
UBE2R2	#N/A	#N/A	#N/A	#N/A
TMEM106B	#N/A	#N/A	#N/A	#N/A
OSBPL11	#N/A	#N/A	#N/A	#N/A
HYDIN	#N/A	#N/A	#N/A	#N/A
MORN5	#N/A	#N/A	#N/A	#N/A
LHX6	#N/A	#N/A	#N/A	#N/A
RBM23	#N/A	#N/A	#N/A	#N/A
ANO7	#N/A	#N/A	#N/A	#N/A
CACNG3	#N/A	#N/A	#N/A	#N/A
ARRB1	#N/A	#N/A	#N/A	#N/A
FNDC4	#N/A	#N/A	#N/A	#N/A
RELL1	#N/A	#N/A	#N/A	#N/A
TRAM2	#N/A	#N/A	#N/A	#N/A
TBC1D12	#N/A	#N/A	#N/A	#N/A
SIX1	#N/A	#N/A	#N/A	#N/A
QSOX1	#N/A	#N/A	#N/A	#N/A
VSX2	#N/A	#N/A	#N/A	#N/A
NEUROD2	#N/A	#N/A	#N/A	#N/A
FGFR2	#N/A	#N/A	#N/A	#N/A
SLC5A7	#N/A	#N/A	#N/A	#N/A
H2FG41_ANOCA	#N/A	#N/A	#N/A	#N/A
NUPL1	#N/A	#N/A	#N/A	#N/A
GRA	#N/A	#N/A	#N/A	#N/A
FOLH1	#N/A	#N/A	#N/A	#N/A
RIMKLB	#N/A	#N/A	#N/A	#N/A
RARS2	#N/A	#N/A	#N/A	#N/A
IREB2	#N/A	#N/A	#N/A	#N/A
CCDC90A	#N/A	#N/A	#N/A	#N/A
GPR153	#N/A	#N/A	#N/A	#N/A
GBRB4	#N/A	#N/A	#N/A	#N/A
BTBD3	#N/A	#N/A	#N/A	#N/A
MORN4	#N/A	#N/A	#N/A	#N/A
CXADR	#N/A	#N/A	#N/A	#N/A
DHRS3	#N/A	#N/A	#N/A	#N/A
BMPR1A	#N/A	#N/A	#N/A	#N/A
C3ORF37	#N/A	#N/A	#N/A	#N/A
TBC1D2	#N/A	#N/A	#N/A	#N/A
MYL3	#N/A	#N/A	#N/A	#N/A
ADRB3	#N/A	#N/A	#N/A	#N/A
HOGA1	#N/A	#N/A	#N/A	#N/A
EYA3	#N/A	#N/A	#N/A	#N/A
ALG6	#N/A	#N/A	#N/A	#N/A
DOCK8	#N/A	#N/A	#N/A	#N/A
ARL5A	#N/A	#N/A	#N/A	#N/A
ZNF197	#N/A	#N/A	#N/A	#N/A
PAG1	#N/A	#N/A	#N/A	#N/A
CNOT2	#N/A	#N/A	#N/A	#N/A
STK38	#N/A	#N/A	#N/A	#N/A
CCBE1	#N/A	#N/A	#N/A	#N/A
ENO3	#N/A	#N/A	#N/A	#N/A
PLXNA2	#N/A	#N/A	#N/A	#N/A
NP_998847.1	#N/A	#N/A	#N/A	#N/A
ETF1	#N/A	#N/A	#N/A	#N/A
NR2F5	#N/A	#N/A	#N/A	#N/A
C16ORF70	#N/A	#N/A	#N/A	#N/A
LIMK2	#N/A	#N/A	#N/A	#N/A
RALGPS1	#N/A	#N/A	#N/A	#N/A
POLE3	#N/A	#N/A	#N/A	#N/A
KIF13B	#N/A	#N/A	#N/A	#N/A
C17ORF104	#N/A	#N/A	#N/A	#N/A
PORCN	#N/A	#N/A	#N/A	#N/A
CACNA1B	#N/A	#N/A	#N/A	#N/A
ZNF84	#N/A	#N/A	#N/A	#N/A
PAIP2B	#N/A	#N/A	#N/A	#N/A
ZIC4	#N/A	#N/A	#N/A	#N/A
STARD7	#N/A	#N/A	#N/A	#N/A
DCAKD	#N/A	#N/A	#N/A	#N/A
OLFML2A	#N/A	#N/A	#N/A	#N/A
FAM164A	#N/A	#N/A	#N/A	#N/A
CDKN1B	#N/A	#N/A	#N/A	#N/A
TMEM51	#N/A	#N/A	#N/A	#N/A
UHRF1BP1	#N/A	#N/A	#N/A	#N/A
EIF4G2	#N/A	#N/A	#N/A	#N/A
TMEM116	#N/A	#N/A	#N/A	#N/A
URI1	#N/A	#N/A	#N/A	#N/A
GPR173	#N/A	#N/A	#N/A	#N/A
SLC2A13	#N/A	#N/A	#N/A	#N/A
FAM105A	#N/A	#N/A	#N/A	#N/A
NFIC	#N/A	#N/A	#N/A	#N/A
ECE1	#N/A	#N/A	#N/A	#N/A
TPST1	#N/A	#N/A	#N/A	#N/A
FAM160B1	#N/A	#N/A	#N/A	#N/A
HAPLN1	#N/A	#N/A	#N/A	#N/A
RELT	#N/A	#N/A	#N/A	#N/A
CYSLTR1	#N/A	#N/A	#N/A	#N/A
PPP1R36	#N/A	#N/A	#N/A	#N/A
ZBTB7B	#N/A	#N/A	#N/A	#N/A
BAAT	#N/A	#N/A	#N/A	#N/A
FAM81A	#N/A	#N/A	#N/A	#N/A
OVCA2	#N/A	#N/A	#N/A	#N/A
PIAS1	#N/A	#N/A	#N/A	#N/A
RAB34	#N/A	#N/A	#N/A	#N/A
PEX11B	#N/A	#N/A	#N/A	#N/A
ATPAF1-AS1	#N/A	#N/A	#N/A	#N/A
MAP1LC3C	#N/A	#N/A	#N/A	#N/A
NUDT17	#N/A	#N/A	#N/A	#N/A
C11ORF57	#N/A	#N/A	#N/A	#N/A
ATP6V1C2	#N/A	#N/A	#N/A	#N/A
TRIM9	#N/A	#N/A	#N/A	#N/A
ANAPC2	#N/A	#N/A	#N/A	#N/A
RYR1A	#N/A	#N/A	#N/A	#N/A
MKNK2	#N/A	#N/A	#N/A	#N/A
SNPH	#N/A	#N/A	#N/A	#N/A
PTPRB	#N/A	#N/A	#N/A	#N/A
NDRG1	#N/A	#N/A	#N/A	#N/A
Q6B7Z7	#N/A	#N/A	#N/A	#N/A
CFLAR	#N/A	#N/A	#N/A	#N/A
EGR3	#N/A	#N/A	#N/A	#N/A
SLC13A4	#N/A	#N/A	#N/A	#N/A
PRSS8	#N/A	#N/A	#N/A	#N/A
MICAL1	#N/A	#N/A	#N/A	#N/A
SMPD2	#N/A	#N/A	#N/A	#N/A
VASH1	#N/A	#N/A	#N/A	#N/A
DPYSL5	#N/A	#N/A	#N/A	#N/A
LAMP1	#N/A	#N/A	#N/A	#N/A
STK24	#N/A	#N/A	#N/A	#N/A
STRN	#N/A	#N/A	#N/A	#N/A
CHST13	#N/A	#N/A	#N/A	#N/A
PPP1R3F	#N/A	#N/A	#N/A	#N/A
CPSF6	#N/A	#N/A	#N/A	#N/A
ADCYAP1	#N/A	#N/A	#N/A	#N/A
ZFYVE26	#N/A	#N/A	#N/A	#N/A
TP53I11	#N/A	#N/A	#N/A	#N/A
PIK3R1	#N/A	#N/A	#N/A	#N/A

## Sheet: Heart Downregulated
Target	mRNA Fold Change	mRNA FDR	Protein Fold Change	SEM Overlap
CAMK1G	-4.94865	0.00026779	#N/A	#N/A
HHIPL2	-4.57955	1.46447e-09	#N/A	#N/A
FAN1	-4.34186	5.13836e-19	#N/A	#N/A
HOXA7	-4.20585	0.0355756	#N/A	#N/A
B3GALT1	-3.78678	3.91322e-10	#N/A	#N/A
AGXT2L1	-3.54532	1.18449e-17	#N/A	#N/A
MAG	-3.49808	0.000175909	#N/A	#N/A
FRRS1	-3.43961	3.60982e-06	#N/A	#N/A
PEX5L	-2.93752	0.00832229	#N/A	#N/A
MTUS2	-2.90244	1.9759e-11	#N/A	#N/A
METTL8	-2.85279	4.71774e-13	#N/A	#N/A
CABZ01081490.1	-2.81035	0.043988	#N/A	#N/A
PIGX	-2.52899	4.17977e-13	#N/A	#N/A
TMEM8B	-2.45807	1.73517e-08	#N/A	#N/A
NP_001005718.1	-2.40032	2.28049e-11	#N/A	#N/A
FREM1	-2.37037	1.42945e-05	#N/A	#N/A
FAM73B	-2.31365	3.01883e-09	#N/A	#N/A
LAMTOR3	-2.28506	9.67732e-18	#N/A	#N/A
NES	-2.27537	0.000367335	0.266469	Yes
N4BP2L1	-2.22381	2.55953e-08	#N/A	#N/A
DAPK3	-2.18469	9.19246e-12	#N/A	#N/A
SBK1	-2.15398	0.00623577	#N/A	#N/A
IQCB1	-2.13979	1.47077e-09	#N/A	#N/A
FN3K	-2.1338	1.36548e-10	#N/A	#N/A
ZDHHC16	-2.12467	4.27159e-05	#N/A	#N/A
EMP2	-2.05876	1.39591e-05	#N/A	#N/A
PSEN2	-2.05139	1.68396e-10	#N/A	#N/A
C7ORF58	-2.05	0.00118324	#N/A	#N/A
SYN3	-2.0495	0.000402102	#N/A	#N/A
MBLAC1	-2.0451	0.000839239	#N/A	#N/A
TACO1	-1.93008	8.8719e-11	#N/A	#N/A
RAC2	-1.92316	0.0263728	#N/A	#N/A
MOCS2	-1.91447	5.13086e-08	#N/A	#N/A
KIAA0556	-1.84145	5.2575e-06	#N/A	#N/A
SLC25A19	-1.837	3.16918e-12	#N/A	#N/A
PTPLAD2	-1.81112	0.000763395	#N/A	#N/A
MVP	-1.75805	2.33341e-09	#N/A	#N/A
CLUAP1	-1.75783	1.1789e-07	#N/A	#N/A
C16ORF62	-1.75532	5.33546e-12	#N/A	#N/A
ANKRD39	-1.75047	7.10772e-07	#N/A	#N/A
KCNQ3	-1.7474	0.0198372	#N/A	#N/A
COL4A1	-1.71055	0.00124626	#N/A	#N/A
TSPAN9	-1.66619	9.7322e-06	#N/A	#N/A
WDR16	-1.65875	0.00392772	#N/A	#N/A
C10ORF27	-1.63018	0.0406057	#N/A	#N/A
METTL21A	-1.61957	0.00176665	#N/A	#N/A
ZFP106	-1.61655	5.27334e-07	#N/A	#N/A
FAM194A	-1.53426	0.0278641	#N/A	#N/A
CILP	-1.52947	0.0230733	#N/A	#N/A
EFNB3	-1.50151	0.00534827	#N/A	#N/A
PLEKHG4B	-1.48911	0.00105674	#N/A	#N/A
C1QTNF6A	-1.44752	0.0188453	#N/A	#N/A
Pvit_14084	-1.44719	0.0203732	#N/A	#N/A
KLHL25	-1.44715	0.00302787	#N/A	#N/A
PPP1R3C	-1.42809	8.9272e-05	#N/A	#N/A
SPNS2	-1.42212	0.000291925	#N/A	#N/A
SEC11C	-1.41874	4.34451e-09	#N/A	#N/A
CCDC113	-1.41032	0.0145786	#N/A	#N/A
DKKL1	-1.39989	0.023275	#N/A	#N/A
SLC4A5	-1.39422	0.0337548	#N/A	#N/A
ARSK	-1.38975	4.04208e-05	#N/A	#N/A
ZNF365	-1.37645	0.00299721	#N/A	#N/A
FAM117A	-1.37611	6.09284e-06	#N/A	#N/A
GALE	-1.37298	0.00881025	#N/A	#N/A
EPB41L3	-1.37274	0.00215927	0.256406	No
DHX34	-1.34931	0.0060844	#N/A	#N/A
PXDN	-1.34911	3.00856e-05	#N/A	#N/A
CDIPT	-1.3318	7.68815e-07	#N/A	#N/A
IDH3B	-1.33058	2.24619e-10	#N/A	#N/A
SERAC1	-1.31569	0.000555255	#N/A	#N/A
PCGF3	-1.31112	0.00794509	#N/A	#N/A
HADHB	-1.31097	0.000288104	0	Yes
C14ORF133	-1.29394	0.0128842	#N/A	#N/A
AASS	-1.27096	0.0162794	#N/A	#N/A
CTSF	-1.26107	8.83029e-06	#N/A	#N/A
ZC3HAV1	-1.23285	0.0316667	#N/A	#N/A
PSME3	-1.20825	0.0051331	#N/A	#N/A
Pvit_15545	-1.20376	0.000111697	#N/A	#N/A
GFER	-1.16345	0.000682118	#N/A	#N/A
ARL2BP	-1.13138	6.77663e-05	#N/A	#N/A
FLCN	-1.10052	0.0109452	#N/A	#N/A
S2536	-1.09848	3.14017e-07	#N/A	#N/A
GOT2	-1.07557	2.40791e-05	#N/A	#N/A
UROD	-1.05149	6.04026e-05	#N/A	#N/A
TMOD3	-1.04795	0.000818796	#N/A	#N/A
THA1P	-1.0253	0.0115402	#N/A	#N/A
ABCC1	-1.02354	0.00138067	#N/A	#N/A
CROCC	-1.01425	0.00445084	#N/A	#N/A
GCNT7	-0.994834	0.0220903	#N/A	#N/A
SOD1	-0.993538	1.60285e-05	#N/A	#N/A
MAN2C1	-0.968103	0.00734431	#N/A	#N/A
CPSF2	-0.95499	0.0021813	#N/A	#N/A
MBD6	-0.901579	0.00180698	#N/A	#N/A
DNAJC30	-0.872991	0.000847312	#N/A	#N/A
ESD	-0.857153	0.0106345	0.4	Yes
CCDC94	-0.854489	0.00777991	#N/A	#N/A
ALDH9A1	-0.85326	0.0147175	#N/A	#N/A
EMILIN1	-0.851977	0.020034	#N/A	#N/A
PLXNB1	-0.845521	0.00770243	#N/A	#N/A
PALM	-0.838664	0.0133805	#N/A	#N/A
SLC6A8	-0.831453	0.023919	#N/A	#N/A
DNAJC7	-0.823738	0.000268214	#N/A	#N/A
JMJD4	-0.817671	0.0011272	#N/A	#N/A
TSPAN17	-0.808867	0.0404401	#N/A	#N/A
PYCR1	-0.769961	0.0460173	#N/A	#N/A
QRSL1	-0.745099	0.00945901	#N/A	#N/A
INTU	-0.733141	0.0142752	#N/A	#N/A
MGAT3	-0.715717	0.0358463	#N/A	#N/A
TET3	-0.707966	0.0319141	#N/A	#N/A
ATP8B2	-0.679944	0.0156494	#N/A	#N/A
AP4E1	-0.678238	0.00389085	#N/A	#N/A
UBE2H	-0.675222	0.0105061	#N/A	#N/A
ACOT2	-0.664627	0.00385862	#N/A	#N/A
ARHGEF1	-0.66089	0.0152476	#N/A	#N/A
SAYSD1	-0.648344	0.0303215	#N/A	#N/A
EML1	-0.643324	0.0174713	#N/A	#N/A
KDM2B	-0.614886	0.0191211	#N/A	#N/A
TLK2	-0.608984	0.021731	#N/A	#N/A
ZFP91	0.629206	0.0158414	#N/A	#N/A
Pvit_04926	0.629518	0.0101133	#N/A	#N/A
DDX56	0.635063	0.004718	#N/A	#N/A
KIAA1033	0.651887	0.0145707	#N/A	#N/A
ARSG	0.656162	0.043671	#N/A	#N/A
LRRC58	0.664704	0.00160605	#N/A	#N/A
NF1	0.666079	0.00202547	#N/A	#N/A
CANT1	0.671537	0.0116216	#N/A	#N/A
PCNP	0.672341	0.0057827	0.166667	Yes
FARP1	0.67821	0.0324265	#N/A	#N/A
WIPI1	0.693835	0.00363204	#N/A	#N/A
NVL	0.694606	0.00860924	#N/A	#N/A
ATP1B3	0.697099	0.0129144	#N/A	#N/A
RXRB	0.703251	0.00632262	#N/A	#N/A
SNF5	0.708866	0.000513189	#N/A	#N/A
SPEG	0.718838	0.0143114	#N/A	#N/A
ABI2	0.721129	0.0145369	#N/A	#N/A
SEPT2	0.724352	0.00865898	0	Yes
RNF121	0.744626	0.0102403	#N/A	#N/A
DCP2	0.746848	0.000157011	#N/A	#N/A
SHANK1	0.749112	0.0198201	#N/A	#N/A
SUZ12	0.753842	0.00140195	#N/A	#N/A
LLGL1	0.760743	0.0210778	#N/A	#N/A
ACOT8	0.761245	0.041617	#N/A	#N/A
SAAL1	0.762225	0.000453225	#N/A	#N/A
SGTB	0.763579	0.019771	#N/A	#N/A
GOSR2	0.766415	0.00153249	#N/A	#N/A
RAB21	0.770347	9.94086e-05	#N/A	#N/A
FAM211A	0.773084	0.00753185	#N/A	#N/A
ZBTB43	0.776032	0.00494493	#N/A	#N/A
RICTOR	0.788764	0.000344171	#N/A	#N/A
MAP2K2	0.790795	0.00146782	#N/A	#N/A
TCEB3	0.795064	3.47445e-05	#N/A	#N/A
FRS3	0.802297	0.0145106	#N/A	#N/A
DNAJC5	0.810786	0.00179267	#N/A	#N/A
CLCNKB	0.811517	0.0225617	#N/A	#N/A
RHOT2	0.825281	0.00195601	#N/A	#N/A
RNF185	0.841638	0.000415092	#N/A	#N/A
PPM1A	0.845619	6.36203e-06	#N/A	#N/A
ANKRD52	0.847347	4.83217e-05	#N/A	#N/A
ZCCHC14	0.850805	0.000559112	#N/A	#N/A
DENND1B	0.861194	0.00101771	#N/A	#N/A
KIAA2022	0.864017	0.0251994	#N/A	#N/A
TMEM175	0.882336	0.0127832	#N/A	#N/A
RIOK2	0.887218	0.000210229	#N/A	#N/A
CNOT1	0.902035	2.00897e-05	#N/A	#N/A
WDR26	0.907167	4.06827e-05	#N/A	#N/A
Q5ZLE7	0.921366	4.77018e-05	#N/A	#N/A
FHOD1	0.92841	0.00558262	#N/A	#N/A
KIF15	0.934532	0.00476095	#N/A	#N/A
SLC25A14	0.965627	0.00302032	#N/A	#N/A
PITPNM3	0.985273	0.0488338	#N/A	#N/A
FHL3	0.992256	0.0382504	#N/A	#N/A
Q5ZMA7	0.996836	6.44641e-08	#N/A	#N/A
F1ND59	1.00029	0.0113036	#N/A	#N/A
ARPP19	1.00244	5.18118e-08	#N/A	#N/A
TBC1D1	1.00395	0.0153646	#N/A	#N/A
ADRM1	1.00962	1.64826e-06	#N/A	#N/A
TNPO2	1.03105	3.34817e-07	#N/A	#N/A
MMP15	1.04549	0.00302171	#N/A	#N/A
PPP1R12C	1.061	2.44631e-05	#N/A	#N/A
GNB4	1.06788	5.21418e-07	#N/A	#N/A
PIAS3	1.0807	0.000685766	#N/A	#N/A
NR2F6	1.091	9.00189e-06	#N/A	#N/A
RBM14	1.0959	0.000956457	#N/A	#N/A
PHF13	1.09733	2.33451e-05	#N/A	#N/A
HCFC1	1.09936	4.30591e-07	#N/A	#N/A
PAQR7	1.10907	0.000340286	#N/A	#N/A
MBNL3	1.11394	5.50656e-05	#N/A	#N/A
Q5ZKS5	1.12912	0.000121709	#N/A	#N/A
CRTC1	1.13426	4.51502e-08	#N/A	#N/A
ZNF398	1.13776	0.00239787	#N/A	#N/A
ZC3H4	1.13776	5.53405e-08	#N/A	#N/A
SLC16A3	1.14421	1.43304e-05	#N/A	#N/A
ASXL1	1.15114	2.3575e-05	#N/A	#N/A
FASTK	1.1585	1.15951e-06	#N/A	#N/A
TRPM7	1.15949	1.91854e-08	#N/A	#N/A
HNRNPA1	1.1608	4.67724e-07	1	Yes
USP39	1.17047	3.21758e-07	#N/A	#N/A
FAM91A1	1.17698	4.55297e-08	#N/A	#N/A
PTTG1IP.2	1.18079	1.87161e-06	#N/A	#N/A
MEGF9	1.18992	0.00665011	#N/A	#N/A
FCHSD2	1.19039	2.99291e-05	#N/A	#N/A
RELA	1.21199	0.00262767	#N/A	#N/A
CNNM1	1.21651	5.79867e-05	#N/A	#N/A
DNMT3A	1.21965	0.000293195	#N/A	#N/A
MLLT1	1.23017	2.2935e-05	#N/A	#N/A
TLCD2	1.24081	3.45084e-05	#N/A	#N/A
SNAP25	1.24366	0.0390344	#N/A	#N/A
FAM57A	1.25583	0.0128076	#N/A	#N/A
HIPK1	1.26201	2.24058e-09	#N/A	#N/A
C16ORF52	1.26237	4.26203e-10	#N/A	#N/A
CDC14A	1.29256	2.65786e-06	#N/A	#N/A
WIPI2	1.30189	7.20364e-12	#N/A	#N/A
UBXN2A	1.30444	4.45756e-07	#N/A	#N/A
PSME4	1.30765	2.0457e-05	#N/A	#N/A
EIF2C3	1.30834	1.712e-10	#N/A	#N/A
TENC1	1.31014	7.8135e-05	#N/A	#N/A
LGALSL	1.31932	8.9604e-09	#N/A	#N/A
FAM169A	1.34014	0.0377943	#N/A	#N/A
FAM13C	1.34534	0.00053711	#N/A	#N/A
ZNF609	1.35391	5.01587e-08	#N/A	#N/A
EPS15L1	1.35898	2.33127e-08	#N/A	#N/A
C14ORF43	1.36265	1.88287e-06	#N/A	#N/A
ARL10	1.37871	0.0165935	#N/A	#N/A
SDC1	1.39382	0.00079199	#N/A	#N/A
EIF4E3	1.40558	1.41901e-13	#N/A	#N/A
CERS1	1.41974	0.000719922	#N/A	#N/A
ICMT	1.44967	1.49922e-07	#N/A	#N/A
LAMA5	1.45591	4.67528e-06	#N/A	#N/A
NOTCH3	1.46572	8.9604e-09	#N/A	#N/A
AATK	1.47724	0.0150466	#N/A	#N/A
DAB2	1.47803	0.00104045	#N/A	#N/A
SAMD4A	1.50472	2.20924e-07	#N/A	#N/A
SMURF1	1.53911	1.40678e-08	#N/A	#N/A
LONRF3	1.53981	0.00163563	#N/A	#N/A
NUS1	1.57573	3.9189e-17	#N/A	#N/A
GNL3	1.57633	2.77444e-14	#N/A	#N/A
CRK	1.58007	1.19258e-15	#N/A	#N/A
ELOVL7	1.59925	4.3638e-05	#N/A	#N/A
RNF20	1.61772	3.35951e-15	#N/A	#N/A
TIAM1	1.72472	6.01218e-07	#N/A	#N/A
PDLIM3	1.76607	0.000393155	0.666667	Yes
MPHOSPH8	1.77136	2.33773e-12	#N/A	#N/A
HIF3A	1.92044	7.79171e-11	#N/A	#N/A
GCA	1.94249	4.85414e-27	#N/A	#N/A
FCHO1	1.94642	7.59291e-09	#N/A	#N/A
LRRC43	2.10727	0.000485483	#N/A	#N/A
USP11	2.11637	1.27548e-16	#N/A	#N/A
POU6F1	2.14701	2.23102e-11	#N/A	#N/A
CELF6	2.14872	0.0307087	#N/A	#N/A
ZBTB16	2.16244	7.15061e-06	#N/A	#N/A
SPAG17	2.28008	0.000640561	#N/A	#N/A
Q9IA70	2.30372	3.63582e-08	#N/A	#N/A
B3GAT3	2.37916	7.67877e-14	#N/A	#N/A
NR1D4A	2.71367	7.69967e-05	#N/A	#N/A
SEZ6	2.73293	0.00227539	#N/A	#N/A
Q9I9H0	2.79219	7.72464e-05	#N/A	#N/A
RERGL	2.79286	0.00258339	#N/A	#N/A
C15ORF42	3.00946	6.58334e-08	#N/A	#N/A
CNTF	3.29861	7.31087e-08	#N/A	#N/A
RAP1GAP	4.27859	1.48234e-19	#N/A	#N/A
ACSL6	4.33653	6.17413e-22	#N/A	#N/A
NUMA1	#N/A	#N/A	0.333333	No
NMRAL1	#N/A	#N/A	0.166667	No
F2	#N/A	#N/A	0	No
PALMD	#N/A	#N/A	0	Yes
BCKDHA	#N/A	#N/A	1	Yes
MAP4	#N/A	#N/A	0.107143	Yes
XXBAC-B461K10.4.1	#N/A	#N/A	#DIV/0!	Yes
LAMB2	#N/A	#N/A	0.19245	Yes
CIRBP	#N/A	#N/A	0.509175	Yes
SYNPO2L	#N/A	#N/A	0.328064	Yes
ADD3	#N/A	#N/A	0.2	Yes
LNPEP	#N/A	#N/A	2	Yes
LPP	#N/A	#N/A	0.2	Yes
NHSL2	#N/A	#N/A	#N/A	#N/A
CBY1	#N/A	#N/A	#N/A	#N/A
Pvit_03922	#N/A	#N/A	#N/A	#N/A
PHKA2	#N/A	#N/A	#N/A	#N/A
MAPK1IP1L	#N/A	#N/A	#N/A	#N/A
GARNL3	#N/A	#N/A	#N/A	#N/A
KATNAL1	#N/A	#N/A	#N/A	#N/A
Q5ZLF8	#N/A	#N/A	#N/A	#N/A
STRN	#N/A	#N/A	#N/A	#N/A
MRPL54	#N/A	#N/A	#N/A	#N/A
SLC9A10	#N/A	#N/A	#N/A	#N/A
PP6R3	#N/A	#N/A	#N/A	#N/A
PLAGL2	#N/A	#N/A	#N/A	#N/A
MKL2	#N/A	#N/A	#N/A	#N/A
TPRN	#N/A	#N/A	#N/A	#N/A
C19ORF66	#N/A	#N/A	#N/A	#N/A
GMPR	#N/A	#N/A	#N/A	#N/A
CDR2	#N/A	#N/A	#N/A	#N/A
PXMP4	#N/A	#N/A	#N/A	#N/A
SCN9A	#N/A	#N/A	#N/A	#N/A
GBRB4	#N/A	#N/A	#N/A	#N/A
XPO4	#N/A	#N/A	#N/A	#N/A
FAT2	#N/A	#N/A	#N/A	#N/A
PIWIL2	#N/A	#N/A	#N/A	#N/A
FAM168A	#N/A	#N/A	#N/A	#N/A
GZF1	#N/A	#N/A	#N/A	#N/A
GPR180	#N/A	#N/A	#N/A	#N/A
CHD6	#N/A	#N/A	#N/A	#N/A
CADM2	#N/A	#N/A	#N/A	#N/A
ADCK2	#N/A	#N/A	#N/A	#N/A
B3GNT1	#N/A	#N/A	#N/A	#N/A
Pvit_14255	#N/A	#N/A	#N/A	#N/A
C14ORF164	#N/A	#N/A	#N/A	#N/A
XB-GENE-5962512	#N/A	#N/A	#N/A	#N/A
CLTB	#N/A	#N/A	#N/A	#N/A
GPR61	#N/A	#N/A	#N/A	#N/A
C12ORF51	#N/A	#N/A	#N/A	#N/A
C24H8ORF34	#N/A	#N/A	#N/A	#N/A
BX539340.1	#N/A	#N/A	#N/A	#N/A
NPAS4	#N/A	#N/A	#N/A	#N/A
TOR1AIP2	#N/A	#N/A	#N/A	#N/A
TXNDC12	#N/A	#N/A	#N/A	#N/A
DCTN1	#N/A	#N/A	#N/A	#N/A
CGNL1	#N/A	#N/A	#N/A	#N/A
SEMA4C	#N/A	#N/A	#N/A	#N/A
IRF5	#N/A	#N/A	#N/A	#N/A
TMBIM6	#N/A	#N/A	#N/A	#N/A
CELF3	#N/A	#N/A	#N/A	#N/A
BRAP	#N/A	#N/A	#N/A	#N/A
TMEM116	#N/A	#N/A	#N/A	#N/A
BMP8	#N/A	#N/A	#N/A	#N/A
GPR107	#N/A	#N/A	#N/A	#N/A
CTDNEP1	#N/A	#N/A	#N/A	#N/A
Pvit_12826	#N/A	#N/A	#N/A	#N/A
C18ORF21	#N/A	#N/A	#N/A	#N/A
Pvit_07664	#N/A	#N/A	#N/A	#N/A
Pvit_00470	#N/A	#N/A	#N/A	#N/A
CEACAM21	#N/A	#N/A	#N/A	#N/A
GPT2	#N/A	#N/A	#N/A	#N/A
KCNQ2	#N/A	#N/A	#N/A	#N/A
STK10	#N/A	#N/A	#N/A	#N/A
ZGC:174895	#N/A	#N/A	#N/A	#N/A
CLEC2B	#N/A	#N/A	#N/A	#N/A
RNF34	#N/A	#N/A	#N/A	#N/A
ARHGAP9	#N/A	#N/A	#N/A	#N/A
F1N909	#N/A	#N/A	#N/A	#N/A
PRKG2	#N/A	#N/A	#N/A	#N/A
C16ORF88	#N/A	#N/A	#N/A	#N/A
ZGC:162396	#N/A	#N/A	#N/A	#N/A
FAM155B	#N/A	#N/A	#N/A	#N/A
C4ORF19	#N/A	#N/A	#N/A	#N/A
CUEDC1	#N/A	#N/A	#N/A	#N/A
RASEF	#N/A	#N/A	#N/A	#N/A
AACS	#N/A	#N/A	#N/A	#N/A
SLC2A11	#N/A	#N/A	#N/A	#N/A
CYT	#N/A	#N/A	#N/A	#N/A
PCDHA13	#N/A	#N/A	#N/A	#N/A
F1NF68	#N/A	#N/A	#N/A	#N/A
RAD50	#N/A	#N/A	#N/A	#N/A
HYDIN	#N/A	#N/A	#N/A	#N/A
C19ORF21	#N/A	#N/A	#N/A	#N/A
MRPS25	#N/A	#N/A	#N/A	#N/A
F1NQJ6	#N/A	#N/A	#N/A	#N/A
SLC25A34	#N/A	#N/A	#N/A	#N/A
CDO1	#N/A	#N/A	#N/A	#N/A
MTAP	#N/A	#N/A	#N/A	#N/A
FAM71B	#N/A	#N/A	#N/A	#N/A
MARVELD2	#N/A	#N/A	#N/A	#N/A
PTCRA	#N/A	#N/A	#N/A	#N/A
RAPGEF3	#N/A	#N/A	#N/A	#N/A
CNOT6	#N/A	#N/A	#N/A	#N/A
DSCAML1	#N/A	#N/A	#N/A	#N/A
SUPT7L	#N/A	#N/A	#N/A	#N/A
PLD1	#N/A	#N/A	#N/A	#N/A
RNF44	#N/A	#N/A	#N/A	#N/A
C20ORF29	#N/A	#N/A	#N/A	#N/A
U2SURP	#N/A	#N/A	#N/A	#N/A
APPL2	#N/A	#N/A	#N/A	#N/A
ZSWIM5	#N/A	#N/A	#N/A	#N/A
CLIC6	#N/A	#N/A	#N/A	#N/A
ELOVL1	#N/A	#N/A	#N/A	#N/A
ITPKB	#N/A	#N/A	#N/A	#N/A
TAF13	#N/A	#N/A	#N/A	#N/A
PIDD	#N/A	#N/A	#N/A	#N/A
SGSH	#N/A	#N/A	#N/A	#N/A
DNMBP	#N/A	#N/A	#N/A	#N/A
ABCC2	#N/A	#N/A	#N/A	#N/A
PDE9A	#N/A	#N/A	#N/A	#N/A
FIP1L1	#N/A	#N/A	#N/A	#N/A
LNX2B	#N/A	#N/A	#N/A	#N/A
FGD1	#N/A	#N/A	#N/A	#N/A
HIP1	#N/A	#N/A	#N/A	#N/A
ATF7IP2	#N/A	#N/A	#N/A	#N/A
MCC	#N/A	#N/A	#N/A	#N/A
NPRL3	#N/A	#N/A	#N/A	#N/A
SI:DKEY-240H12.4	#N/A	#N/A	#N/A	#N/A
SLC8A2	#N/A	#N/A	#N/A	#N/A
TM9SF1	#N/A	#N/A	#N/A	#N/A
Pvit_04931	#N/A	#N/A	#N/A	#N/A
KCND2	#N/A	#N/A	#N/A	#N/A
GNAI2	#N/A	#N/A	#N/A	#N/A
OSBPL3	#N/A	#N/A	#N/A	#N/A
IGSF8	#N/A	#N/A	#N/A	#N/A
ITPRIP	#N/A	#N/A	#N/A	#N/A
SMARCD1	#N/A	#N/A	#N/A	#N/A
SCAND3	#N/A	#N/A	#N/A	#N/A
FAM118B	#N/A	#N/A	#N/A	#N/A
NAT16	#N/A	#N/A	#N/A	#N/A
CAMK2B	#N/A	#N/A	#N/A	#N/A
PITPNC1	#N/A	#N/A	#N/A	#N/A
THADA	#N/A	#N/A	#N/A	#N/A
PLEKHG5	#N/A	#N/A	#N/A	#N/A
SELRC1	#N/A	#N/A	#N/A	#N/A
ZNF160	#N/A	#N/A	#N/A	#N/A
C1H12ORF48	#N/A	#N/A	#N/A	#N/A
VPS26B	#N/A	#N/A	#N/A	#N/A
MOB3A	#N/A	#N/A	#N/A	#N/A
NDNF	#N/A	#N/A	#N/A	#N/A
UBE2S	#N/A	#N/A	#N/A	#N/A
TGFBR3	#N/A	#N/A	#N/A	#N/A
MON1B	#N/A	#N/A	#N/A	#N/A
SLC38A5	#N/A	#N/A	#N/A	#N/A
ZGC:158614	#N/A	#N/A	#N/A	#N/A
Pvit_00684	#N/A	#N/A	#N/A	#N/A
ZGC:158654	#N/A	#N/A	#N/A	#N/A
CORO2B	#N/A	#N/A	#N/A	#N/A
SH2B2	#N/A	#N/A	#N/A	#N/A
ASPG	#N/A	#N/A	#N/A	#N/A
BBX	#N/A	#N/A	#N/A	#N/A
ZNF827	#N/A	#N/A	#N/A	#N/A
Pvit_02494	#N/A	#N/A	#N/A	#N/A
Pvit_02839	#N/A	#N/A	#N/A	#N/A
ABHD14B	#N/A	#N/A	#N/A	#N/A
ZGC:113278	#N/A	#N/A	#N/A	#N/A
SLC7A4	#N/A	#N/A	#N/A	#N/A
SIDT1	#N/A	#N/A	#N/A	#N/A
ZNF197	#N/A	#N/A	#N/A	#N/A
DENR	#N/A	#N/A	#N/A	#N/A
FAM131C	#N/A	#N/A	#N/A	#N/A
SETD6	#N/A	#N/A	#N/A	#N/A
RDH14	#N/A	#N/A	#N/A	#N/A
FA49A	#N/A	#N/A	#N/A	#N/A
HLA-B	#N/A	#N/A	#N/A	#N/A
SNPH	#N/A	#N/A	#N/A	#N/A
LPHN1	#N/A	#N/A	#N/A	#N/A
KIAA0430	#N/A	#N/A	#N/A	#N/A
LYSMD4	#N/A	#N/A	#N/A	#N/A
Pvit_09435	#N/A	#N/A	#N/A	#N/A
Q5ZLS5	#N/A	#N/A	#N/A	#N/A
POLR2E	#N/A	#N/A	#N/A	#N/A
HMHA1	#N/A	#N/A	#N/A	#N/A
OLFML1	#N/A	#N/A	#N/A	#N/A
SENP6	#N/A	#N/A	#N/A	#N/A
LNX2	#N/A	#N/A	#N/A	#N/A
PRRT2	#N/A	#N/A	#N/A	#N/A
MYH14	#N/A	#N/A	#N/A	#N/A
DNAJC15	#N/A	#N/A	#N/A	#N/A
FAAH2	#N/A	#N/A	#N/A	#N/A
SCARA3	#N/A	#N/A	#N/A	#N/A
SRCIN1	#N/A	#N/A	#N/A	#N/A
ARHGAP23	#N/A	#N/A	#N/A	#N/A
TXNDC15	#N/A	#N/A	#N/A	#N/A
CALR	#N/A	#N/A	#N/A	#N/A
SOS1	#N/A	#N/A	#N/A	#N/A
NAV1	#N/A	#N/A	#N/A	#N/A
RAB3IL1	#N/A	#N/A	#N/A	#N/A
CYHR1	#N/A	#N/A	#N/A	#N/A
ABCD1	#N/A	#N/A	#N/A	#N/A
ASAH1	#N/A	#N/A	#N/A	#N/A
RYR1A	#N/A	#N/A	#N/A	#N/A
BCLAF1	#N/A	#N/A	#N/A	#N/A
EIF4E2	#N/A	#N/A	#N/A	#N/A
EPHB2	#N/A	#N/A	#N/A	#N/A
IPO8	#N/A	#N/A	#N/A	#N/A
Pvit_19143	#N/A	#N/A	#N/A	#N/A
Pvit_10475	#N/A	#N/A	#N/A	#N/A
LYSMD1	#N/A	#N/A	#N/A	#N/A
FMR1	#N/A	#N/A	#N/A	#N/A
ANKS4B	#N/A	#N/A	#N/A	#N/A
SLC7A6	#N/A	#N/A	#N/A	#N/A
SLC7A6OS	#N/A	#N/A	#N/A	#N/A
XB-GENE-5849780	#N/A	#N/A	#N/A	#N/A
GRIN2A	#N/A	#N/A	#N/A	#N/A
FAM83B	#N/A	#N/A	#N/A	#N/A
RAB9A	#N/A	#N/A	#N/A	#N/A
ZMYM2	#N/A	#N/A	#N/A	#N/A
MFSD4	#N/A	#N/A	#N/A	#N/A
MEF2C	#N/A	#N/A	#N/A	#N/A
AC027323.1	#N/A	#N/A	#N/A	#N/A
TMEM98	#N/A	#N/A	#N/A	#N/A
COL24A1	#N/A	#N/A	#N/A	#N/A
SLC6A2	#N/A	#N/A	#N/A	#N/A
WDR24	#N/A	#N/A	#N/A	#N/A
PROKR1	#N/A	#N/A	#N/A	#N/A
USP16	#N/A	#N/A	#N/A	#N/A
CCT8	#N/A	#N/A	#N/A	#N/A
SEC62	#N/A	#N/A	#N/A	#N/A
GLT8D1	#N/A	#N/A	#N/A	#N/A
RALGPS1	#N/A	#N/A	#N/A	#N/A
RFTN1	#N/A	#N/A	#N/A	#N/A
FAM124B	#N/A	#N/A	#N/A	#N/A
RRAS	#N/A	#N/A	#N/A	#N/A
HTR1E	#N/A	#N/A	#N/A	#N/A
GPR183	#N/A	#N/A	#N/A	#N/A
BEND3	#N/A	#N/A	#N/A	#N/A
CTSZ	#N/A	#N/A	#N/A	#N/A
IRF4	#N/A	#N/A	#N/A	#N/A
TOX3	#N/A	#N/A	#N/A	#N/A
SEL1L	#N/A	#N/A	#N/A	#N/A
FAM164A	#N/A	#N/A	#N/A	#N/A
FAM154A	#N/A	#N/A	#N/A	#N/A
C1ORF96	#N/A	#N/A	#N/A	#N/A
F1NNP2	#N/A	#N/A	#N/A	#N/A
CNP	#N/A	#N/A	#N/A	#N/A
ADCY7	#N/A	#N/A	#N/A	#N/A
PLEKHH2	#N/A	#N/A	#N/A	#N/A
SCUBE1	#N/A	#N/A	#N/A	#N/A
WDR82	#N/A	#N/A	#N/A	#N/A
SLC16A2	#N/A	#N/A	#N/A	#N/A
LRRK2	#N/A	#N/A	#N/A	#N/A
ZDHHC2	#N/A	#N/A	#N/A	#N/A
MTSS1	#N/A	#N/A	#N/A	#N/A
BICD2	#N/A	#N/A	#N/A	#N/A
MAFK	#N/A	#N/A	#N/A	#N/A
PLCZ1	#N/A	#N/A	#N/A	#N/A
CRYBG3	#N/A	#N/A	#N/A	#N/A
LRRN4CL	#N/A	#N/A	#N/A	#N/A
ZAN	#N/A	#N/A	#N/A	#N/A
F1NCR3	#N/A	#N/A	#N/A	#N/A
COL11A1	#N/A	#N/A	#N/A	#N/A
LYPD2	#N/A	#N/A	#N/A	#N/A
FHOD3	#N/A	#N/A	#N/A	#N/A
Pvit_04534	#N/A	#N/A	#N/A	#N/A
CRLS1	#N/A	#N/A	#N/A	#N/A
COL4A4	#N/A	#N/A	#N/A	#N/A
GATSL3	#N/A	#N/A	#N/A	#N/A
ARF3	#N/A	#N/A	#N/A	#N/A
KLHL20	#N/A	#N/A	#N/A	#N/A
UBOX5	#N/A	#N/A	#N/A	#N/A
PROSAPIP1	#N/A	#N/A	#N/A	#N/A
GLRX	#N/A	#N/A	#N/A	#N/A
NRG2	#N/A	#N/A	#N/A	#N/A
ZFYVE27	#N/A	#N/A	#N/A	#N/A
EDN2	#N/A	#N/A	#N/A	#N/A
RALGAPB	#N/A	#N/A	#N/A	#N/A
KCNA3	#N/A	#N/A	#N/A	#N/A
IDE	#N/A	#N/A	#N/A	#N/A
ABCA1	#N/A	#N/A	#N/A	#N/A
RBPJ	#N/A	#N/A	#N/A	#N/A
CD80	#N/A	#N/A	#N/A	#N/A
TFPI2	#N/A	#N/A	#N/A	#N/A
TRIM7	#N/A	#N/A	#N/A	#N/A
PPP2R5C	#N/A	#N/A	#N/A	#N/A
NPNT	#N/A	#N/A	#N/A	#N/A
IGBP1	#N/A	#N/A	#N/A	#N/A
NP_001096189.1	#N/A	#N/A	#N/A	#N/A
CSF1	#N/A	#N/A	#N/A	#N/A
KCNK6	#N/A	#N/A	#N/A	#N/A
PSMD1	#N/A	#N/A	#N/A	#N/A
Pvit_14612	#N/A	#N/A	#N/A	#N/A
LINGO3	#N/A	#N/A	#N/A	#N/A
BOD1L	#N/A	#N/A	#N/A	#N/A
IFT57	#N/A	#N/A	#N/A	#N/A
EXOC8	#N/A	#N/A	#N/A	#N/A
PLEKHA8	#N/A	#N/A	#N/A	#N/A
RORB	#N/A	#N/A	#N/A	#N/A
SH3PXD2B	#N/A	#N/A	#N/A	#N/A
ULK2	#N/A	#N/A	#N/A	#N/A
RGS1	#N/A	#N/A	#N/A	#N/A
SRRM3	#N/A	#N/A	#N/A	#N/A
KCND1	#N/A	#N/A	#N/A	#N/A
SEPHS1	#N/A	#N/A	#N/A	#N/A
PROM2	#N/A	#N/A	#N/A	#N/A
RPRML	#N/A	#N/A	#N/A	#N/A
EMP3	#N/A	#N/A	#N/A	#N/A
TMEM14C	#N/A	#N/A	#N/A	#N/A
LTBP2	#N/A	#N/A	#N/A	#N/A
NPC2	#N/A	#N/A	#N/A	#N/A
RARS	#N/A	#N/A	#N/A	#N/A
DLC1	#N/A	#N/A	#N/A	#N/A
SAMD14	#N/A	#N/A	#N/A	#N/A
C2ORF73	#N/A	#N/A	#N/A	#N/A
DHR11	#N/A	#N/A	#N/A	#N/A
C15ORF58	#N/A	#N/A	#N/A	#N/A
ADCYAP1	#N/A	#N/A	#N/A	#N/A
PLCB2	#N/A	#N/A	#N/A	#N/A
TBC1D20	#N/A	#N/A	#N/A	#N/A
CCDC93	#N/A	#N/A	#N/A	#N/A
RHOBTB1	#N/A	#N/A	#N/A	#N/A
SLC4A2	#N/A	#N/A	#N/A	#N/A
LDLRAD2	#N/A	#N/A	#N/A	#N/A
HSPG2	#N/A	#N/A	#N/A	#N/A
GPR22	#N/A	#N/A	#N/A	#N/A
PHYHIPL	#N/A	#N/A	#N/A	#N/A
CRCP	#N/A	#N/A	#N/A	#N/A
P4HTM	#N/A	#N/A	#N/A	#N/A
DLG1	#N/A	#N/A	#N/A	#N/A
STK24	#N/A	#N/A	#N/A	#N/A
LMTK3	#N/A	#N/A	#N/A	#N/A
PLCE1	#N/A	#N/A	#N/A	#N/A
CEP68	#N/A	#N/A	#N/A	#N/A
GCC1	#N/A	#N/A	#N/A	#N/A
MID2	#N/A	#N/A	#N/A	#N/A
GPR153	#N/A	#N/A	#N/A	#N/A
MYO9A	#N/A	#N/A	#N/A	#N/A
NLRP6	#N/A	#N/A	#N/A	#N/A
NOC3L	#N/A	#N/A	#N/A	#N/A
KIFC2	#N/A	#N/A	#N/A	#N/A
SCN3B	#N/A	#N/A	#N/A	#N/A
TUFT1	#N/A	#N/A	#N/A	#N/A
SHROOM4	#N/A	#N/A	#N/A	#N/A
EBF3	#N/A	#N/A	#N/A	#N/A
CYB561	#N/A	#N/A	#N/A	#N/A
PKN3	#N/A	#N/A	#N/A	#N/A
INF2	#N/A	#N/A	#N/A	#N/A
MURC	#N/A	#N/A	#N/A	#N/A
MBOAT7	#N/A	#N/A	#N/A	#N/A
Pvit_17725	#N/A	#N/A	#N/A	#N/A
ADRBK2	#N/A	#N/A	#N/A	#N/A
SCN4A	#N/A	#N/A	#N/A	#N/A
GAPVD1	#N/A	#N/A	#N/A	#N/A
IST1	#N/A	#N/A	#N/A	#N/A
PAQR4	#N/A	#N/A	#N/A	#N/A
CCKBR	#N/A	#N/A	#N/A	#N/A
ENO4	#N/A	#N/A	#N/A	#N/A
CLEC11A	#N/A	#N/A	#N/A	#N/A
FZD2	#N/A	#N/A	#N/A	#N/A
TSEN15	#N/A	#N/A	#N/A	#N/A
UXT	#N/A	#N/A	#N/A	#N/A
TMEM53	#N/A	#N/A	#N/A	#N/A
NCALD	#N/A	#N/A	#N/A	#N/A
NR2E3	#N/A	#N/A	#N/A	#N/A
MAPRE1	#N/A	#N/A	#N/A	#N/A
ZPAX	#N/A	#N/A	#N/A	#N/A
ETV7	#N/A	#N/A	#N/A	#N/A
DALRD3	#N/A	#N/A	#N/A	#N/A
CCNG1	#N/A	#N/A	#N/A	#N/A
P2RY1	#N/A	#N/A	#N/A	#N/A
SLC27A3	#N/A	#N/A	#N/A	#N/A
COL4A3BP	#N/A	#N/A	#N/A	#N/A
MKS1	#N/A	#N/A	#N/A	#N/A
POU6F2	#N/A	#N/A	#N/A	#N/A
CDT1	#N/A	#N/A	#N/A	#N/A
Pvit_02404	#N/A	#N/A	#N/A	#N/A
TYW1	#N/A	#N/A	#N/A	#N/A
AJAP1	#N/A	#N/A	#N/A	#N/A
GLG1	#N/A	#N/A	#N/A	#N/A
DNAJC5B	#N/A	#N/A	#N/A	#N/A
CETP	#N/A	#N/A	#N/A	#N/A
ANKFY1	#N/A	#N/A	#N/A	#N/A
KBTBD4	#N/A	#N/A	#N/A	#N/A
ZMYM1	#N/A	#N/A	#N/A	#N/A
LAYN	#N/A	#N/A	#N/A	#N/A
ABR	#N/A	#N/A	#N/A	#N/A
PAK4	#N/A	#N/A	#N/A	#N/A
RHOQ	#N/A	#N/A	#N/A	#N/A
RNF169	#N/A	#N/A	#N/A	#N/A
HMGA1	#N/A	#N/A	#N/A	#N/A
SI:DKEY-226K3.4	#N/A	#N/A	#N/A	#N/A
COMP	#N/A	#N/A	#N/A	#N/A
ARMC6	#N/A	#N/A	#N/A	#N/A

## Sheet: Skeletal Muscle Downregulated
Target	mRNA Fold Change	mRNA FDR	Protein Fold Change	SEM Overlap
Pvit_01910	-5.92634	5.8846e-18	#N/A	#N/A
Pvit_12647	-5.16356	0.00254937	#N/A	#N/A
DGAT2	-4.62554	0.0342543	#N/A	#N/A
TAGLN3	-4.29941	1.29146e-18	#N/A	#N/A
C24H8ORF34	-3.73615	0.00827707	#N/A	#N/A
SEMA6C	-3.54539	1.76118e-26	#N/A	#N/A
ZSWIM5	-3.02079	1.36493e-12	#N/A	#N/A
Pvit_14084	-2.96472	1.92262e-05	#N/A	#N/A
TTC12	-2.88475	0.0118782	#N/A	#N/A
HIBCH	-2.86891	5.55308e-28	#N/A	#N/A
NALCN	-2.80824	0.0073769	#N/A	#N/A
PEX5L	-2.80088	0.00220437	#N/A	#N/A
KCNA4	-2.78576	0.000574598	#N/A	#N/A
SMC1B	-2.73267	1.51398e-06	#N/A	#N/A
PLP1	-2.72589	0.000360368	#N/A	#N/A
LAMB2	-2.7119	0.0198363	0.25	Yes
FAM13C	-2.61921	5.89582e-09	#N/A	#N/A
MTMR2	-2.58802	6.54483e-05	#N/A	#N/A
PLEKHG4B	-2.54665	9.12616e-08	#N/A	#N/A
WDR67	-2.52416	1.35942e-05	#N/A	#N/A
IGDCC4	-2.51925	0.000165632	#N/A	#N/A
EXTL2	-2.45069	1.45506e-09	#N/A	#N/A
CXXC1	-2.39217	1.64554e-12	#N/A	#N/A
CERS6	-2.29449	0.000298282	#N/A	#N/A
DAGLA	-2.2403	6.54331e-09	#N/A	#N/A
TTC38	-2.24023	1.1532e-05	#N/A	#N/A
SLC2A4	-2.22987	7.14591e-11	#N/A	#N/A
TMEM177	-2.20392	2.04609e-09	#N/A	#N/A
PXDN	-2.13718	1.32545e-10	#N/A	#N/A
TBL1XR1	-2.10759	3.95056e-12	#N/A	#N/A
RGS18	-2.06161	0.000886361	#N/A	#N/A
FAM102A	-2.01911	7.99887e-09	#N/A	#N/A
PRCP	-2.01864	0.000132663	#N/A	#N/A
F13A1	-1.9957	0.0206272	#N/A	#N/A
C16ORF70	-1.97464	8.94773e-15	#N/A	#N/A
FBXL19	-1.96431	1.42318e-08	#N/A	#N/A
UNC5A	-1.96121	0.0180478	#N/A	#N/A
PARP3	-1.95998	7.65777e-06	#N/A	#N/A
SCAI	-1.95322	1.36619e-09	#N/A	#N/A
SH3PXD2A	-1.94375	3.32863e-08	#N/A	#N/A
FAM118B	-1.90527	3.83351e-08	#N/A	#N/A
DHX34	-1.89368	0.000165184	#N/A	#N/A
CNOT3	-1.85347	2.48605e-10	#N/A	#N/A
ULK2	-1.85042	2.09671e-06	#N/A	#N/A
EMILIN1	-1.84239	1.01498e-06	#N/A	#N/A
SUGP1	-1.83162	5.00857e-16	#N/A	#N/A
LOC100134291	-1.77065	1.02249e-06	#N/A	#N/A
PTPRD	-1.76828	9.96789e-12	#N/A	#N/A
CLEC2B	-1.75942	0.000105356	#N/A	#N/A
TOP3A	-1.75875	1.79678e-07	#N/A	#N/A
GPR37L1	-1.75663	0.00108293	#N/A	#N/A
SLC41A1	-1.73804	6.18313e-07	#N/A	#N/A
ZNF99	-1.73628	1.75397e-07	#N/A	#N/A
PCGF3	-1.72043	0.000372539	#N/A	#N/A
TACO1	-1.71712	6.06519e-09	#N/A	#N/A
ARHGEF10L	-1.68513	7.23435e-07	#N/A	#N/A
DAPK3	-1.66891	7.83754e-08	#N/A	#N/A
RIC3	-1.59008	0.000216621	#N/A	#N/A
SLC44A5	-1.56141	2.68661e-05	#N/A	#N/A
FUNDC2	-1.53772	2.41558e-08	#N/A	#N/A
NR2E3	-1.52692	0.00418926	#N/A	#N/A
SPOP	-1.51129	0.000125023	#N/A	#N/A
PRKD3	-1.48486	4.42585e-05	#N/A	#N/A
C14ORF133	-1.48319	0.00564794	#N/A	#N/A
XKR8	-1.48265	0.00246739	#N/A	#N/A
PDPR	-1.45405	4.16672e-06	#N/A	#N/A
MYH14	-1.45327	0.000249369	#N/A	#N/A
MGAT3	-1.44938	2.89812e-05	#N/A	#N/A
TEC	-1.43619	0.012029	#N/A	#N/A
RHOQ	-1.42204	0.00011162	#N/A	#N/A
SLC25A1	-1.41467	0.0071124	#N/A	#N/A
SLC4A5	-1.40099	0.0290267	#N/A	#N/A
FNTB	-1.36362	1.5098e-07	#N/A	#N/A
MAN2C1	-1.36325	0.000128197	#N/A	#N/A
DUSP14	-1.34549	0.00140734	#N/A	#N/A
KIAA2022	-1.31787	0.0058861	#N/A	#N/A
UNC13C	-1.29956	0.0151251	#N/A	#N/A
Pvit_18130	-1.28915	0.0156174	#N/A	#N/A
QRSL1	-1.24119	9.74721e-06	#N/A	#N/A
DENND4C	-1.22724	2.38391e-07	#N/A	#N/A
COL7A1	-1.19288	0.0454272	#N/A	#N/A
PCYOX1L	-1.17485	0.00324102	#N/A	#N/A
HDAC5	-1.17008	5.80979e-05	#N/A	#N/A
KIAA0556	-1.1684	0.00412778	#N/A	#N/A
PUR6	-1.15802	0.000297157	#N/A	#N/A
DHODH	-1.15672	0.00134609	#N/A	#N/A
PPFIA4	-1.15473	0.000239896	#N/A	#N/A
SPATA25	-1.14853	0.0058861	#N/A	#N/A
EMP2	-1.14037	0.0154196	#N/A	#N/A
LAMA3	-1.12946	0.0159973	#N/A	#N/A
VPS13C	-1.12796	3.66559e-05	#N/A	#N/A
MYPOP	-1.10525	0.0171617	#N/A	#N/A
TCTN3	-1.10111	0.00721822	#N/A	#N/A
MYADM	-1.09142	0.0119874	#N/A	#N/A
GOLPH3L	-1.08782	0.000869299	#N/A	#N/A
C15ORF58	-1.02078	0.0266368	#N/A	#N/A
ASB10	-0.977856	0.00462518	#N/A	#N/A
MCC	-0.973575	0.00639104	#N/A	#N/A
TYRO3	-0.972889	0.0064172	#N/A	#N/A
WDR11	-0.957986	0.0119416	#N/A	#N/A
SNX11	-0.954311	0.00395996	#N/A	#N/A
C19ORF43	-0.939098	1.85723e-06	#N/A	#N/A
IDH3A	-0.927748	0.000735774	0.538462	Yes
CTSA	-0.90137	0.0288608	#N/A	#N/A
CTPS	-0.89267	3.30932e-05	#N/A	#N/A
THRAP3	-0.887808	0.000178037	#N/A	#N/A
TRIM32	-0.879942	0.00992471	#N/A	#N/A
PAIP2	-0.870927	0.000323451	#N/A	#N/A
CTSF	-0.869315	0.00226974	#N/A	#N/A
CRLS1	-0.862789	0.00527974	#N/A	#N/A
F1P4F0	-0.861418	0.012706	#N/A	#N/A
PGM2L1	-0.855778	0.00593815	#N/A	#N/A
DVL2	-0.845658	0.00464354	#N/A	#N/A
MAML3	-0.836212	0.0255941	#N/A	#N/A
MMP16	-0.835611	0.0234857	#N/A	#N/A
ACADSB	-0.820893	0.00167707	#N/A	#N/A
CAMK2G	-0.82026	0.0483678	#N/A	#N/A
AP4E1	-0.818984	0.000320892	#N/A	#N/A
PDHB	-0.815009	0.00117808	2	No
DLG1	-0.801332	0.00348423	#N/A	#N/A
DNAJC30	-0.79361	0.00238691	#N/A	#N/A
ACLY	-0.792414	0.0160718	#N/A	#N/A
REEP4	-0.791155	0.0296082	#N/A	#N/A
FZD2	-0.778495	0.0220917	#N/A	#N/A
MED13	-0.765721	0.00149009	#N/A	#N/A
DNM1L	-0.755593	0.00985162	#N/A	#N/A
PPFIBP1	-0.751105	0.0407153	#N/A	#N/A
Pvit_06686	-0.748817	0.00269496	#N/A	#N/A
RALGPS1	-0.739052	0.00301126	#N/A	#N/A
CC2D1B	-0.730593	0.00297109	#N/A	#N/A
UBTF	-0.726823	0.0322188	#N/A	#N/A
TIMM17B	-0.700474	0.00967139	#N/A	#N/A
TPGS1	-0.693999	0.0204149	#N/A	#N/A
SSBP2	-0.693342	0.0265464	#N/A	#N/A
SLC4A2	-0.681932	0.015493	#N/A	#N/A
ATP8B2	-0.674873	0.0236702	#N/A	#N/A
UROD	-0.65696	0.0132884	#N/A	#N/A
ATPAF1	-0.649743	0.00285689	#N/A	#N/A
FAM54B	-0.642515	0.0228089	#N/A	#N/A
SPR	-0.622954	0.0373561	#N/A	#N/A
DQX1	-0.603159	0.04521	#N/A	#N/A
RBM4B	-0.594699	0.00823263	#N/A	#N/A
MAP1S	-0.590786	0.0267677	#N/A	#N/A
RFC1	0.587025	0.0149786	#N/A	#N/A
CSK22	0.616284	0.00524758	#N/A	#N/A
F1NRT9	0.620832	0.00803996	#N/A	#N/A
PRR14L	0.624022	0.0142265	#N/A	#N/A
SNX30	0.631545	0.043251	#N/A	#N/A
Q9PWP7	0.632235	0.0194234	#N/A	#N/A
PKD1	0.64214	0.0171499	#N/A	#N/A
PPP5C	0.642161	0.0030487	#N/A	#N/A
PRKCI	0.642343	0.00981875	#N/A	#N/A
SRPK1	0.649142	0.00198607	#N/A	#N/A
HDX	0.664352	0.0185212	#N/A	#N/A
MAPRE1	0.665425	0.000671236	#N/A	#N/A
CYHR1	0.667097	0.00205967	#N/A	#N/A
TOR1AIP2	0.671894	0.0114418	#N/A	#N/A
Q401B9	0.679365	0.000838476	#N/A	#N/A
ZDHHC15	0.682143	0.0314607	#N/A	#N/A
ATP6V0A2	0.68879	0.00124884	#N/A	#N/A
FAM20B	0.689062	0.0011106	#N/A	#N/A
PAQR7	0.695165	0.0431021	#N/A	#N/A
LRRC14	0.700385	0.0299435	#N/A	#N/A
WWP2	0.712849	0.00337287	#N/A	#N/A
EIF4E2	0.7278	0.00384484	#N/A	#N/A
NAA60	0.735193	0.00076334	#N/A	#N/A
P4HTM	0.753442	0.035502	#N/A	#N/A
ZNF687	0.763157	0.0143913	#N/A	#N/A
IFFO2	0.784873	0.0143314	#N/A	#N/A
C2ORF18	0.802877	0.00191622	#N/A	#N/A
STRADA	0.804069	2.7598e-05	#N/A	#N/A
MBTD1	0.804321	0.00249178	#N/A	#N/A
MRPL44	0.826698	0.00194934	#N/A	#N/A
SKIL	0.850111	0.00892476	#N/A	#N/A
RQCD1	0.854441	1.62832e-05	#N/A	#N/A
DNMBP	0.87186	0.000156162	#N/A	#N/A
FBXW7	0.919677	0.00200999	#N/A	#N/A
CCDC106	0.920752	0.0334009	#N/A	#N/A
IPO8	0.927645	1.77605e-06	#N/A	#N/A
PELI2	0.939522	0.0209153	#N/A	#N/A
ECE1	0.943565	0.00247388	#N/A	#N/A
SLC30A5	0.966629	0.000284436	#N/A	#N/A
RANBP10	0.976154	1.02163e-06	#N/A	#N/A
ARRDC4	0.981447	0.00465267	#N/A	#N/A
RNF34	1.00898	1.05423e-05	#N/A	#N/A
RRAGA	1.00918	5.73141e-05	#N/A	#N/A
FAM214A	1.03963	0.000459621	#N/A	#N/A
TLE1	1.0713	0.00371504	#N/A	#N/A
Q5ZKB3	1.07429	0.00688655	#N/A	#N/A
PHF20L1	1.0871	2.78801e-08	#N/A	#N/A
PDE8A	1.10514	7.3192e-06	#N/A	#N/A
NCBP1	1.10676	1.29018e-07	#N/A	#N/A
TBC1D20	1.11897	6.67383e-08	#N/A	#N/A
MCOLN3	1.14443	0.0436924	#N/A	#N/A
TBC1D1	1.14499	0.00432491	#N/A	#N/A
SLC45A3	1.15166	0.000547693	#N/A	#N/A
Q5F3U4	1.15266	7.29249e-11	#N/A	#N/A
DCUN1D5	1.16887	6.62544e-10	#N/A	#N/A
RBPJ	1.17037	1.71686e-08	#N/A	#N/A
SOX13	1.18033	0.00676133	#N/A	#N/A
PAPD7	1.19359	1.37207e-09	#N/A	#N/A
SAAL1	1.1994	1.19392e-08	#N/A	#N/A
PDGFRA	1.20612	0.00160047	#N/A	#N/A
CDC2L1	1.20909	0.000425905	#N/A	#N/A
WIPI1	1.21823	1.01827e-07	#N/A	#N/A
ZC3H4	1.2283	3.05055e-09	#N/A	#N/A
APBA1	1.27382	7.07109e-05	#N/A	#N/A
TAF4	1.29913	1.02163e-06	#N/A	#N/A
LMBR1	1.30203	0.000180058	#N/A	#N/A
C14ORF129	1.30453	4.85476e-07	#N/A	#N/A
NUPL2	1.30956	3.2975e-09	#N/A	#N/A
FAM211A	1.32342	2.33695e-06	#N/A	#N/A
PAK1IP1	1.34124	1.64135e-08	#N/A	#N/A
IGF2BP2	1.37136	0.00168516	#N/A	#N/A
TP53	1.38347	2.86058e-05	#N/A	#N/A
MAP3K3	1.38675	1.26614e-11	#N/A	#N/A
HIF3A	1.41812	2.14473e-06	#N/A	#N/A
GCA	1.45379	8.7714e-16	#N/A	#N/A
LGALSL	1.45889	1.14908e-10	#N/A	#N/A
B4GALT1	1.48386	3.66139e-07	#N/A	#N/A
POU6F1	1.49207	4.04357e-06	#N/A	#N/A
KDM6B	1.49687	3.91686e-06	#N/A	#N/A
PIAS1	1.50566	2.06287e-07	#N/A	#N/A
HNRNPC	1.51249	6.67825e-12	#N/A	#N/A
C12ORF49	1.56458	1.83476e-11	#N/A	#N/A
USP44	1.57275	2.24607e-08	#N/A	#N/A
GRAMD4	1.57808	1.60232e-16	#N/A	#N/A
GAS7	1.61103	2.32259e-05	#N/A	#N/A
CCNG1	1.63682	1.0538e-06	#N/A	#N/A
KDSR	1.66869	5.82515e-08	#N/A	#N/A
C14ORF43	1.66878	2.11513e-09	#N/A	#N/A
TFCP2L1	1.67184	0.0499112	#N/A	#N/A
RASEF	1.68203	0.0207603	#N/A	#N/A
EPT1	1.69076	7.28704e-07	#N/A	#N/A
WIPI2	1.69353	4.87667e-20	#N/A	#N/A
SESN2	1.70327	1.23095e-07	#N/A	#N/A
ATXN7	1.72961	1.98791e-15	#N/A	#N/A
USP11	1.73824	1.52219e-11	#N/A	#N/A
DSTYK	1.74779	1.80175e-15	#N/A	#N/A
Q5ZL80	1.75556	1.12433e-18	#N/A	#N/A
SRRM2	1.77646	1.03313e-17	#N/A	#N/A
TMEM86A	1.78152	0.000474108	#N/A	#N/A
TPX2	1.80988	1.34707e-06	#N/A	#N/A
DMXL2	1.81045	2.1362e-09	#N/A	#N/A
AGGF1	1.81217	8.42251e-21	#N/A	#N/A
POLD3	1.85925	1.5779e-09	#N/A	#N/A
MANBA	1.87085	7.9356e-13	#N/A	#N/A
WAPAL	1.88498	3.3057e-17	#N/A	#N/A
CDK5R1	1.90625	1.82072e-05	#N/A	#N/A
FGFR4	1.92072	2.51591e-07	#N/A	#N/A
LRRC58	1.94466	5.57702e-24	#N/A	#N/A
MPHOSPH8	2.0017	8.52029e-16	#N/A	#N/A
ACSL3	2.02502	6.33407e-17	#N/A	#N/A
UBE2J2	2.0326	4.90322e-17	#N/A	#N/A
CDYL2	2.04273	1.20971e-07	#N/A	#N/A
C2CD3	2.04467	2.55732e-06	#N/A	#N/A
IP6K1	2.10164	9.15215e-18	#N/A	#N/A
PCSK1	2.15622	0.0331978	#N/A	#N/A
FAM171B	2.19607	7.66383e-05	#N/A	#N/A
MAFK	2.25463	8.40288e-16	#N/A	#N/A
CYBRD1	2.33668	5.80081e-22	#N/A	#N/A
ELOVL7	2.40384	5.67006e-10	#N/A	#N/A
WASF3	2.41395	1.65776e-06	#N/A	#N/A
BAP1	2.41941	6.50317e-32	#N/A	#N/A
ZNF143	2.48798	1.94231e-26	#N/A	#N/A
RPS6KA4	2.71465	2.24259e-08	#N/A	#N/A
PTTG1IP.2	2.79731	2.02384e-32	#N/A	#N/A
SMURF1	2.8456	1.82935e-27	#N/A	#N/A
SAMD14	2.84651	7.12897e-05	#N/A	#N/A
RIPK4	2.8474	0.000272524	#N/A	#N/A
FOXO1	2.99954	8.98697e-26	#N/A	#N/A
RAP1GAP	3.44829	2.04035e-13	#N/A	#N/A
FP016235.1	3.55677	6.15383e-09	#N/A	#N/A
ZBTB16	3.61275	2.3249e-14	#N/A	#N/A
PIM1	3.90596	5.00511e-11	#N/A	#N/A
HSPA4L	4.19041	1.1702e-66	#N/A	#N/A
NDNF	4.19355	2.89726e-12	#N/A	#N/A
LRRC43	4.5528	3.46205e-14	#N/A	#N/A
MAP4	#N/A	#N/A	0.555556	No
TTN	#N/A	#N/A	1.08537	Yes
SI:CH73-132K15.2	#N/A	#N/A	0	Yes
TMEM38A	#N/A	#N/A	1.66667	Yes
MPZ	#N/A	#N/A	1.25	Yes
AGPAT3	#N/A	#N/A	#N/A	#N/A
SRCIN1	#N/A	#N/A	#N/A	#N/A
ARHGAP23	#N/A	#N/A	#N/A	#N/A
SYT3	#N/A	#N/A	#N/A	#N/A
CDHR1	#N/A	#N/A	#N/A	#N/A
ITGAM	#N/A	#N/A	#N/A	#N/A
TEX9	#N/A	#N/A	#N/A	#N/A
MNS1	#N/A	#N/A	#N/A	#N/A
FOXR1	#N/A	#N/A	#N/A	#N/A
EFCAB8	#N/A	#N/A	#N/A	#N/A
SUN2	#N/A	#N/A	#N/A	#N/A
PLD2	#N/A	#N/A	#N/A	#N/A
CDCP1	#N/A	#N/A	#N/A	#N/A
EIF6	#N/A	#N/A	#N/A	#N/A
UBE2R2	#N/A	#N/A	#N/A	#N/A
BNIP2	#N/A	#N/A	#N/A	#N/A
HPCL1	#N/A	#N/A	#N/A	#N/A
ITGA2	#N/A	#N/A	#N/A	#N/A
ESRRA	#N/A	#N/A	#N/A	#N/A
ST3GAL1	#N/A	#N/A	#N/A	#N/A
RSRC1	#N/A	#N/A	#N/A	#N/A
BNC1	#N/A	#N/A	#N/A	#N/A
SCN4B	#N/A	#N/A	#N/A	#N/A
Pvit_19143	#N/A	#N/A	#N/A	#N/A
AK4	#N/A	#N/A	#N/A	#N/A
SMPD2	#N/A	#N/A	#N/A	#N/A
MICAL1	#N/A	#N/A	#N/A	#N/A
SOGA1	#N/A	#N/A	#N/A	#N/A
ZIC4	#N/A	#N/A	#N/A	#N/A
LYL1	#N/A	#N/A	#N/A	#N/A
TCOF1	#N/A	#N/A	#N/A	#N/A
KIF3C	#N/A	#N/A	#N/A	#N/A
NAV1	#N/A	#N/A	#N/A	#N/A
C20ORF132	#N/A	#N/A	#N/A	#N/A
HEATR4	#N/A	#N/A	#N/A	#N/A
ASAH2	#N/A	#N/A	#N/A	#N/A
SLC16A12	#N/A	#N/A	#N/A	#N/A
IPO9	#N/A	#N/A	#N/A	#N/A
LRIT2	#N/A	#N/A	#N/A	#N/A
SOCS5	#N/A	#N/A	#N/A	#N/A
MCF2	#N/A	#N/A	#N/A	#N/A
SERPINC1	#N/A	#N/A	#N/A	#N/A
VKORC1L1	#N/A	#N/A	#N/A	#N/A
GUSB	#N/A	#N/A	#N/A	#N/A
Pvit_03298	#N/A	#N/A	#N/A	#N/A
YTHDF1	#N/A	#N/A	#N/A	#N/A
C6ORF118	#N/A	#N/A	#N/A	#N/A
MED19	#N/A	#N/A	#N/A	#N/A
SGOL2	#N/A	#N/A	#N/A	#N/A
Q5ZHT8	#N/A	#N/A	#N/A	#N/A
MTMR12	#N/A	#N/A	#N/A	#N/A
ATAD2	#N/A	#N/A	#N/A	#N/A
STK17A	#N/A	#N/A	#N/A	#N/A
SYTL2	#N/A	#N/A	#N/A	#N/A
SI:DKEY-205H13.1	#N/A	#N/A	#N/A	#N/A
TOMM22	#N/A	#N/A	#N/A	#N/A
MAZ	#N/A	#N/A	#N/A	#N/A
R3HCC1	#N/A	#N/A	#N/A	#N/A
LRRC9	#N/A	#N/A	#N/A	#N/A
ZFYVE9	#N/A	#N/A	#N/A	#N/A
BCCIP	#N/A	#N/A	#N/A	#N/A
YIPF3	#N/A	#N/A	#N/A	#N/A
KCNAB3	#N/A	#N/A	#N/A	#N/A
AGRN	#N/A	#N/A	#N/A	#N/A
TSGA10	#N/A	#N/A	#N/A	#N/A
RNF128	#N/A	#N/A	#N/A	#N/A
CACNA1H	#N/A	#N/A	#N/A	#N/A
CCDC129	#N/A	#N/A	#N/A	#N/A
TGFBR3	#N/A	#N/A	#N/A	#N/A
RAD21L1	#N/A	#N/A	#N/A	#N/A
MTMR11	#N/A	#N/A	#N/A	#N/A
WDR37	#N/A	#N/A	#N/A	#N/A
PHYHIPL	#N/A	#N/A	#N/A	#N/A
GABRA5	#N/A	#N/A	#N/A	#N/A
MRM1	#N/A	#N/A	#N/A	#N/A
SPAG5	#N/A	#N/A	#N/A	#N/A
METAP2	#N/A	#N/A	#N/A	#N/A
CDC42EP4	#N/A	#N/A	#N/A	#N/A
NAPEPLD	#N/A	#N/A	#N/A	#N/A
C19ORF21	#N/A	#N/A	#N/A	#N/A
TBC1D17	#N/A	#N/A	#N/A	#N/A
TMEM33	#N/A	#N/A	#N/A	#N/A
DSC1	#N/A	#N/A	#N/A	#N/A
GSN	#N/A	#N/A	#N/A	#N/A
TUBB1	#N/A	#N/A	#N/A	#N/A
CLEC4M	#N/A	#N/A	#N/A	#N/A
GRAP	#N/A	#N/A	#N/A	#N/A
FAM187A	#N/A	#N/A	#N/A	#N/A
PRSS12	#N/A	#N/A	#N/A	#N/A
P2RY11	#N/A	#N/A	#N/A	#N/A
LENG1	#N/A	#N/A	#N/A	#N/A
Pvit_14612	#N/A	#N/A	#N/A	#N/A
SI:CH211-151O1.3	#N/A	#N/A	#N/A	#N/A
FAM177A1	#N/A	#N/A	#N/A	#N/A
SEC22C	#N/A	#N/A	#N/A	#N/A
APOL5	#N/A	#N/A	#N/A	#N/A
PATL1	#N/A	#N/A	#N/A	#N/A
EPB41L4A	#N/A	#N/A	#N/A	#N/A
DUSP7	#N/A	#N/A	#N/A	#N/A
SLC35D3	#N/A	#N/A	#N/A	#N/A
MBOAT2	#N/A	#N/A	#N/A	#N/A
NOVA2	#N/A	#N/A	#N/A	#N/A
ARHGAP33	#N/A	#N/A	#N/A	#N/A
KLHL3	#N/A	#N/A	#N/A	#N/A
CELF1	#N/A	#N/A	#N/A	#N/A
RTN4RL2	#N/A	#N/A	#N/A	#N/A
AMPD2	#N/A	#N/A	#N/A	#N/A
GJA1	#N/A	#N/A	#N/A	#N/A
MAP3K12	#N/A	#N/A	#N/A	#N/A
SP1	#N/A	#N/A	#N/A	#N/A
CKAP4	#N/A	#N/A	#N/A	#N/A
DPEPE	#N/A	#N/A	#N/A	#N/A
PLEK	#N/A	#N/A	#N/A	#N/A
HOXC3	#N/A	#N/A	#N/A	#N/A
SLFNL1	#N/A	#N/A	#N/A	#N/A
IGFBP2	#N/A	#N/A	#N/A	#N/A
TRIM39	#N/A	#N/A	#N/A	#N/A
SNAP47	#N/A	#N/A	#N/A	#N/A
DNTTIP1	#N/A	#N/A	#N/A	#N/A
NRBP2	#N/A	#N/A	#N/A	#N/A
Q68PJ2	#N/A	#N/A	#N/A	#N/A
DHX29	#N/A	#N/A	#N/A	#N/A
PKP2	#N/A	#N/A	#N/A	#N/A
KAZALD1	#N/A	#N/A	#N/A	#N/A
RP4-697K14.7.1	#N/A	#N/A	#N/A	#N/A
CCDC93	#N/A	#N/A	#N/A	#N/A
TRAF4A	#N/A	#N/A	#N/A	#N/A
DICER1	#N/A	#N/A	#N/A	#N/A
ARHGDIA	#N/A	#N/A	#N/A	#N/A
PLA1A	#N/A	#N/A	#N/A	#N/A
KCNK15	#N/A	#N/A	#N/A	#N/A
LHFPL5	#N/A	#N/A	#N/A	#N/A
SLC6A16	#N/A	#N/A	#N/A	#N/A
SIGIRR	#N/A	#N/A	#N/A	#N/A
PKP3	#N/A	#N/A	#N/A	#N/A
Q67ER3	#N/A	#N/A	#N/A	#N/A
LIMD2	#N/A	#N/A	#N/A	#N/A
INPP4A	#N/A	#N/A	#N/A	#N/A
PDS5A	#N/A	#N/A	#N/A	#N/A
MTCH2	#N/A	#N/A	#N/A	#N/A
ARHGAP11A.2	#N/A	#N/A	#N/A	#N/A
Q5ZJ16	#N/A	#N/A	#N/A	#N/A
ATG4C	#N/A	#N/A	#N/A	#N/A
VAMP8	#N/A	#N/A	#N/A	#N/A
ELOVL1	#N/A	#N/A	#N/A	#N/A
C12ORF26	#N/A	#N/A	#N/A	#N/A
SPRY1	#N/A	#N/A	#N/A	#N/A
LAMC1	#N/A	#N/A	#N/A	#N/A
Q5ZHZ5	#N/A	#N/A	#N/A	#N/A
SLC4A10	#N/A	#N/A	#N/A	#N/A
ADAMTS2	#N/A	#N/A	#N/A	#N/A
HSP90AA1	#N/A	#N/A	#N/A	#N/A
FAM155B	#N/A	#N/A	#N/A	#N/A
C16ORF52	#N/A	#N/A	#N/A	#N/A
HIP1	#N/A	#N/A	#N/A	#N/A
HDAC7	#N/A	#N/A	#N/A	#N/A
PACRGL	#N/A	#N/A	#N/A	#N/A
Q4F8N1	#N/A	#N/A	#N/A	#N/A
SAP25	#N/A	#N/A	#N/A	#N/A
CDC42BPG	#N/A	#N/A	#N/A	#N/A
ACOT8	#N/A	#N/A	#N/A	#N/A
SCN2B	#N/A	#N/A	#N/A	#N/A
ARID3A	#N/A	#N/A	#N/A	#N/A
OTOA	#N/A	#N/A	#N/A	#N/A
PPIL6	#N/A	#N/A	#N/A	#N/A
CCM2	#N/A	#N/A	#N/A	#N/A
CBX2	#N/A	#N/A	#N/A	#N/A
KBTBD3	#N/A	#N/A	#N/A	#N/A
SLC1A6	#N/A	#N/A	#N/A	#N/A
BCAM	#N/A	#N/A	#N/A	#N/A
TIFA	#N/A	#N/A	#N/A	#N/A
KLHDC8B	#N/A	#N/A	#N/A	#N/A
PAQR6	#N/A	#N/A	#N/A	#N/A
IL11RA	#N/A	#N/A	#N/A	#N/A
ARG1	#N/A	#N/A	#N/A	#N/A
VPS28	#N/A	#N/A	#N/A	#N/A
TONSL	#N/A	#N/A	#N/A	#N/A
TM2D3	#N/A	#N/A	#N/A	#N/A
SI:CH211-180J19.1	#N/A	#N/A	#N/A	#N/A
RIMS4	#N/A	#N/A	#N/A	#N/A
SLC7A3	#N/A	#N/A	#N/A	#N/A
ZNF395	#N/A	#N/A	#N/A	#N/A
C20ORF3	#N/A	#N/A	#N/A	#N/A
Pvit_19148	#N/A	#N/A	#N/A	#N/A
MYO9A	#N/A	#N/A	#N/A	#N/A
GABRG3	#N/A	#N/A	#N/A	#N/A
TRIM9	#N/A	#N/A	#N/A	#N/A
ZFYVE19	#N/A	#N/A	#N/A	#N/A
F1NPQ1	#N/A	#N/A	#N/A	#N/A
LGI3	#N/A	#N/A	#N/A	#N/A
GPS2	#N/A	#N/A	#N/A	#N/A
MOGS	#N/A	#N/A	#N/A	#N/A
SPTBN5	#N/A	#N/A	#N/A	#N/A
CCDC69	#N/A	#N/A	#N/A	#N/A
STMN3	#N/A	#N/A	#N/A	#N/A
SPOCK2	#N/A	#N/A	#N/A	#N/A
SRD5A2	#N/A	#N/A	#N/A	#N/A
ROBO3	#N/A	#N/A	#N/A	#N/A
E1BSC6	#N/A	#N/A	#N/A	#N/A
CLPB	#N/A	#N/A	#N/A	#N/A
SPNS2	#N/A	#N/A	#N/A	#N/A
CU468142.1	#N/A	#N/A	#N/A	#N/A
ANAPC2	#N/A	#N/A	#N/A	#N/A
EVI5L	#N/A	#N/A	#N/A	#N/A
ELMO2	#N/A	#N/A	#N/A	#N/A
MTMR1	#N/A	#N/A	#N/A	#N/A
CD99L2	#N/A	#N/A	#N/A	#N/A
Pvit_17022	#N/A	#N/A	#N/A	#N/A
PLIN3	#N/A	#N/A	#N/A	#N/A
ISM2	#N/A	#N/A	#N/A	#N/A
COL4A4	#N/A	#N/A	#N/A	#N/A
TUBB6	#N/A	#N/A	#N/A	#N/A
STIP1	#N/A	#N/A	#N/A	#N/A
SHISA2	#N/A	#N/A	#N/A	#N/A
ATG9B	#N/A	#N/A	#N/A	#N/A
CCKBR	#N/A	#N/A	#N/A	#N/A
ERCC1	#N/A	#N/A	#N/A	#N/A
RERG	#N/A	#N/A	#N/A	#N/A
DMAP1	#N/A	#N/A	#N/A	#N/A
STX1A	#N/A	#N/A	#N/A	#N/A
CD2BP2	#N/A	#N/A	#N/A	#N/A
PHC1	#N/A	#N/A	#N/A	#N/A
CHD5	#N/A	#N/A	#N/A	#N/A
KIAA2018	#N/A	#N/A	#N/A	#N/A
SIDT1	#N/A	#N/A	#N/A	#N/A
C16ORF5	#N/A	#N/A	#N/A	#N/A
GLIS3	#N/A	#N/A	#N/A	#N/A
Pvit_07664	#N/A	#N/A	#N/A	#N/A
HYDIN	#N/A	#N/A	#N/A	#N/A
REST	#N/A	#N/A	#N/A	#N/A
FASTK	#N/A	#N/A	#N/A	#N/A
SNPH	#N/A	#N/A	#N/A	#N/A
PRPS2	#N/A	#N/A	#N/A	#N/A
HEATR3	#N/A	#N/A	#N/A	#N/A
DCAKD	#N/A	#N/A	#N/A	#N/A
SNAP25	#N/A	#N/A	#N/A	#N/A
TESK1	#N/A	#N/A	#N/A	#N/A
DCP2	#N/A	#N/A	#N/A	#N/A
UTP23	#N/A	#N/A	#N/A	#N/A
GCG.2	#N/A	#N/A	#N/A	#N/A
NGFR	#N/A	#N/A	#N/A	#N/A
MRPS21	#N/A	#N/A	#N/A	#N/A
TBC1D8	#N/A	#N/A	#N/A	#N/A
PPP2R1A	#N/A	#N/A	#N/A	#N/A
SI:CH211-26B3.4	#N/A	#N/A	#N/A	#N/A
RPL31	#N/A	#N/A	#N/A	#N/A
ARSG	#N/A	#N/A	#N/A	#N/A
SMG7	#N/A	#N/A	#N/A	#N/A
HABP4	#N/A	#N/A	#N/A	#N/A
CDC14B	#N/A	#N/A	#N/A	#N/A
NINL	#N/A	#N/A	#N/A	#N/A
METRNL	#N/A	#N/A	#N/A	#N/A
DARS2	#N/A	#N/A	#N/A	#N/A
HIVEP3	#N/A	#N/A	#N/A	#N/A
MRPL35	#N/A	#N/A	#N/A	#N/A
IRAK4	#N/A	#N/A	#N/A	#N/A
C3ORF39	#N/A	#N/A	#N/A	#N/A
ZNF821	#N/A	#N/A	#N/A	#N/A
PRKCB	#N/A	#N/A	#N/A	#N/A
DALRD3	#N/A	#N/A	#N/A	#N/A
LACTBL1	#N/A	#N/A	#N/A	#N/A
SI:DKEY-34E4.1	#N/A	#N/A	#N/A	#N/A
SPEF1	#N/A	#N/A	#N/A	#N/A
ARHGEF17	#N/A	#N/A	#N/A	#N/A
TOM1	#N/A	#N/A	#N/A	#N/A
SLC4A3	#N/A	#N/A	#N/A	#N/A
RPL7	#N/A	#N/A	#N/A	#N/A
Pvit_15029	#N/A	#N/A	#N/A	#N/A
OVOL2	#N/A	#N/A	#N/A	#N/A
SHPK	#N/A	#N/A	#N/A	#N/A
KIF19	#N/A	#N/A	#N/A	#N/A
PRPF40B	#N/A	#N/A	#N/A	#N/A
PSG8	#N/A	#N/A	#N/A	#N/A
Pvit_00370	#N/A	#N/A	#N/A	#N/A
TRIM46	#N/A	#N/A	#N/A	#N/A
MAP3K9	#N/A	#N/A	#N/A	#N/A
MADCAM1	#N/A	#N/A	#N/A	#N/A
JMJD5	#N/A	#N/A	#N/A	#N/A
TMEM8B	#N/A	#N/A	#N/A	#N/A
NUDT1	#N/A	#N/A	#N/A	#N/A
SNX8	#N/A	#N/A	#N/A	#N/A
TUBD1	#N/A	#N/A	#N/A	#N/A
MMP19	#N/A	#N/A	#N/A	#N/A
KIF1B	#N/A	#N/A	#N/A	#N/A
DAD1	#N/A	#N/A	#N/A	#N/A
Pvit_04919	#N/A	#N/A	#N/A	#N/A
RFX3	#N/A	#N/A	#N/A	#N/A
CTDSPL	#N/A	#N/A	#N/A	#N/A
DUSP26	#N/A	#N/A	#N/A	#N/A
HERC1	#N/A	#N/A	#N/A	#N/A
RAD23A	#N/A	#N/A	#N/A	#N/A
EDN2	#N/A	#N/A	#N/A	#N/A
F1NQJ6	#N/A	#N/A	#N/A	#N/A
TSPAN6	#N/A	#N/A	#N/A	#N/A
C19H17ORF85	#N/A	#N/A	#N/A	#N/A
KIAA1324	#N/A	#N/A	#N/A	#N/A
ITIH2	#N/A	#N/A	#N/A	#N/A
CD83	#N/A	#N/A	#N/A	#N/A
SLC24A2	#N/A	#N/A	#N/A	#N/A
ZNF665	#N/A	#N/A	#N/A	#N/A
SETX	#N/A	#N/A	#N/A	#N/A
PPP1R37	#N/A	#N/A	#N/A	#N/A
TRIM7	#N/A	#N/A	#N/A	#N/A
WDR52	#N/A	#N/A	#N/A	#N/A
SERPINE1	#N/A	#N/A	#N/A	#N/A
SCD5	#N/A	#N/A	#N/A	#N/A
CDK5RAP1	#N/A	#N/A	#N/A	#N/A
VEGFA	#N/A	#N/A	#N/A	#N/A
SLC1A3	#N/A	#N/A	#N/A	#N/A
AKT2	#N/A	#N/A	#N/A	#N/A
CDC25B	#N/A	#N/A	#N/A	#N/A
CELF3	#N/A	#N/A	#N/A	#N/A
SEZ6L	#N/A	#N/A	#N/A	#N/A
KDR	#N/A	#N/A	#N/A	#N/A
UBA3	#N/A	#N/A	#N/A	#N/A
C9ORF43	#N/A	#N/A	#N/A	#N/A
TRIM35	#N/A	#N/A	#N/A	#N/A
SPACA5	#N/A	#N/A	#N/A	#N/A
CPEB4	#N/A	#N/A	#N/A	#N/A
CACNA1E	#N/A	#N/A	#N/A	#N/A
MFAP4	#N/A	#N/A	#N/A	#N/A
NUDT6	#N/A	#N/A	#N/A	#N/A
C6ORF10	#N/A	#N/A	#N/A	#N/A
BMP15	#N/A	#N/A	#N/A	#N/A
KIAA1217	#N/A	#N/A	#N/A	#N/A
C19ORF53	#N/A	#N/A	#N/A	#N/A
TLR5	#N/A	#N/A	#N/A	#N/A
RRBP1	#N/A	#N/A	#N/A	#N/A
ANKS4B	#N/A	#N/A	#N/A	#N/A
ZMYM1	#N/A	#N/A	#N/A	#N/A
GRK1	#N/A	#N/A	#N/A	#N/A
ABL1	#N/A	#N/A	#N/A	#N/A
NAT13	#N/A	#N/A	#N/A	#N/A
ADCY1	#N/A	#N/A	#N/A	#N/A
MYCL1	#N/A	#N/A	#N/A	#N/A
TTYH3	#N/A	#N/A	#N/A	#N/A
Pvit_09435	#N/A	#N/A	#N/A	#N/A
FIBCD1	#N/A	#N/A	#N/A	#N/A
ODF3	#N/A	#N/A	#N/A	#N/A
BCKDK	#N/A	#N/A	#N/A	#N/A
NDE1	#N/A	#N/A	#N/A	#N/A
GRIN2A	#N/A	#N/A	#N/A	#N/A
FGF7	#N/A	#N/A	#N/A	#N/A
KIAA1024	#N/A	#N/A	#N/A	#N/A
E1C7D4	#N/A	#N/A	#N/A	#N/A
DRAM1	#N/A	#N/A	#N/A	#N/A
Q800I0	#N/A	#N/A	#N/A	#N/A
E1BTJ1	#N/A	#N/A	#N/A	#N/A
IMP4	#N/A	#N/A	#N/A	#N/A
ZNF167	#N/A	#N/A	#N/A	#N/A
MMP3	#N/A	#N/A	#N/A	#N/A
GRIPAP1	#N/A	#N/A	#N/A	#N/A
SLC8A2	#N/A	#N/A	#N/A	#N/A
INTS3	#N/A	#N/A	#N/A	#N/A
EPHB6	#N/A	#N/A	#N/A	#N/A
F1NGR8	#N/A	#N/A	#N/A	#N/A
ALDH1A2	#N/A	#N/A	#N/A	#N/A
HPCAL4	#N/A	#N/A	#N/A	#N/A
HGF	#N/A	#N/A	#N/A	#N/A
BOD1	#N/A	#N/A	#N/A	#N/A
G3BP2	#N/A	#N/A	#N/A	#N/A
AHCYL2	#N/A	#N/A	#N/A	#N/A
RGMB	#N/A	#N/A	#N/A	#N/A
RSPH3	#N/A	#N/A	#N/A	#N/A
SCARA3	#N/A	#N/A	#N/A	#N/A
ATG9A	#N/A	#N/A	#N/A	#N/A
Pvit_11474	#N/A	#N/A	#N/A	#N/A
UBE3A	#N/A	#N/A	#N/A	#N/A
CLCNKB	#N/A	#N/A	#N/A	#N/A
FOXRED1	#N/A	#N/A	#N/A	#N/A
MBD6	#N/A	#N/A	#N/A	#N/A
FLVCR2	#N/A	#N/A	#N/A	#N/A
EFNA4	#N/A	#N/A	#N/A	#N/A
ADAM15	#N/A	#N/A	#N/A	#N/A
F1P4Y5	#N/A	#N/A	#N/A	#N/A
PCGF2	#N/A	#N/A	#N/A	#N/A
ATXN2	#N/A	#N/A	#N/A	#N/A
MTSS1L	#N/A	#N/A	#N/A	#N/A
ANKFN1	#N/A	#N/A	#N/A	#N/A
SLC7A4	#N/A	#N/A	#N/A	#N/A
NXN	#N/A	#N/A	#N/A	#N/A
ERV3-1	#N/A	#N/A	#N/A	#N/A
ADCYAP1	#N/A	#N/A	#N/A	#N/A
CASP1	#N/A	#N/A	#N/A	#N/A
DNALI1	#N/A	#N/A	#N/A	#N/A
ISCU	#N/A	#N/A	#N/A	#N/A
L2HGDH	#N/A	#N/A	#N/A	#N/A
SLC16A3	#N/A	#N/A	#N/A	#N/A
CLSTN3	#N/A	#N/A	#N/A	#N/A
GPR153	#N/A	#N/A	#N/A	#N/A
TCF4	#N/A	#N/A	#N/A	#N/A
MYH11	#N/A	#N/A	#N/A	#N/A
EIF2B5	#N/A	#N/A	#N/A	#N/A
KIAA1045	#N/A	#N/A	#N/A	#N/A
FAM166A	#N/A	#N/A	#N/A	#N/A
ZSCAN30	#N/A	#N/A	#N/A	#N/A
FNBP1	#N/A	#N/A	#N/A	#N/A
HAS2	#N/A	#N/A	#N/A	#N/A
FES	#N/A	#N/A	#N/A	#N/A
TPGS2	#N/A	#N/A	#N/A	#N/A
C1ORF135	#N/A	#N/A	#N/A	#N/A
Pvit_16984	#N/A	#N/A	#N/A	#N/A
KCNQ4	#N/A	#N/A	#N/A	#N/A
ZGC:101765	#N/A	#N/A	#N/A	#N/A
ASPHD2	#N/A	#N/A	#N/A	#N/A
SCRIB	#N/A	#N/A	#N/A	#N/A
RSF1	#N/A	#N/A	#N/A	#N/A
PTGS1	#N/A	#N/A	#N/A	#N/A
ZNF618	#N/A	#N/A	#N/A	#N/A
CHFR	#N/A	#N/A	#N/A	#N/A
SARM1	#N/A	#N/A	#N/A	#N/A
LRRC15	#N/A	#N/A	#N/A	#N/A
BRF2	#N/A	#N/A	#N/A	#N/A
CACNB3	#N/A	#N/A	#N/A	#N/A
TMEM132B	#N/A	#N/A	#N/A	#N/A
TWF1	#N/A	#N/A	#N/A	#N/A
MAP1LC3C	#N/A	#N/A	#N/A	#N/A
ARMC1	#N/A	#N/A	#N/A	#N/A
POLR2GL	#N/A	#N/A	#N/A	#N/A
FAM211B	#N/A	#N/A	#N/A	#N/A
OPCML	#N/A	#N/A	#N/A	#N/A
CENPA	#N/A	#N/A	#N/A	#N/A
FAM64A	#N/A	#N/A	#N/A	#N/A
PRRT1	#N/A	#N/A	#N/A	#N/A
RBM27	#N/A	#N/A	#N/A	#N/A
RNF121	#N/A	#N/A	#N/A	#N/A
CLTB	#N/A	#N/A	#N/A	#N/A
FGD1	#N/A	#N/A	#N/A	#N/A
ATF7IP2	#N/A	#N/A	#N/A	#N/A
BX539340.1	#N/A	#N/A	#N/A	#N/A
Pvit_04926	#N/A	#N/A	#N/A	#N/A
SI:DKEY-240H12.4	#N/A	#N/A	#N/A	#N/A
C2ORF73	#N/A	#N/A	#N/A	#N/A
DCTN1	#N/A	#N/A	#N/A	#N/A
CGNL1	#N/A	#N/A	#N/A	#N/A
DHR11	#N/A	#N/A	#N/A	#N/A
ITPRIP	#N/A	#N/A	#N/A	#N/A
ZNF398	#N/A	#N/A	#N/A	#N/A
MBNL3	#N/A	#N/A	#N/A	#N/A
NAT16	#N/A	#N/A	#N/A	#N/A
DAB2	#N/A	#N/A	#N/A	#N/A
PITPNC1	#N/A	#N/A	#N/A	#N/A
PLEKHG5	#N/A	#N/A	#N/A	#N/A
PLCB2	#N/A	#N/A	#N/A	#N/A
GBRB4	#N/A	#N/A	#N/A	#N/A
GPR107	#N/A	#N/A	#N/A	#N/A
CTDNEP1	#N/A	#N/A	#N/A	#N/A
SELRC1	#N/A	#N/A	#N/A	#N/A
Pvit_12826	#N/A	#N/A	#N/A	#N/A
KCNQ2	#N/A	#N/A	#N/A	#N/A
KDM2B	#N/A	#N/A	#N/A	#N/A
RHOBTB1	#N/A	#N/A	#N/A	#N/A
ARHGAP9	#N/A	#N/A	#N/A	#N/A
C1H12ORF48	#N/A	#N/A	#N/A	#N/A
F1N909	#N/A	#N/A	#N/A	#N/A
PRKG2	#N/A	#N/A	#N/A	#N/A
BCKDHA	#N/A	#N/A	#N/A	#N/A
UBE2S	#N/A	#N/A	#N/A	#N/A
LDLRAD2	#N/A	#N/A	#N/A	#N/A
HSPG2	#N/A	#N/A	#N/A	#N/A
CALR	#N/A	#N/A	#N/A	#N/A
SH2B2	#N/A	#N/A	#N/A	#N/A
AACS	#N/A	#N/A	#N/A	#N/A
PCDHA13	#N/A	#N/A	#N/A	#N/A
SLC25A34	#N/A	#N/A	#N/A	#N/A
Pvit_02839	#N/A	#N/A	#N/A	#N/A
GPR22	#N/A	#N/A	#N/A	#N/A
ESD	#N/A	#N/A	#N/A	#N/A
BCLAF1	#N/A	#N/A	#N/A	#N/A
Pvit_00684	#N/A	#N/A	#N/A	#N/A
DNMT3A	#N/A	#N/A	#N/A	#N/A
EPS15L1	#N/A	#N/A	#N/A	#N/A
MLLT1	#N/A	#N/A	#N/A	#N/A
LYSMD4	#N/A	#N/A	#N/A	#N/A
CRCP	#N/A	#N/A	#N/A	#N/A
MON1B	#N/A	#N/A	#N/A	#N/A
C20ORF29	#N/A	#N/A	#N/A	#N/A
HADHB	#N/A	#N/A	#N/A	#N/A
ZNF197	#N/A	#N/A	#N/A	#N/A
ACOT2	#N/A	#N/A	#N/A	#N/A
CSF1	#N/A	#N/A	#N/A	#N/A
FHL3	#N/A	#N/A	#N/A	#N/A
GNB4	#N/A	#N/A	#N/A	#N/A
STK24	#N/A	#N/A	#N/A	#N/A
FARP1	#N/A	#N/A	#N/A	#N/A
LMTK3	#N/A	#N/A	#N/A	#N/A
SEZ6	#N/A	#N/A	#N/A	#N/A

## Sheet: Common Upregulated
Target	mRNA Fold Change	mRNA FDR
TESC	-4.16462	0.00324599
PRKG1	-3.14812	7.87e-06
CABZ01081490.1	-3.05148	0.00135691
BTBD19	-2.79287	0.00135105
PPARGC1B	-2.75638	1.62e-06
C1ORF228	-2.67762	2.71e-06
TRIM7	-2.61407	0.00421502
HLA-B	-2.59149	0.00933904
RCN1	-2.58269	9.07e-05
NAA40	-2.50975	6.73e-06
SRSF12	-2.50303	1.83e-09
ENDOV	-2.36979	9.52e-05
FOLH1	-2.31383	0.00252891
MMRN2	-2.30847	0.00298582
IL31RA	-2.27434	0.000430587
SH3YL1	-2.21911	0.00297643
KRR1	-2.17171	8.47e-06
ZMAT3	-2.15319	0.00425471
ALDH4A1	-2.12678	4.35e-05
FN3K	-2.12519	0.00434058
LOC375190	-2.11475	0.00568757
TRA2A	-2.07081	9.6e-06
METTL7A	-2.06741	5.19e-05
RAPSN	-2.06698	0.0146917
GABPB2	-2.06047	0.000639715
HPGD	-2.03809	0.0142546
ZNF79	-2.0125	0.0116493
BECN1	-1.97988	2.5e-07
PRCP	-1.96611	0.000479605
ANKRD39	-1.94506	3.49e-05
SLC25A19	-1.93417	0.000145093
IRAK1	-1.92585	1.07e-05
WDR67	-1.91924	0.00179344
MBLAC1	-1.85726	0.00173035
CAMK2A	-1.82666	0.0278057
Q5ZIZ3	-1.76442	1.39e-05
SEMA3GB	-1.76013	0.037527
DTNA	-1.71397	0.00124514
Q9W6F6	-1.71048	0.00107945
C7ORF58	-1.69546	0.00873381
ZNF470	-1.68636	0.00171655
SPINK2	-1.68106	0.0282686
ZNF197	-1.6719	0.00348101
PRADC1	-1.63717	0.0269957
CDC34	-1.6352	0.00163483
DUSP16	-1.61642	0.0154227
ISCA2	-1.60108	0.00191446
FNBP1	-1.57543	0.0157261
MFAP3	-1.57392	0.000267182
EPN2	-1.56176	0.0203298
SPTB	-1.5415	0.0106437
ABCC5	-1.51895	0.0026133
ERMP1	-1.51874	0.0117261
ANO6	-1.518	0.00312591
APEH	-1.47157	0.000463079
SAMHD1	-1.47127	0.00520911
BNC2	-1.45869	0.036069
ARV1	-1.45698	0.00348912
QKI	-1.42319	0.00526764
SLC6A8	-1.42166	0.00277912
SAFB2	-1.41883	0.00134904
SGCB	-1.37401	0.0214987
SUOX	-1.37339	0.00827972
C16ORF58	-1.36278	0.00563131
ZNF420	-1.35848	0.0142093
ITGA1	-1.34818	0.0356468
C11ORF1	-1.29612	0.0307947
LIAS	-1.28606	0.00137311
CETN3	-1.27621	0.00230924
COQ6	-1.27075	0.00229446
INSRR	-1.26	0.00340568
FAM203A	-1.2444	0.0301096
IDH3B	-1.22239	0.00269349
MRE11A	-1.21722	0.0194338
AP4B1	-1.20506	0.0121228
HCFC2	-1.16573	0.0194338
GTPBP1	-1.15491	0.00384651
CEP350	-1.15276	0.0352197
ZBTB45	-1.14812	0.0236816
SH3G1	-1.13781	0.0287479
ZSCAN2	-1.11227	0.0287619
MOCS2	-1.08978	0.0452973
PSEN1	-1.0336	0.00953717
GPR137	-1.02585	0.00661019
HRAS	-0.975373	0.0348683
PAN3	-0.960111	0.0353259
PITPNB	-0.899668	0.0288641
CSNK1G2	-0.896897	0.0292444
CPSF6	-0.841194	0.0264509
EP300	0.697648	0.0455966
SNF5	0.721502	0.0484202
GIGYF1	0.753407	0.0439477
RNF185	0.768335	0.0300413
MLLT1	0.772146	0.0397807
NTRK1	0.807437	0.0420651
MAP2K7	0.812963	0.0465598
AP1G1	0.837705	0.012782
Q5ZI44	0.875372	0.0376189
PRKAG1	0.888417	0.0257171
NR1H3	0.890907	0.0259897
MTMR3	0.899955	0.0363304
RAP2C	0.918124	0.00708653
FBXL3	0.918742	0.0105369
IPO11	0.920048	0.043136
RAB22A	0.951222	0.0125334
ALYREF	0.954061	0.0269009
PLEKHA1	0.963243	0.00532981
WDR26	0.964319	0.0254956
GLCCI1	0.973667	0.0300413
ZNF384	0.9925	0.00370589
MIDN	0.99438	0.0197051
MLL	0.996292	0.0133953
GCLC	0.999955	0.00453601
Q5ZKB0	1.00376	0.0361565
AANAT	1.02132	0.00936971
BAZ2A	1.03132	0.0117655
CRTC1	1.04593	0.0197429
NCOA6	1.04844	0.00259514
UBE2M	1.05268	0.0150419
GRAMD4	1.05422	0.0123035
RSC1A1	1.05939	0.0213247
RP2	1.06096	0.0316012
EIF2C3	1.07052	0.00127183
WASF2	1.07281	0.00363821
LRRC58	1.07534	0.00744671
MPP6	1.08694	0.0392903
ZC3H4	1.09288	0.000706778
TRNT1	1.09338	0.00348737
SFPQ	1.10083	0.0260428
Q5ZL80	1.10429	0.00814348
NFKB1	1.11953	0.0479075
RNF19A	1.12068	0.00898591
NUP153	1.12069	0.00625328
DHX37	1.14462	0.0020319
SAMD4B	1.16965	0.00282903
F1NT40	1.18205	0.0128944
CRY2	1.18968	0.00241338
DR1	1.20571	0.000289707
STAG1	1.2465	9.48e-05
CSNK1E	1.25415	0.000275636
HNRNPC	1.26588	0.0016169
RPS6KB1	1.27419	0.0020588
ZNFX1	1.27724	0.023452
TMEM56	1.28784	0.019593
ARRDC4	1.2923	0.00063554
AFF4	1.29819	0.000644479
BTBD7	1.32289	0.000288867
NUS1	1.33391	4.05e-05
WTIP	1.34756	0.00108388
MANBA	1.3575	0.0069943
PTN1	1.36441	0.00506517
ZNF180	1.37364	0.0106713
WDR43	1.38208	0.00158004
F1NP51	1.39803	3.77e-05
CDC2L1	1.40055	0.000221497
EFHA2	1.41895	0.00255517
CPNE1	1.42605	0.00664686
PHLDA3	1.44208	0.00338353
UBN2	1.45016	5.78e-06
ZNF148	1.457	0.00026962
ANXA11	1.48905	0.0184759
SLC35D1	1.50805	2.37e-05
ZXDC	1.52993	0.000292135
C14ORF43	1.54874	0.000194332
ZNF268	1.5651	0.0286353
PPARA	1.57105	0.00113565
ANKRD11	1.57926	0.000116788
CCDC12	1.59304	3.47e-05
KRAS	1.61166	0.00909032
SFXN3	1.63675	7.87e-06
ATAD2B	1.66968	7.29e-06
ZNF598	1.6869	1.04e-05
EIF4ENIF1	1.73298	1.83e-08
MAMLD1	1.75804	1.02e-05
SALL2	1.76531	0.000143324
HOOK1	1.77286	0.000234338
OGFRL1	1.84349	0.0149758
C11ORF30	1.85061	1.05e-08
LOC421845	1.85355	1.02e-05
MAML1	1.85756	6.86e-08
YPEL4	1.92137	0.000520978
LSM14B	1.96579	2.58e-07
CTDSPL2	2.07852	5.03e-10
NT5DC2	2.12614	1.44e-05
THUMPD1	2.15734	6.49e-08
CNTF	2.56534	4.04e-06
TEKT4.1	2.72995	1.6e-07
BAZ1B	3.00458	1.47e-11
ZBTB16	3.07664	4.42e-09
REV3L	3.67148	7.35e-21
A2M	4.25414	6.81e-08
Pvit_19143	#N/A	#N/A
TMEM151B	#N/A	#N/A
GPR156	#N/A	#N/A
SLC7A6	#N/A	#N/A
SLC7A6OS	#N/A	#N/A
HUWE1	#N/A	#N/A
FEM1C	#N/A	#N/A
RHOQ	#N/A	#N/A
PIEZO2	#N/A	#N/A
SCYL2	#N/A	#N/A
NSUN2	#N/A	#N/A
KIF2C	#N/A	#N/A
RARS	#N/A	#N/A
DLC1	#N/A	#N/A
RGMB	#N/A	#N/A
PNPLA8	#N/A	#N/A
AATK	#N/A	#N/A
ANO4	#N/A	#N/A
B3GAT1	#N/A	#N/A
CREG1	#N/A	#N/A
BRAP	#N/A	#N/A
BBX	#N/A	#N/A
DMTF1	#N/A	#N/A
SHMT1	#N/A	#N/A
CDR2	#N/A	#N/A
RGS7	#N/A	#N/A
ACO1	#N/A	#N/A
RERG	#N/A	#N/A
TATDN1	#N/A	#N/A
NCAPD2	#N/A	#N/A
SCAI	#N/A	#N/A
ACOT2	#N/A	#N/A
AP1M1	#N/A	#N/A
Pvit_02095	#N/A	#N/A
ADAMTS5	#N/A	#N/A
KIAA1919	#N/A	#N/A
PAK1	#N/A	#N/A
PRPF4B	#N/A	#N/A
GOLIM4	#N/A	#N/A
MSMO1	#N/A	#N/A
STK24	#N/A	#N/A
CLN5	#N/A	#N/A
FARP1	#N/A	#N/A
GGN	#N/A	#N/A
PPP1R37	#N/A	#N/A
ABCA1	#N/A	#N/A
PGRMC1	#N/A	#N/A
Q5ZJ16	#N/A	#N/A
BAK1	#N/A	#N/A
VAPA	#N/A	#N/A
CEP72	#N/A	#N/A
HNRNPA0	#N/A	#N/A
FBLN2	#N/A	#N/A
CMIP	#N/A	#N/A
IMPACT	#N/A	#N/A
SI:CH211-191J22.7	#N/A	#N/A
SIX1	#N/A	#N/A
QSOX1	#N/A	#N/A
ZNF836	#N/A	#N/A
SI:CH211-223F7.1	#N/A	#N/A
DTX4	#N/A	#N/A
Pvit_08953	#N/A	#N/A
PPT1	#N/A	#N/A
WWC2	#N/A	#N/A
KCNU1	#N/A	#N/A
YIPF3	#N/A	#N/A
TTC17	#N/A	#N/A
Q5F473	#N/A	#N/A
LY86	#N/A	#N/A
KCNG1	#N/A	#N/A
ACSL6	#N/A	#N/A
C14ORF45	#N/A	#N/A
PPIL6	#N/A	#N/A
ARMC2	#N/A	#N/A
GRPEL1	#N/A	#N/A
CAMK2D	#N/A	#N/A
TUBE1	#N/A	#N/A
C19H17ORF85	#N/A	#N/A
FAM211A	#N/A	#N/A
ADAL	#N/A	#N/A
C15ORF58	#N/A	#N/A
TPT1	#N/A	#N/A
CNPY3	#N/A	#N/A
SCAF1	#N/A	#N/A
AGPAT2	#N/A	#N/A
TMEM33	#N/A	#N/A
CALML4	#N/A	#N/A
FAM118B	#N/A	#N/A
GCC1	#N/A	#N/A
C18ORF1	#N/A	#N/A
FBLIM1	#N/A	#N/A
KIAA0664	#N/A	#N/A
FAM92A1	#N/A	#N/A
SIRT1	#N/A	#N/A
RIPK2	#N/A	#N/A
SRI	#N/A	#N/A
SI:DKEY-32E6.3	#N/A	#N/A
MBNL3	#N/A	#N/A
LARP1B	#N/A	#N/A
AP3M1	#N/A	#N/A
PIF1	#N/A	#N/A
NXN	#N/A	#N/A
QPCTL	#N/A	#N/A
AP3S1	#N/A	#N/A
PTPRO	#N/A	#N/A
RAB39B	#N/A	#N/A
GALNS	#N/A	#N/A
PPFIA3	#N/A	#N/A
FADS1	#N/A	#N/A
NDEL1	#N/A	#N/A
ST3GAL5	#N/A	#N/A
LRP3	#N/A	#N/A
SNAP47	#N/A	#N/A
MLH1	#N/A	#N/A
LRRFIP2	#N/A	#N/A
TENC1	#N/A	#N/A
CASQ1	#N/A	#N/A
MICAL2	#N/A	#N/A
BMPR1A	#N/A	#N/A
Pvit_00471	#N/A	#N/A
Pvit_00470	#N/A	#N/A
TEX15	#N/A	#N/A
41153	#N/A	#N/A
VEZF1	#N/A	#N/A
WRB	#N/A	#N/A
SLC7A10	#N/A	#N/A
RPN2	#N/A	#N/A
FAM108B1	#N/A	#N/A
GDA	#N/A	#N/A
HDAC11	#N/A	#N/A
BCL2L13	#N/A	#N/A
Pvit_00370	#N/A	#N/A
UBE2K	#N/A	#N/A
N4BP2	#N/A	#N/A
RAB33B	#N/A	#N/A
RUFY2	#N/A	#N/A
SLC27A4	#N/A	#N/A
37500	#N/A	#N/A
KLC1	#N/A	#N/A
KCNQ3	#N/A	#N/A
ZNF397	#N/A	#N/A
CDK16	#N/A	#N/A
CRELD1	#N/A	#N/A
DENND4C	#N/A	#N/A
ATXN1	#N/A	#N/A
CCBE1	#N/A	#N/A
RBM3	#N/A	#N/A
Pvit_14254	#N/A	#N/A
ALKBH4	#N/A	#N/A
PHKA2	#N/A	#N/A
NOVA2	#N/A	#N/A
TATDN2	#N/A	#N/A
TCF7	#N/A	#N/A
TRHDE	#N/A	#N/A
ANKS4B	#N/A	#N/A
MAZ	#N/A	#N/A
SKP1	#N/A	#N/A
ULK2	#N/A	#N/A
KLHL28	#N/A	#N/A
SEC14L2	#N/A	#N/A
MKL2	#N/A	#N/A
RACGAP1	#N/A	#N/A
L3MBTL1	#N/A	#N/A
Q5ZJ11	#N/A	#N/A
RAP1GAP2	#N/A	#N/A
SPIRE1	#N/A	#N/A
DACT1	#N/A	#N/A
CDV3	#N/A	#N/A
CREBRF	#N/A	#N/A
BTBD2	#N/A	#N/A
Q5F3R8	#N/A	#N/A
MXRA5	#N/A	#N/A
FFAR3	#N/A	#N/A
RNF144B	#N/A	#N/A
POMGNT1	#N/A	#N/A
TEPP	#N/A	#N/A
PLXDC1	#N/A	#N/A
ROCK1	#N/A	#N/A
JMJD5	#N/A	#N/A
C12ORF51	#N/A	#N/A
DMPK	#N/A	#N/A
DMWD	#N/A	#N/A
FGFR4	#N/A	#N/A
SLC30A3	#N/A	#N/A
LRPAP1	#N/A	#N/A
CTSF	#N/A	#N/A
NOE1	#N/A	#N/A
ALKBH2	#N/A	#N/A
EGFR	#N/A	#N/A
CERK	#N/A	#N/A
TOR1AIP2	#N/A	#N/A
KIAA0319L	#N/A	#N/A
MARVELD2	#N/A	#N/A
UAP1	#N/A	#N/A
KLHDC8A	#N/A	#N/A
LYPLA2	#N/A	#N/A
SHANK1	#N/A	#N/A
IMPA2	#N/A	#N/A
TACC1	#N/A	#N/A
40787	#N/A	#N/A
MEIS1	#N/A	#N/A
MEF2C	#N/A	#N/A
RFX3	#N/A	#N/A
ILVBL	#N/A	#N/A
SLC5A7	#N/A	#N/A
PCYT1B	#N/A	#N/A
SEZ6	#N/A	#N/A
MMP15	#N/A	#N/A
CEL	#N/A	#N/A
GTF3C4	#N/A	#N/A
ZNF217	#N/A	#N/A
EPHB6	#N/A	#N/A
NGFR	#N/A	#N/A
ERRFI1	#N/A	#N/A
GPR157	#N/A	#N/A
PLSCR5	#N/A	#N/A
ITCH	#N/A	#N/A
FAM13C	#N/A	#N/A
PHYHIPL	#N/A	#N/A
GBRB3	#N/A	#N/A
MPND	#N/A	#N/A
PROKR1	#N/A	#N/A
HPCAL4	#N/A	#N/A
PSAT1	#N/A	#N/A
NP_001072505.1	#N/A	#N/A
RFTN1	#N/A	#N/A
SCN8A	#N/A	#N/A
TBC1D16	#N/A	#N/A
SLC23A2	#N/A	#N/A
CERS1	#N/A	#N/A
DENND5B	#N/A	#N/A
MAP4K2	#N/A	#N/A
SORL1	#N/A	#N/A
CLEC7A	#N/A	#N/A
PLD2	#N/A	#N/A
C19ORF21	#N/A	#N/A
RAPGEF3	#N/A	#N/A
AKT1S1	#N/A	#N/A
PLS3	#N/A	#N/A
IGSF11	#N/A	#N/A
ZMYND10	#N/A	#N/A
PARL	#N/A	#N/A
IKZF1	#N/A	#N/A
ZNF569	#N/A	#N/A
ADAMTS8	#N/A	#N/A
CACNG7	#N/A	#N/A
SRRM3	#N/A	#N/A
GFER	#N/A	#N/A
PPM1G	#N/A	#N/A
LRRC46	#N/A	#N/A
MBD6	#N/A	#N/A
BNIP3L	#N/A	#N/A
BSG	#N/A	#N/A
STON2	#N/A	#N/A
ZNF704	#N/A	#N/A
PPP6R1	#N/A	#N/A
PCK2	#N/A	#N/A
KLHDC8B	#N/A	#N/A
PSMB4	#N/A	#N/A
CELF3	#N/A	#N/A
OCRL	#N/A	#N/A
PPFIA4	#N/A	#N/A
SI:CH211-151O1.3	#N/A	#N/A
FUNDC2	#N/A	#N/A
ZNF167	#N/A	#N/A
C12ORF43	#N/A	#N/A
FAM69C	#N/A	#N/A
SH2B3	#N/A	#N/A
PDK2	#N/A	#N/A
PLXNA1	#N/A	#N/A
SETD3	#N/A	#N/A
AK2	#N/A	#N/A
POU6F2	#N/A	#N/A
SSBP3	#N/A	#N/A
SLC30A2	#N/A	#N/A
FAM3A	#N/A	#N/A
GCNT7	#N/A	#N/A
MTMR4	#N/A	#N/A
USP30	#N/A	#N/A
Pvit_16902	#N/A	#N/A
MLLT4	#N/A	#N/A
ADCY3	#N/A	#N/A
TXNDC11	#N/A	#N/A
ARHGAP44	#N/A	#N/A
LRRK2	#N/A	#N/A
FAM180B	#N/A	#N/A
SLC39A13	#N/A	#N/A
Pvit_18821	#N/A	#N/A
PKP4	#N/A	#N/A
GRAMD3	#N/A	#N/A
RING1	#N/A	#N/A
C5ORF28	#N/A	#N/A
GPER	#N/A	#N/A
ZGPAT	#N/A	#N/A
UNC13A	#N/A	#N/A
RAP1GAP	#N/A	#N/A
CBX7	#N/A	#N/A
NANS	#N/A	#N/A
Q5ZM56	#N/A	#N/A
Pvit_04919	#N/A	#N/A
SP1	#N/A	#N/A
RMND5B	#N/A	#N/A
SGSM1	#N/A	#N/A
SLC25A44	#N/A	#N/A
MEX3A	#N/A	#N/A
BCAT1	#N/A	#N/A
SOGA2	#N/A	#N/A
ARID1A	#N/A	#N/A
TADA1	#N/A	#N/A
TMEM145	#N/A	#N/A
SLC45A3	#N/A	#N/A
CSMD2	#N/A	#N/A
MAP6	#N/A	#N/A
PSD3	#N/A	#N/A
HOXC6	#N/A	#N/A
ITGB8	#N/A	#N/A
FAM59A	#N/A	#N/A
EPB41	#N/A	#N/A
AL138764.1	#N/A	#N/A
CLCN6	#N/A	#N/A
E2F4	#N/A	#N/A
JUP	#N/A	#N/A
SHISA6	#N/A	#N/A
DLG4	#N/A	#N/A
CD81	#N/A	#N/A
Pvit_07641	#N/A	#N/A
EFCAB5	#N/A	#N/A
RLTPR	#N/A	#N/A
ACTR2	#N/A	#N/A
SI:CH211-22I13.2	#N/A	#N/A
CYSLTR1	#N/A	#N/A
SLC11A2	#N/A	#N/A
SCNN1B	#N/A	#N/A
PAQR4	#N/A	#N/A
COMP	#N/A	#N/A
PLEC	#N/A	#N/A
NRBP2	#N/A	#N/A
TARDBP	#N/A	#N/A
MUTED	#N/A	#N/A
ZNF618	#N/A	#N/A
CHST3	#N/A	#N/A
MUM1	#N/A	#N/A
PRC1	#N/A	#N/A
Pvit_14877	#N/A	#N/A
SLC9A3R1	#N/A	#N/A
F1NK66	#N/A	#N/A
TMPRSS12	#N/A	#N/A
KIAA0195	#N/A	#N/A
MMP14	#N/A	#N/A
CDH24	#N/A	#N/A
TMEM120B	#N/A	#N/A
CBL	#N/A	#N/A
CD300C	#N/A	#N/A
ATG16L1	#N/A	#N/A
CASKIN1	#N/A	#N/A
PPM1H	#N/A	#N/A
IMPAD1	#N/A	#N/A
CDK5R1	#N/A	#N/A
HYDIN	#N/A	#N/A
PHACTR4	#N/A	#N/A
ANO7	#N/A	#N/A
HDLBP	#N/A	#N/A
DDIT3	#N/A	#N/A
RUNDC3A	#N/A	#N/A
MOB4	#N/A	#N/A
RYR1A	#N/A	#N/A
EFR3A	#N/A	#N/A
NAV1	#N/A	#N/A
TNXB	#N/A	#N/A
RBPJ	#N/A	#N/A
NR5A1	#N/A	#N/A
HOXB5	#N/A	#N/A
DNAJC15	#N/A	#N/A
SLITRK5	#N/A	#N/A
CLCF1	#N/A	#N/A
ETV7	#N/A	#N/A
PDE4DIP	#N/A	#N/A
CLPB	#N/A	#N/A
AN32B	#N/A	#N/A
TAF4	#N/A	#N/A
SHISA7	#N/A	#N/A
DBC1	#N/A	#N/A
LRRC8D	#N/A	#N/A
XRCC1	#N/A	#N/A
HSP90AA1	#N/A	#N/A
SI:CH73-132K15.2	#N/A	#N/A
SPAG5	#N/A	#N/A
PSAP	#N/A	#N/A
HEY2	#N/A	#N/A
TMX1	#N/A	#N/A
KIAA1671	#N/A	#N/A
ASPHD2	#N/A	#N/A
ELOVL5	#N/A	#N/A
FSCN1	#N/A	#N/A
GALR1	#N/A	#N/A
CLCN5	#N/A	#N/A
SNX12	#N/A	#N/A
HTR2C	#N/A	#N/A
HLA-DPA1	#N/A	#N/A
BPHL	#N/A	#N/A
TUBB2B	#N/A	#N/A
NOA1	#N/A	#N/A
B4GALNT1	#N/A	#N/A
LRMP	#N/A	#N/A
MICAL1	#N/A	#N/A
SMPD2	#N/A	#N/A
Pvit_06048	#N/A	#N/A
PM20D1	#N/A	#N/A
SLIRP	#N/A	#N/A
CASZ1	#N/A	#N/A
ACAP3	#N/A	#N/A
ZNF462	#N/A	#N/A
TSR1	#N/A	#N/A
ANXA4	#N/A	#N/A
LMAN2L	#N/A	#N/A
LETM2	#N/A	#N/A
SPATA13	#N/A	#N/A
ZGC:158659	#N/A	#N/A
LINGO3	#N/A	#N/A
RAC2	#N/A	#N/A
PDGFB	#N/A	#N/A
DET1	#N/A	#N/A
PIK3R3	#N/A	#N/A
GANAB	#N/A	#N/A
PIK3R2	#N/A	#N/A
IQSEC1	#N/A	#N/A
DTNBP1	#N/A	#N/A
TMEM63B	#N/A	#N/A
PSMF1	#N/A	#N/A
RNF44	#N/A	#N/A
CPLX2	#N/A	#N/A
TTC22	#N/A	#N/A
WIPF1	#N/A	#N/A
XB-GENE-5818700	#N/A	#N/A
TYW1	#N/A	#N/A
NCKIPSD	#N/A	#N/A
ARSG	#N/A	#N/A
WIPI1	#N/A	#N/A
TMOD2	#N/A	#N/A
SI:DKEY-46D17.3	#N/A	#N/A
MYOZ1	#N/A	#N/A
SRCIN1	#N/A	#N/A
ARHGAP23	#N/A	#N/A
ZIC5	#N/A	#N/A
BDH1	#N/A	#N/A
TRIP10	#N/A	#N/A
SLC4A2	#N/A	#N/A
FASTK	#N/A	#N/A
ARFGEF1	#N/A	#N/A
TBC1D8B	#N/A	#N/A
SFN	#N/A	#N/A
RNF169	#N/A	#N/A
MRPL19	#N/A	#N/A
CYHR1	#N/A	#N/A
PTX4	#N/A	#N/A
SLC8A2	#N/A	#N/A
ACTN4	#N/A	#N/A
FAM54B	#N/A	#N/A
C1ORF135	#N/A	#N/A
BNIP2	#N/A	#N/A
MFSD6	#N/A	#N/A
KIAA1522	#N/A	#N/A
PNP	#N/A	#N/A
TBCEL	#N/A	#N/A
SIK3	#N/A	#N/A
ANGPTL4	#N/A	#N/A
EIF4E2	#N/A	#N/A
RANBP3	#N/A	#N/A
AGPAT3	#N/A	#N/A
APC2	#N/A	#N/A
USP16	#N/A	#N/A
ZSCAN12	#N/A	#N/A
KIAA0141	#N/A	#N/A
ENG	#N/A	#N/A
PLAGL2	#N/A	#N/A
PLA2G12B	#N/A	#N/A
PMM2	#N/A	#N/A
FPGS	#N/A	#N/A
GPR19	#N/A	#N/A
PCGF2	#N/A	#N/A
ATP5SL	#N/A	#N/A
LVRN.1	#N/A	#N/A
Pvit_10201	#N/A	#N/A
DPEPE	#N/A	#N/A
UBR4	#N/A	#N/A
PIWIL2	#N/A	#N/A
DNAAF2	#N/A	#N/A
GRIN1	#N/A	#N/A
DDX51	#N/A	#N/A
ASH1L	#N/A	#N/A
SPON1	#N/A	#N/A
PRR11	#N/A	#N/A
FLCN	#N/A	#N/A
KIAA0317	#N/A	#N/A
PPAP2C	#N/A	#N/A
OSBPL6	#N/A	#N/A
ANKRD13B	#N/A	#N/A
CORO6	#N/A	#N/A
CD200	#N/A	#N/A
UBE2R2	#N/A	#N/A
TMEM106B	#N/A	#N/A
OSBPL11	#N/A	#N/A
MORN5	#N/A	#N/A
LHX6	#N/A	#N/A
RBM23	#N/A	#N/A
PRKCB	#N/A	#N/A
CACNG3	#N/A	#N/A
ARRB1	#N/A	#N/A
FNDC4	#N/A	#N/A
RELL1	#N/A	#N/A
UNC13C	#N/A	#N/A
NMRAL1	#N/A	#N/A
SPNS2	#N/A	#N/A
GPR158	#N/A	#N/A
ADRBK1	#N/A	#N/A
TOR1AIP1	#N/A	#N/A
ELFN2	#N/A	#N/A
PRPH	#N/A	#N/A
PFKP	#N/A	#N/A
Pvit_15638	#N/A	#N/A
MOGS	#N/A	#N/A
ARHGAP29	#N/A	#N/A
MEGF6	#N/A	#N/A
RASSF1	#N/A	#N/A
KLHL21	#N/A	#N/A
SLC17A6	#N/A	#N/A
AGO4	#N/A	#N/A
PTK7	#N/A	#N/A
DDX60	#N/A	#N/A
FAM159A	#N/A	#N/A
DTL	#N/A	#N/A
WBP1	#N/A	#N/A
MAGI1	#N/A	#N/A
MGAT5	#N/A	#N/A
PBLD	#N/A	#N/A
Pvit_03145	#N/A	#N/A
SAMD8	#N/A	#N/A
ZFP91	#N/A	#N/A
U2AF2	#N/A	#N/A
SLC18A2	#N/A	#N/A
PTBP3	#N/A	#N/A
TXLNB	#N/A	#N/A
NCAN	#N/A	#N/A
FAM19A1	#N/A	#N/A
C22ORF23	#N/A	#N/A
CSRNP3	#N/A	#N/A
FLNB	#N/A	#N/A
CLCN4	#N/A	#N/A
GPD1L	#N/A	#N/A
CAPN2	#N/A	#N/A
PGLYRP3	#N/A	#N/A
STK32A	#N/A	#N/A
HNRNPA3	#N/A	#N/A
SLC6A17	#N/A	#N/A
STXBP5	#N/A	#N/A
DHRS13	#N/A	#N/A
AJAP1	#N/A	#N/A
JAG1	#N/A	#N/A
ABO.1	#N/A	#N/A
ZNF576	#N/A	#N/A
TJAP1	#N/A	#N/A
SKIL	#N/A	#N/A
KIAA1024	#N/A	#N/A
CCDC42	#N/A	#N/A
MEPCE	#N/A	#N/A
USF2	#N/A	#N/A
Pvit_10860	#N/A	#N/A
FAM70A	#N/A	#N/A
CRKL	#N/A	#N/A
BHLHE40	#N/A	#N/A
SPAG6	#N/A	#N/A
RNF121	#N/A	#N/A
C1GALT1A	#N/A	#N/A
SEC24C	#N/A	#N/A
CABIN1	#N/A	#N/A
Pvit_14642	#N/A	#N/A
NR4A2	#N/A	#N/A
KDM2A	#N/A	#N/A
CLIC4	#N/A	#N/A
SYPL1	#N/A	#N/A
TRIM47	#N/A	#N/A
ACOX1	#N/A	#N/A
RHOBTB2	#N/A	#N/A
CLEC2B	#N/A	#N/A
ISLR2	#N/A	#N/A
CACNB1	#N/A	#N/A
LRRC9	#N/A	#N/A
SLC4A4	#N/A	#N/A
SLC7A1	#N/A	#N/A
ITPKB	#N/A	#N/A
CRLF3	#N/A	#N/A
ETF1	#N/A	#N/A
GJB1	#N/A	#N/A
GLTSCR1	#N/A	#N/A
ITGA7	#N/A	#N/A
MAP3K1	#N/A	#N/A
AGAP2	#N/A	#N/A
ADAD2	#N/A	#N/A
WDR24	#N/A	#N/A
GPR12	#N/A	#N/A
CACNA1C	#N/A	#N/A
GRPEL2	#N/A	#N/A
MR1	#N/A	#N/A
PTPRE	#N/A	#N/A
CGN	#N/A	#N/A
FAM155B	#N/A	#N/A
TAX1BP1	#N/A	#N/A
BAIAP2	#N/A	#N/A
BBS1	#N/A	#N/A
EMID1	#N/A	#N/A
ZZEF1	#N/A	#N/A
PPPDE2	#N/A	#N/A
Pvit_07075	#N/A	#N/A
SEPSECS	#N/A	#N/A
MPZL1	#N/A	#N/A
TARS2	#N/A	#N/A
PHKG1	#N/A	#N/A
IL6ST	#N/A	#N/A
MOB1B	#N/A	#N/A
GIT2	#N/A	#N/A
LYPD6B	#N/A	#N/A
CEP135	#N/A	#N/A
PDZD8	#N/A	#N/A
TTBK1	#N/A	#N/A
F1P4F0	#N/A	#N/A
TSPAN12	#N/A	#N/A
RPUSD1	#N/A	#N/A
RNF125	#N/A	#N/A
ANKRD49	#N/A	#N/A
QRICH1	#N/A	#N/A
STAC	#N/A	#N/A
DHRS3	#N/A	#N/A
MPRIP	#N/A	#N/A
TIMM17B	#N/A	#N/A
FNBP1L	#N/A	#N/A
PKP2	#N/A	#N/A
ISM2	#N/A	#N/A
WASH6P	#N/A	#N/A
C1QL2	#N/A	#N/A
SHE	#N/A	#N/A
RASL11A	#N/A	#N/A
CYP20A1	#N/A	#N/A
SLC2A10	#N/A	#N/A
RHPN1	#N/A	#N/A
XKR7	#N/A	#N/A
METAP1	#N/A	#N/A
MAP2K3	#N/A	#N/A
OBFC2A	#N/A	#N/A
CDK5RAP2	#N/A	#N/A
OSCP1	#N/A	#N/A
NR4A3	#N/A	#N/A
IGLV3-21	#N/A	#N/A
STAG2	#N/A	#N/A
C1ORF198	#N/A	#N/A
XDH	#N/A	#N/A
NSF	#N/A	#N/A
DERL3	#N/A	#N/A
DENND1A	#N/A	#N/A
ACR	#N/A	#N/A
CPSF4	#N/A	#N/A
TMEM183A	#N/A	#N/A
CYP26B1	#N/A	#N/A
RHO	#N/A	#N/A
STRN	#N/A	#N/A
CHST13	#N/A	#N/A
MYO6	#N/A	#N/A
PPP1R3F	#N/A	#N/A
ADCYAP1	#N/A	#N/A
ZFYVE26	#N/A	#N/A
SNAP25	#N/A	#N/A
TP53I11	#N/A	#N/A
ASXL1	#N/A	#N/A
PIK3R1	#N/A	#N/A
ADSSL1	#N/A	#N/A
RAMP2	#N/A	#N/A
WNK4	#N/A	#N/A
ATP1B2	#N/A	#N/A
HDAC5	#N/A	#N/A
PDE7B	#N/A	#N/A
BCLAF1	#N/A	#N/A
SLC38A5	#N/A	#N/A
NSD1	#N/A	#N/A
ZBTB39	#N/A	#N/A
WDYHV1	#N/A	#N/A
LOC100288814	#N/A	#N/A
FAM45A	#N/A	#N/A
CDK18	#N/A	#N/A
SALL1	#N/A	#N/A
SLC16A7	#N/A	#N/A
CDH12	#N/A	#N/A
CECR5	#N/A	#N/A
B9D1	#N/A	#N/A
TMEM244	#N/A	#N/A
LMLN	#N/A	#N/A
WASF3	#N/A	#N/A
CHURC1	#N/A	#N/A
MFAP3L	#N/A	#N/A
NEK5	#N/A	#N/A
SOGA1	#N/A	#N/A
NLK	#N/A	#N/A
TMEM63C	#N/A	#N/A
MCOLN2	#N/A	#N/A
TMX4	#N/A	#N/A
VPS13C	#N/A	#N/A
GBP2	#N/A	#N/A
C17ORF104	#N/A	#N/A
CNN1	#N/A	#N/A
ALG11	#N/A	#N/A
PPAT	#N/A	#N/A
MBOAT7	#N/A	#N/A
TRPC3	#N/A	#N/A
TCP11	#N/A	#N/A
GFPT2	#N/A	#N/A
Pvit_18457	#N/A	#N/A
VIPR1	#N/A	#N/A
KCNK1	#N/A	#N/A
EPN3	#N/A	#N/A
KCNJ5	#N/A	#N/A
RGS16	#N/A	#N/A
KIAA2022	#N/A	#N/A
PTPN6	#N/A	#N/A
WDR87	#N/A	#N/A
DHCR24	#N/A	#N/A
PPP1R3D	#N/A	#N/A
NFIC	#N/A	#N/A
BICD2	#N/A	#N/A
MARCH7	#N/A	#N/A
USO1	#N/A	#N/A
KCNE4	#N/A	#N/A
TMEM135	#N/A	#N/A
SLC38A1	#N/A	#N/A
DBX2	#N/A	#N/A
XB-GENE-5830282	#N/A	#N/A
MAPKBP1	#N/A	#N/A
C13ORF33	#N/A	#N/A
DGKE	#N/A	#N/A
SLC30A1	#N/A	#N/A
MYNN	#N/A	#N/A
PHF6	#N/A	#N/A
DAGLA	#N/A	#N/A
PPP2R2C	#N/A	#N/A
ARHGAP42	#N/A	#N/A
TRPM3	#N/A	#N/A
AMN1	#N/A	#N/A
METTL20	#N/A	#N/A
ELMO2	#N/A	#N/A
CPEB1	#N/A	#N/A
WHSC2	#N/A	#N/A
ASNA1	#N/A	#N/A
ITGA6	#N/A	#N/A
THSD4	#N/A	#N/A
PCMTD2	#N/A	#N/A
SNX31	#N/A	#N/A
CTHRC1	#N/A	#N/A
GPD1	#N/A	#N/A
RELN	#N/A	#N/A
RAPGEFL1	#N/A	#N/A
Pvit_14456	#N/A	#N/A
ANKRA2	#N/A	#N/A
TTLL11	#N/A	#N/A
DAB2IP	#N/A	#N/A
TMEM38B	#N/A	#N/A
GTSF1	#N/A	#N/A
IRGF3	#N/A	#N/A
PTPRB	#N/A	#N/A
MOK	#N/A	#N/A

## Sheet: Common Downregulated
Target	mRNA Fold Change	mRNA FDR
BNIPL	-4.60557	5.84e-05
COL6A6	-4.20351	1.99e-06
IKBKE	-3.92642	1.2e-06
ZDHHC23	-3.67492	4.8e-10
HHIPL2	-3.64641	0.000196852
MAG	-3.38629	0.0135656
FAN1	-3.28854	1.69e-06
ZBTB12	-3.23378	1.07e-08
POLG	-3.16238	6.93e-10
SPATA5L1	-3.15168	2.93e-08
ASRGL1	-3.06959	1.41e-07
CABZ01081490.1	-3.05148	0.00135691
ITGA2B	-3.03751	0.000733117
VIT	-2.99931	0.00103498
SYNPO2	-2.99023	0.0415512
CTSL2	-2.84505	0.030888
ZBED6	-2.82175	3.08e-07
BTBD19	-2.79287	0.00135105
CNP	-2.77977	0.0105215
EZH1	-2.77014	1.87e-08
CARNS1	-2.74355	0.000735537
METTL8	-2.73874	1.32e-06
ASPA	-2.7288	0.0161876
GSTT1B	-2.7281	5.54e-05
HSD11B1L	-2.70146	4.59e-07
FAM194A	-2.70091	0.00129882
LYAR	-2.68748	4.84e-08
C1ORF228	-2.67762	2.71e-06
JMJD8	-2.65438	0.000193989
BRAT1	-2.64784	2.2e-07
TRIM7	-2.61407	0.00421502
HLA-B	-2.59149	0.00933904
ADAMTS17	-2.59096	0.000213096
FRRS1	-2.5869	0.00121447
EML2	-2.58617	0.00126038
PAQR6	-2.58473	0.0347029
HSD17B6	-2.58434	0.00754797
RCN1	-2.58269	9.07e-05
N4BP2L1	-2.53063	2.76e-05
SMC1B	-2.5101	0.000256798
SRSF12	-2.50303	1.83e-09
OXCT1	-2.50149	2.62e-05
NIT2	-2.4734	4.56e-07
XB-GENE-5818975	-2.47074	0.000483516
NP_001005718.1	-2.47001	3.72e-05
CAPN6	-2.41515	0.00259871
IFT27	-2.41463	5.89e-08
Pvit_05767	-2.40492	3.64e-05
TREM2	-2.39959	0.0455578
VWA2	-2.37157	0.00295808
ENDOV	-2.36979	9.52e-05
IGFBP5	-2.35376	4.99e-05
AMY1A	-2.33914	8.76e-05
FOLH1	-2.31383	0.00252891
MMRN2	-2.30847	0.00298582
ADCK1	-2.28439	0.000267035
IL31RA	-2.27434	0.000430587
LDB2	-2.26384	0.0178806
PLCD3	-2.25523	3.32e-05
FREM1	-2.24836	0.00103194
XPNPEP1	-2.24709	0.00435556
WDFY4	-2.23232	0.0038257
MUL1	-2.22875	4.61e-05
CIRBP	-2.21681	2.66e-06
TCHP	-2.21046	0.000722505
KIAA1199	-2.18765	0.00285903
EFCAB2	-2.17347	0.0042129
SLC20A2	-2.15428	3.6e-05
NPHP4	-2.15056	4.86e-05
ARHGEF37	-2.14538	1.48e-05
UACA	-2.14458	0.00253733
PPOX	-2.12963	0.000708001
FN3K	-2.12519	0.00434058
WDR16	-2.08225	0.0463238
ST13	-2.07394	0.00519834
METTL7A	-2.06741	5.19e-05
SCAMP4	-2.06356	0.00113565
IGDCC4	-2.06139	0.000289707
DOLK	-2.05945	0.00039834
ENKUR	-2.05706	0.0250547
MED16	-2.04725	7.11e-05
HPGD	-2.03809	0.0142546
SLC4A1	-2.02403	0.00163483
GLT1D1	-2.01105	0.000226925
SCLY	-2.00926	2.37e-05
BIN2	-1.99839	0.0336122
LAMTOR3	-1.99106	2.32e-07
ARSD	-1.98285	8.78e-05
PRCP	-1.96611	0.000479605
SEMA6C	-1.93627	2.96e-05
CU638692.2	-1.93066	0.000257395
IRAK1	-1.92585	1.07e-05
TTI2	-1.92362	4.84e-06
EIF2C1	-1.91362	3.85e-06
DAPK3	-1.90334	1.44e-05
RWDD4	-1.88944	5.18e-07
PRAF2	-1.88157	0.00880216
CCDC65	-1.87773	0.0273988
CABYR	-1.86863	0.00252914
ZGC:158614	-1.86509	0.0112872
MBLAC1	-1.85726	0.00173035
FRAS1	-1.85092	0.00439845
ARRDC2	-1.84388	0.00523806
IQCG	-1.84118	0.0220992
CAMK2A	-1.82666	0.0278057
CDC7	-1.82319	0.0217739
PTPRG	-1.79468	0.00651823
LMF1	-1.78358	0.0106418
SI:CH211-14K19.7	-1.78084	0.00330706
FBLN5	-1.76539	0.0197246
Q5ZIZ3	-1.76442	1.39e-05
RCC2	-1.75347	0.00161212
METTL21A	-1.7393	0.00309231
EPS15L1	-1.73493	0.0392903
PIK3IP1	-1.72648	0.0014774
CXXC1	-1.71874	0.000183143
Q9W6F6	-1.71048	0.00107945
SH3PXD2A	-1.70063	0.000455171
ERCC8	-1.6998	0.00542756
PPIA	-1.69875	0.00683027
VSIG4	-1.69851	0.0315064
MPP7	-1.69268	0.0122785
ZNF470	-1.68636	0.00171655
SPINK2	-1.68106	0.0282686
ZNF197	-1.6719	0.00348101
DNASE1L1	-1.66406	0.0420523
DFFA	-1.66122	0.00228192
ANKRD40	-1.65195	0.0442148
BCAT2	-1.64793	0.00504267
MPST	-1.64786	0.00101274
MEF2BNB-MEF2B	-1.64664	0.0031566
TMEM107	-1.63872	0.0270907
TEAD1	-1.62983	0.0116493
CROCC	-1.62482	0.011545
DUSP16	-1.61642	0.0154227
SH3D19	-1.60805	0.00624797
NDRG3	-1.60796	0.0165763
DCP1B	-1.60602	0.0126008
TNFSF10	-1.59772	0.0124638
FNBP1	-1.57543	0.0157261
ELMOD2	-1.56543	0.00110618
MVP	-1.54262	0.00386403
CTH	-1.54115	0.00123364
C8ORF82	-1.53499	0.00786593
IQCB1	-1.53387	0.00166195
ERMP1	-1.51874	0.0117261
C1QTNF1	-1.50897	0.0342114
C15ORF23	-1.50895	0.00219625
PEPD	-1.50338	0.00106294
CNOT3	-1.50107	0.000377188
ARSK	-1.4964	0.000469792
PSEN2	-1.48648	0.0015629
C20ORF160	-1.48378	0.0257148
DSEL	-1.4826	0.0330955
EMP2	-1.48183	0.00653332
CNN2	-1.47103	0.00519834
AASS	-1.46762	0.0257149
BNC2	-1.45869	0.036069
ZGC:113263	-1.45213	0.0054465
SUGP1	-1.45075	0.000336104
TOMM40L	-1.44921	0.00867822
Q7SX83	-1.44363	0.000652026
C14ORF101	-1.44262	0.0064879
TACO1	-1.42724	0.0024507
SLC35E1	-1.42675	0.000108638
SLC6A8	-1.42166	0.00277912
SLC25A42	-1.41054	0.0402124
PECR	-1.40542	0.00105689
PLSCR3B	-1.39224	0.0257149
GTPBP3	-1.38975	0.0229937
KIAA1161	-1.37466	0.00551122
SUOX	-1.37339	0.00827972
ARSA	-1.3671	0.0254944
PROM2	-1.3654	0.00546767
C16ORF58	-1.36278	0.00563131
ZNF420	-1.35848	0.0142093
DOK7	-1.35767	0.00624797
F1NNP2	-1.3517	0.00192159
LYPLAL1	-1.35122	0.00746727
ZNF784	-1.35112	0.00867822
TMOD3	-1.34347	0.000840975
RNASEH2A	-1.33759	0.0284506
ANGEL1	-1.32324	0.0470027
MFN2	-1.32319	0.0423384
NADSYN1	-1.31909	0.0122555
ABT1	-1.3132	0.0099288
PDPR	-1.30285	0.0127591
ACTR2A	-1.29215	0.00697266
LIAS	-1.28606	0.00137311
NDUFB4	-1.28312	0.0229715
F1P3E1	-1.27986	0.0343086
CETN3	-1.27621	0.00230924
COQ6	-1.27075	0.00229446
PIGX	-1.25496	0.00408958
NR2E3	-1.25426	0.0302998
CUEDC1	-1.25072	0.0305469
BCL7B	-1.24819	0.0115214
FAM203A	-1.2444	0.0301096
C19ORF12	-1.23536	0.0387476
DCLRE1C	-1.23331	0.0464832
LIPE	-1.23291	0.047927
IDH3B	-1.22239	0.00269349
ACAD8	-1.20957	0.0306871
RALY	-1.20943	0.0137343
PXDN	-1.20369	0.0113177
NPRL2	-1.19351	0.00915737
TBL1XR1	-1.17466	0.00520911
RORC	-1.16817	0.0480755
GTPBP1	-1.15491	0.00384651
MON1A	-1.15443	0.0472101
BCS1L	-1.15148	0.0407066
ZBTB45	-1.14812	0.0236816
SLC7A3	-1.1422	0.0152104
SH3G1	-1.13781	0.0287479
MPV17	-1.13506	0.048081
MFSD9	-1.13254	0.0293459
RASA3	-1.11875	0.0119244
ZSCAN2	-1.11227	0.0287619
SNF8	-1.11161	0.017333
VPS53	-1.10983	0.0114476
CCDC71	-1.10221	0.0125454
CPSF2	-1.1021	0.00947419
DNASE2	-1.09508	0.0472731
GLUD1	-1.09272	0.0372241
TMED5	-1.07029	0.0161184
PCGF6	-1.06786	0.0159355
MRPS10	-1.06111	0.0208093
MANEA	-1.05933	0.039319
ALG6	-1.05459	0.0270361
RAB30	-1.04559	0.0150971
TXNRD2	-1.04235	0.0455966
METTL22	-1.04177	0.0368411
ELMOD3	-1.03739	0.0119827
IREB2	-1.03644	0.0150419
UROS	-1.02992	0.0147017
CDK19	-1.01659	0.00777802
ZNF827	-1.01432	0.0269763
LRSAM1	-1.01383	0.0226129
WU:FK11D03	-1.01119	0.0419812
FTSJ1	-1.00264	0.0340437
ZNF665	-0.999939	0.0304493
KIAA0895L	-0.998863	0.00717256
SLC38A9	-0.995091	0.037753
ARL2BP	-0.98802	0.0387476
HRAS	-0.975373	0.0348683
ASCC3	-0.962863	0.0213407
MRPS31	-0.960522	0.0365559
CSTF3	-0.947961	0.0419058
FBXW2	-0.947091	0.0479469
ZNF91	-0.939376	0.0389904
TRAPPC1	-0.880234	0.0339531
CBX1	-0.861228	0.0398673
GOLGA3	-0.821079	0.0455966
ZNF208	-0.805741	0.0309773
AGFG1	-0.778715	0.0481199
HCFC1	0.749759	0.0424817
GIGYF1	0.753407	0.0439477
RNF185	0.768335	0.0300413
KDM1A	0.785719	0.047927
SRCAP	0.806333	0.0340367
ZCCHC2	0.808222	0.028627
ZC3H7A	0.815166	0.0288461
TRIM39	0.820822	0.0443538
CSK21	0.821192	0.0302948
GABPA	0.82138	0.024014
STAMBP	0.837647	0.0476814
AP1G1	0.837705	0.012782
ARPP19	0.840528	0.0401727
ZBTB5	0.845912	0.0249396
SAAL1	0.846902	0.0176456
FGOP2	0.848705	0.0421105
TPRA1	0.852514	0.0271241
SIN3B	0.854831	0.0212684
GMPS	0.859407	0.0119256
ZNF160	0.866847	0.0433002
Q5ZI44	0.875372	0.0376189
VKORC1L1	0.875393	0.0265328
PRKAG1	0.888417	0.0257171
ZNF652	0.893771	0.007214
NOTCH3	0.89494	0.0116515
FMR1	0.896276	0.031729
PIAS3	0.899692	0.0248978
ATP7A	0.903326	0.0128925
RNF145	0.911181	0.0159721
TAF6	0.914925	0.0173707
VSTM4	0.923551	0.0269009
PSMC4	0.9259	0.0394017
PHC3	0.932139	0.00569635
ZNF879	0.935358	0.0315266
FBXW7	0.935896	0.0293221
CSK22	0.93825	0.0038257
USE1	0.945739	0.0273272
RELA	0.948953	0.0406944
RAB22A	0.951222	0.0125334
TNKS1BP1	0.953184	0.0144355
GRK6	0.955989	0.0124638
PLEKHA1	0.963243	0.00532981
WDR26	0.964319	0.0254956
C4ORF34	0.966871	0.0284894
IDI1	0.967152	0.0277572
AHR	0.96836	0.0150419
SYAP1	0.971703	0.0183007
VAMP7	0.982784	0.00611654
VMA21	0.986034	0.00618152
XB-GENE-5854345	0.986882	0.0244514
DCK	0.989413	0.0403054
PPP1R12C	0.990234	0.0279683
ZNF384	0.9925	0.00370589
MARH5	0.992987	0.0103975
NOL9	0.994127	0.0180192
RBM6	1.00041	0.00324599
SMEK2	1.00166	0.0104655
Q5ZKB0	1.00376	0.0361565
NEURL1B	1.0103	0.0195434
NOP2	1.01358	0.00993083
VPS37A	1.01605	0.00359061
AANAT	1.02132	0.00936971
FAM160B2	1.03092	0.00415511
MAPK8	1.0319	0.0197898
CRTC2	1.03347	0.00364132
ARID4A	1.03681	0.00263707
Q5ZMA7	1.04036	0.0122555
FAM91A1	1.04151	0.0127745
GPR56	1.04585	0.0273284
CRTC1	1.04593	0.0197429
NCOA6	1.04844	0.00259514
UBE2M	1.05268	0.0150419
TGOLN2	1.05731	0.0153605
RSC1A1	1.05939	0.0213247
CRAMP1L	1.06044	0.00252009
RFA1	1.0632	0.00490963
API5	1.06474	0.0145015
HSPA14	1.0656	0.00464543
SLC39A7	1.0681	0.0425643
EIF2C3	1.07052	0.00127183
MAP3K3	1.07263	0.00119975
LRRC58	1.07534	0.00744671
EPT1	1.07865	0.0481598
ZC3H4	1.09288	0.000706778
MAFK	1.09469	0.0144919
USP39	1.09568	0.00277137
PSME3	1.09598	0.00144944
Q5F3L5	1.10027	0.0349826
SFPQ	1.10083	0.0260428
CYTSA	1.10105	0.0229052
HNRNPA1	1.10406	0.0268674
Q5ZL80	1.10429	0.00814348
C7ORF70	1.10453	0.00324599
KIAA1530	1.10478	0.00218497
TMED9	1.11253	0.00377871
CSRNP1	1.11328	0.0115673
DNAL1	1.11336	0.0430062
PTPN23	1.11437	0.000584899
GEMIN2	1.1174	0.00105689
MSL2	1.11967	0.00355602
SHOC2	1.12319	0.0028072
MYH9	1.1342	0.0229937
DHX30	1.13704	0.00225893
DGCR8	1.13997	0.000485426
DHX37	1.14462	0.0020319
SGTB	1.14871	0.0113072
UBE2Z	1.15588	0.00200179
LETM1	1.1633	0.00532981
MTCP1	1.16492	0.0331388
PHF13	1.17509	0.00104627
OSBPL9	1.18426	0.00302556
LGALSL	1.19215	0.00111015
C20ORF20	1.19504	0.00394406
RAB40C	1.19933	0.00220789
ZBED1	1.20382	0.0198302
TMEM175	1.21541	0.00295954
BRPF1	1.21658	0.000296107
PAPD4	1.21937	0.000157109
SLC44A1	1.22372	0.00697151
HIF3A	1.22843	0.00408641
KLF6	1.23024	0.00341396
TMCC1	1.23146	0.00745199
CTU1	1.23433	0.0222818
MTA2	1.23736	0.000129862
MAPK9	1.23862	0.00192566
F1NTJ1	1.23886	0.00437179
WHSC1L1	1.24012	0.00165881
Q5ZLS5	1.24065	0.00743755
TNKS2	1.24629	0.00153892
SLX4	1.24746	6.87e-05
RNF20	1.25669	0.000272694
VCP	1.26323	0.0017145
MYO10.2	1.267	0.0166898
ZNF318	1.27297	0.00014588
YIPF5	1.27372	0.000681601
RPS6KB1	1.27419	0.0020588
ZNFX1	1.27724	0.023452
NUP133	1.27904	0.000208589
RASSF5	1.2802	0.0118158
Q5ZLN9	1.28451	0.00332871
BUD13	1.28468	0.000665566
AFF4	1.29819	0.000644479
CHD2	1.29847	0.00115154
WU:FA07B03	1.30807	0.0030427
PRRT3	1.30829	0.0228796
TSPO	1.31801	0.0301096
CNOT1	1.321	0.000772758
MAP3K4	1.32132	0.00141584
SPPL3	1.32217	0.00013276
FAF2	1.32363	0.000406704
NUS1	1.33391	4.05e-05
PHF17	1.33763	0.00149951
KDM4B	1.34015	0.000405097
WTIP	1.34756	0.00108388
HEATR6	1.35489	0.00118965
EPS8L2	1.36238	0.00325859
GOLT1B	1.36275	1.82e-05
PTN1	1.36441	0.00506517
ZNF180	1.37364	0.0106713
Q5ZLE7	1.3796	8.4e-05
Pvit_17016	1.37997	0.00973666
BRD1	1.38334	0.000159369
TNPO1	1.38496	0.000165725
ATXN7	1.38516	9.21e-05
WIPI2	1.38597	4.46e-05
FAM116A	1.39007	0.000444389
ALKBH5	1.39093	0.0126403
SBNO2	1.39445	7.48e-05
TLK1	1.40761	0.000234338
TMEM39A	1.4109	0.000357677
LONRF3	1.41499	0.0247723
SUZ12	1.41909	3.66e-05
ARL10	1.42491	0.0470027
NSMCE4A	1.44494	3.58e-05
GNL3	1.44732	9.52e-05
UBN2	1.45016	5.78e-06
TMEM30AA	1.45212	0.000628983
SEMA4B	1.45823	0.000205348
ZBED4	1.46659	1.71e-05
ISG20L2	1.4759	0.000264713
MXD1	1.48384	0.000169009
TFPI2	1.48396	0.00277137
ZRANB1	1.50536	0.000586713
TPST2	1.50694	5.15e-05
SLC35D1	1.50805	2.37e-05
ICMT	1.51015	1.06e-05
RNF216	1.51675	7.54e-06
TMEM57	1.51784	8.42e-07
CRK	1.519	2.36e-06
ORMDL2	1.52647	3.02e-06
MAFG	1.54028	0.000119864
TRIM41	1.54409	0.000119949
C14ORF43	1.54874	0.000194332
ZHX2	1.55497	0.00652768
KIF15	1.55556	0.0044271
HEY1	1.56062	0.00434042
NXF1	1.57494	3.27e-05
ANKRD11	1.57926	0.000116788
CU571336.1	1.58526	3.93e-05
ANKLE2	1.60894	7.31e-05
GCA	1.61017	9.34e-06
KRAS	1.61166	0.00909032
PPARGC1A	1.61988	0.00803617
FBXO45	1.62214	2.26e-06
ZDHHC5	1.63547	2.02e-07
SFXN3	1.63675	7.87e-06
DDX26B	1.63728	1.02e-07
NUP214	1.64553	2.37e-06
PICALM	1.65434	7.28e-05
SYS1	1.65736	0.000663541
HER6	1.66075	0.0150328
BRD2	1.66476	1.99e-06
SETD1A	1.66516	5.45e-08
GTF2H1	1.69431	4.17e-07
TANC2	1.71553	0.0389734
PER1	1.71628	0.000362935
FNIP1	1.72539	0.000107627
STAM2	1.72895	2.07e-05
USP36	1.77772	3.5e-08
EPC1	1.78014	1.99e-07
ZNF609	1.78049	1.5e-06
USP11	1.79733	2.58e-07
DYRK1A	1.80391	6.21e-06
SASS6	1.80794	1.06e-05
FBXL7	1.80843	8.76e-05
SLC1A5	1.80999	0.00295808
RPS6KA4	1.81331	0.00359061
AEBP2	1.81663	1.56e-05
SOCS6	1.82493	1.64e-09
POU6F1	1.83005	3.9e-06
SLC5A3	1.84487	0.000829526
LSM11	1.85241	0.000183628
CCNT1	1.88259	1.24e-06
AFF1	1.88307	6.34e-05
F1NZV6	1.91819	5.45e-08
YPEL4	1.92137	0.000520978
FUT11	1.92837	2.64e-07
FAM168B	1.94084	8.8e-06
TRIM71	1.94275	0.00435679
CPSF7	1.94845	3.74e-08
DAPL1	1.9555	7.46e-06
SMURF1	1.96316	3.17e-06
PIM2	1.98707	0.00217754
FOSL2	2.01868	5.52e-06
GNAI1	2.0455	1.48e-08
CTDSPL2	2.07852	5.03e-10
SH3BP1	2.08664	0.000157595
BAX	2.09436	9.73e-09
FAM199X	2.11889	2.79e-10
ERV3-1	2.14921	0.000260534
TRIP12	2.23602	4.84e-08
INO80D	2.46968	8.99e-11
SYNRG	2.51611	6.95e-05
ACRBP	2.53669	5.15e-05
CNTF	2.56534	4.04e-06
BX539340.1	2.85455	1.52e-10
C15ORF42	2.86122	2.48e-08
SI:DKEY-205H13.1	2.86129	0.000294523
SHROOM3	3.03737	2.46e-07
NANOG	3.04199	7.98e-05
ZBTB16	3.07664	4.42e-09
TP53INP1	3.13204	2.31e-08
NELF	3.15184	1e-05
PIM1	3.17036	5.16e-10
LRRC43	3.39956	1.33e-08
FKBP5	3.76805	4.32e-15
TGIF2	4.47111	9.8e-08
S100A9	4.47984	3.8e-08
CDKN1A	4.51729	5.32e-15
NFIL3-2	4.73859	2.29e-14
PRSS55	6.44623	1.02e-25
SF3B4	#N/A	#N/A
SLC7A6	#N/A	#N/A
SLC7A6OS	#N/A	#N/A
CETN2	#N/A	#N/A
EPHA4	#N/A	#N/A
FGD1	#N/A	#N/A
LYSMD2	#N/A	#N/A
SRCIN1	#N/A	#N/A
FNDC5	#N/A	#N/A
LANCL2	#N/A	#N/A
PIGT	#N/A	#N/A
FRG1.1	#N/A	#N/A
C3ORF38	#N/A	#N/A
OSBPL8	#N/A	#N/A
PDE8B	#N/A	#N/A
CDC37L1	#N/A	#N/A
MTRF1L	#N/A	#N/A
MMP15	#N/A	#N/A
P4HTM	#N/A	#N/A
CADH6	#N/A	#N/A
NECAP1	#N/A	#N/A
DUSP5	#N/A	#N/A
C20ORF24	#N/A	#N/A
DDR1	#N/A	#N/A
ZNF488	#N/A	#N/A
CA144	#N/A	#N/A
L3MBTL3	#N/A	#N/A
MLL5	#N/A	#N/A
LIG1	#N/A	#N/A
MITF	#N/A	#N/A
OS9	#N/A	#N/A
ZNF167	#N/A	#N/A
PPFIA4	#N/A	#N/A
UBL4A	#N/A	#N/A
ARHGAP23	#N/A	#N/A
TRAF3IP1	#N/A	#N/A
LRRK2	#N/A	#N/A
SMTNL1	#N/A	#N/A
DKC1	#N/A	#N/A
MPP1	#N/A	#N/A
HOXC3	#N/A	#N/A
STX12	#N/A	#N/A
OSTBETA.1	#N/A	#N/A
DLG4	#N/A	#N/A
FA46C	#N/A	#N/A
SCRIB	#N/A	#N/A
MGAT5	#N/A	#N/A
FGD4	#N/A	#N/A
DHX58	#N/A	#N/A
COL4A4	#N/A	#N/A
TMEM189	#N/A	#N/A
DOCK5	#N/A	#N/A
INO80	#N/A	#N/A
LARP4	#N/A	#N/A
XB-GENE-986079	#N/A	#N/A
PARG	#N/A	#N/A
HDAC11	#N/A	#N/A
AJAP1	#N/A	#N/A
KIAA0556	#N/A	#N/A
SRPK2	#N/A	#N/A
SI:CH211-288D18.1	#N/A	#N/A
GRIP2	#N/A	#N/A
SH3RF1	#N/A	#N/A
ZGC:153738	#N/A	#N/A
VPS72	#N/A	#N/A
CFDP1	#N/A	#N/A
ASPG	#N/A	#N/A
CDK5RAP1	#N/A	#N/A
GBP1	#N/A	#N/A
ATF7IP2	#N/A	#N/A
BIN1	#N/A	#N/A
MFSD4	#N/A	#N/A
LYPLA2	#N/A	#N/A
ADAMTSL4	#N/A	#N/A
STOX2	#N/A	#N/A
Pvit_06717	#N/A	#N/A
HOMER3	#N/A	#N/A
FIBCD1	#N/A	#N/A
IRF9	#N/A	#N/A
MCRS1	#N/A	#N/A
KCNH3	#N/A	#N/A
ABHD8	#N/A	#N/A
TACR3	#N/A	#N/A
BRWD3	#N/A	#N/A
UBR5	#N/A	#N/A
F1NGR8	#N/A	#N/A
LGR4	#N/A	#N/A
THRSP	#N/A	#N/A
CHST10	#N/A	#N/A
GABARAPL2	#N/A	#N/A
KCND2	#N/A	#N/A
SMCR7	#N/A	#N/A
RFTN1	#N/A	#N/A
Q802E6	#N/A	#N/A
Q9YI58	#N/A	#N/A
TMEM63C	#N/A	#N/A
MYBL1	#N/A	#N/A
Pvit_14840	#N/A	#N/A
TMX4	#N/A	#N/A
GPR22	#N/A	#N/A
XB-GENE-5809894	#N/A	#N/A
Pvit_12071	#N/A	#N/A
NFASC	#N/A	#N/A
ETNK2	#N/A	#N/A
Q9YHW6	#N/A	#N/A
PRICKLE3	#N/A	#N/A
FOXP1	#N/A	#N/A
C6ORF106	#N/A	#N/A
C1ORF93	#N/A	#N/A
AMOTL1	#N/A	#N/A
ANKRD9	#N/A	#N/A
STARD4	#N/A	#N/A
Pvit_19365	#N/A	#N/A
NUFIP1	#N/A	#N/A
GBA	#N/A	#N/A
KBTBD4	#N/A	#N/A
MYD88	#N/A	#N/A
KIF5C	#N/A	#N/A
AKAP4	#N/A	#N/A
FEV	#N/A	#N/A
SOAT1	#N/A	#N/A
PPT2	#N/A	#N/A
Q5ZM56	#N/A	#N/A
STC1	#N/A	#N/A
CUL7	#N/A	#N/A
SOGA2	#N/A	#N/A
TSPAN12	#N/A	#N/A
CEACAM19	#N/A	#N/A
GALNS	#N/A	#N/A
RL5	#N/A	#N/A
COX5A	#N/A	#N/A
TUBA8	#N/A	#N/A
SI:CH211-154O6.6	#N/A	#N/A
FAM174A	#N/A	#N/A
NRBP2	#N/A	#N/A
BTN1A1	#N/A	#N/A
TBC1D2B	#N/A	#N/A
FCN2	#N/A	#N/A
WRB	#N/A	#N/A
THNSL2	#N/A	#N/A
CDC40	#N/A	#N/A
Pvit_06360	#N/A	#N/A
MMEL1	#N/A	#N/A
Q5ZI00	#N/A	#N/A
Pvit_03273	#N/A	#N/A
PAPSS2	#N/A	#N/A
CO044	#N/A	#N/A
PAK2	#N/A	#N/A
SH3RF2	#N/A	#N/A
CHCHD4	#N/A	#N/A
TBC1D4	#N/A	#N/A
C16ORF42	#N/A	#N/A
PHOSPHO1	#N/A	#N/A
FBN2	#N/A	#N/A
WNT7B	#N/A	#N/A
USP34	#N/A	#N/A
TMEM106B	#N/A	#N/A
ABO.1	#N/A	#N/A
PITPNM3	#N/A	#N/A
TRIM9	#N/A	#N/A
NCDN	#N/A	#N/A
TSPAN5	#N/A	#N/A
ATP5F1	#N/A	#N/A
ABCA1	#N/A	#N/A
SNX4	#N/A	#N/A
PEX5L	#N/A	#N/A
LZTR1	#N/A	#N/A
IPO9	#N/A	#N/A
GABRA2	#N/A	#N/A
YIPF2	#N/A	#N/A
IGSF3	#N/A	#N/A
ADPRH	#N/A	#N/A
NPC2	#N/A	#N/A
SRSF3	#N/A	#N/A
EDARADD	#N/A	#N/A
RBM3	#N/A	#N/A
ABCB6	#N/A	#N/A
GDI1	#N/A	#N/A
DENND1B	#N/A	#N/A
MSI1	#N/A	#N/A
RPRML	#N/A	#N/A
MPV17L2	#N/A	#N/A
PPIL6	#N/A	#N/A
CAMK2B	#N/A	#N/A
STARD7	#N/A	#N/A
ATP1B2	#N/A	#N/A
Pvit_10475	#N/A	#N/A
TMEM9	#N/A	#N/A
CNTNAP1	#N/A	#N/A
NUMA1	#N/A	#N/A
PI4KB	#N/A	#N/A
ANKS4B	#N/A	#N/A
ALOXE3	#N/A	#N/A
C10ORF107	#N/A	#N/A
NCEH1	#N/A	#N/A
SDHB	#N/A	#N/A
CTNND1	#N/A	#N/A
MAP7D1	#N/A	#N/A
TMEM151B	#N/A	#N/A
MBTD1	#N/A	#N/A
IMPACT	#N/A	#N/A
CLIC4	#N/A	#N/A
XPR1	#N/A	#N/A
Q5ZHT8	#N/A	#N/A
UROD	#N/A	#N/A
PIGY	#N/A	#N/A
FRMD6	#N/A	#N/A
HARBI1	#N/A	#N/A
TRAPPC2	#N/A	#N/A
PTPRN	#N/A	#N/A
F1NWA8	#N/A	#N/A
SRC	#N/A	#N/A
FGL1	#N/A	#N/A
WFDC5	#N/A	#N/A
TMEM198	#N/A	#N/A
DGKA	#N/A	#N/A
TCEB3	#N/A	#N/A
E1BS63	#N/A	#N/A
CREB3L2	#N/A	#N/A
TNRC6C	#N/A	#N/A
PROCR	#N/A	#N/A
METTL23	#N/A	#N/A
ULK2	#N/A	#N/A
NUDT1	#N/A	#N/A
SNX8	#N/A	#N/A
MAP4	#N/A	#N/A
KATNA1	#N/A	#N/A
C6ORF72	#N/A	#N/A
CC2D1B	#N/A	#N/A
ZFYVE9	#N/A	#N/A
SHISA5	#N/A	#N/A
SLC24A4	#N/A	#N/A
PLS1	#N/A	#N/A
CTBP2	#N/A	#N/A
PSG9	#N/A	#N/A
PDE2A	#N/A	#N/A
MTUS2	#N/A	#N/A
Q5ZLF8	#N/A	#N/A
Q5F473	#N/A	#N/A
TRIM25	#N/A	#N/A
KLHL25	#N/A	#N/A
STYX	#N/A	#N/A
CCDC75	#N/A	#N/A
FSTL3	#N/A	#N/A
EHBP1L1B	#N/A	#N/A
ETV2	#N/A	#N/A
TUB	#N/A	#N/A
SLC39A6	#N/A	#N/A
SLC8A2	#N/A	#N/A
C20ORF194	#N/A	#N/A
SLC38A6	#N/A	#N/A
PDHB	#N/A	#N/A
FAM3D	#N/A	#N/A
PSMD7	#N/A	#N/A
NENF	#N/A	#N/A
EPHB6	#N/A	#N/A
ERRFI1	#N/A	#N/A
ADPRHL2	#N/A	#N/A
PXK	#N/A	#N/A
CLSTN1	#N/A	#N/A
GLMN	#N/A	#N/A
C1ORF146	#N/A	#N/A
Pvit_04931	#N/A	#N/A
TSPAN2	#N/A	#N/A
GTPBP4	#N/A	#N/A
CCDC64	#N/A	#N/A
SYPL2	#N/A	#N/A
SHCBP1L	#N/A	#N/A
BAI1	#N/A	#N/A
RXRB	#N/A	#N/A
GRPEL1	#N/A	#N/A
AFAP1	#N/A	#N/A
FAM193A	#N/A	#N/A
RNF169	#N/A	#N/A
PAQR7	#N/A	#N/A
NOM1	#N/A	#N/A
FAM19A1	#N/A	#N/A
ACACA	#N/A	#N/A
LHX1	#N/A	#N/A
SPAG5	#N/A	#N/A
HMBOX1	#N/A	#N/A
KIF13B	#N/A	#N/A
METAP2	#N/A	#N/A
USP44	#N/A	#N/A
C19H17ORF85	#N/A	#N/A
PORCN	#N/A	#N/A
SI:DKEY-21O19.6	#N/A	#N/A
PDE1A	#N/A	#N/A
CRKL	#N/A	#N/A
SYDE2	#N/A	#N/A
CALU	#N/A	#N/A
PCSK1	#N/A	#N/A
SORL1	#N/A	#N/A
MED28	#N/A	#N/A
ZNF45	#N/A	#N/A
IGSF8	#N/A	#N/A
ZNF638	#N/A	#N/A
C19ORF21	#N/A	#N/A
ESF1	#N/A	#N/A
FAM49A	#N/A	#N/A
MKL2	#N/A	#N/A
SI:CH211-278J3.3	#N/A	#N/A
F1P594	#N/A	#N/A
QRSL1	#N/A	#N/A
ABI2	#N/A	#N/A
MSANTD3	#N/A	#N/A
ARF6.2	#N/A	#N/A
HPCA	#N/A	#N/A
ZNF398	#N/A	#N/A
SCARB2	#N/A	#N/A
NMT1	#N/A	#N/A
STXBP1	#N/A	#N/A
FER1L4	#N/A	#N/A
BSG	#N/A	#N/A
TAF8	#N/A	#N/A
Pvit_14199	#N/A	#N/A
EMP3	#N/A	#N/A
CDCP1	#N/A	#N/A
ZHX3	#N/A	#N/A
DNAH11	#N/A	#N/A
CDCA7L	#N/A	#N/A
ZSCAN20	#N/A	#N/A
RIMS1	#N/A	#N/A
LRP1	#N/A	#N/A
DCUN1D3	#N/A	#N/A
GPC4	#N/A	#N/A
E1BQJ8	#N/A	#N/A
C15ORF57	#N/A	#N/A
ANKIB1	#N/A	#N/A
FOXRED2	#N/A	#N/A
SETD3	#N/A	#N/A
TNNI1	#N/A	#N/A
ENPEP	#N/A	#N/A
SAFB	#N/A	#N/A
STARD3NL	#N/A	#N/A
GMFB	#N/A	#N/A
FAM101B	#N/A	#N/A
CEBPG	#N/A	#N/A
BCMO1	#N/A	#N/A
SSH1	#N/A	#N/A
MBOAT2	#N/A	#N/A
MYPOP	#N/A	#N/A
NGFR	#N/A	#N/A
ACO1	#N/A	#N/A
SOS1	#N/A	#N/A
MAPK3	#N/A	#N/A
MAGT1	#N/A	#N/A
NOP14	#N/A	#N/A
CYTIP	#N/A	#N/A
Pvit_16969	#N/A	#N/A
DDX41	#N/A	#N/A
RAB27B	#N/A	#N/A
CLCN4	#N/A	#N/A
LIN28	#N/A	#N/A
NINJ2	#N/A	#N/A
HMGCS1	#N/A	#N/A
PRRG3	#N/A	#N/A
MTMR8	#N/A	#N/A
DPT	#N/A	#N/A
PRR14L	#N/A	#N/A
KIAA1045	#N/A	#N/A
NFIC	#N/A	#N/A
PIGB	#N/A	#N/A
LRRC10B	#N/A	#N/A
PPP1R32	#N/A	#N/A
CBX7	#N/A	#N/A
TOR1B	#N/A	#N/A
TATDN1	#N/A	#N/A
MAP3K12	#N/A	#N/A
SP7	#N/A	#N/A
ITGA2	#N/A	#N/A
RP11-268F1.2.1	#N/A	#N/A
COL4A6	#N/A	#N/A
BCAT1	#N/A	#N/A
GDF11	#N/A	#N/A
DARS2	#N/A	#N/A
NP_001120138.1	#N/A	#N/A
CA3	#N/A	#N/A
ANKRD49	#N/A	#N/A
SLC46A2	#N/A	#N/A
NAB1	#N/A	#N/A
ICOSLG	#N/A	#N/A
IGFBP2	#N/A	#N/A
GAST	#N/A	#N/A
FADS1	#N/A	#N/A
UTP23	#N/A	#N/A
SHISA6	#N/A	#N/A
NT5C3	#N/A	#N/A
C13ORF33	#N/A	#N/A
ERBB2	#N/A	#N/A
QRICH1	#N/A	#N/A
ATP11B	#N/A	#N/A
TMOD1	#N/A	#N/A
HIPK2	#N/A	#N/A
SESN1	#N/A	#N/A
UPF1	#N/A	#N/A
RBM4B	#N/A	#N/A
TBC1D2	#N/A	#N/A
PTPRS	#N/A	#N/A
PXDC1	#N/A	#N/A
Pvit_01689	#N/A	#N/A
BNIP3	#N/A	#N/A
MYADM	#N/A	#N/A
DLK2	#N/A	#N/A
PTPRT	#N/A	#N/A
ELMO2	#N/A	#N/A
ZP3.2	#N/A	#N/A
Pvit_02312	#N/A	#N/A
PRC1	#N/A	#N/A
PLXNC1	#N/A	#N/A
BTC	#N/A	#N/A
MCART6	#N/A	#N/A
ADRB3	#N/A	#N/A
SLC11A1	#N/A	#N/A
GAPVD1	#N/A	#N/A
FAM101A	#N/A	#N/A
STK10	#N/A	#N/A
MRPL39	#N/A	#N/A
DICER1	#N/A	#N/A
FKBP9	#N/A	#N/A
MAP2K2	#N/A	#N/A
MMD2	#N/A	#N/A
ANK1	#N/A	#N/A
CU468142.1	#N/A	#N/A
KIF1C	#N/A	#N/A
PSME4	#N/A	#N/A
DMXL1	#N/A	#N/A
THSD4	#N/A	#N/A
OPRL1	#N/A	#N/A
PANK3	#N/A	#N/A
TULP1	#N/A	#N/A
PPP2R2D	#N/A	#N/A
OBFC2A	#N/A	#N/A
Pvit_09435	#N/A	#N/A
SCN1B	#N/A	#N/A
TIMP4	#N/A	#N/A
PDZRN3	#N/A	#N/A
MEGF9	#N/A	#N/A
Pvit_00370	#N/A	#N/A
ALG9	#N/A	#N/A
LRP6	#N/A	#N/A
HYDIN	#N/A	#N/A
PLEKHG3	#N/A	#N/A
TTPAL	#N/A	#N/A
TTLL11	#N/A	#N/A
CCDC166	#N/A	#N/A
MAN1A1	#N/A	#N/A
GDAP1	#N/A	#N/A
BTBD2	#N/A	#N/A
Pvit_14084	#N/A	#N/A
METTL6	#N/A	#N/A
TIMP3	#N/A	#N/A
ELF3	#N/A	#N/A
SNPH	#N/A	#N/A
EVI5L	#N/A	#N/A
C19ORF63	#N/A	#N/A
SCN3B	#N/A	#N/A
PSTK	#N/A	#N/A
TBC1D10C	#N/A	#N/A
SDC3	#N/A	#N/A
RWDD1	#N/A	#N/A
SGPP1	#N/A	#N/A
PPP1R9A	#N/A	#N/A
DENND4C	#N/A	#N/A
EDNRB	#N/A	#N/A
CCBE1	#N/A	#N/A
Pvit_12647	#N/A	#N/A
SHISA7	#N/A	#N/A
LRRC8D	#N/A	#N/A
RASD2	#N/A	#N/A
F1NWX4	#N/A	#N/A
SLC38A7	#N/A	#N/A
GLT8D1	#N/A	#N/A
COLEC12	#N/A	#N/A
NOVA2	#N/A	#N/A
IL2RB	#N/A	#N/A
HOXB4	#N/A	#N/A
CCDC9	#N/A	#N/A
TFAP2D	#N/A	#N/A
TFE3	#N/A	#N/A
CANX	#N/A	#N/A
IL1RN	#N/A	#N/A
CSGALNACT2	#N/A	#N/A
KIAA2018	#N/A	#N/A
SCARA3	#N/A	#N/A
F1NRW0	#N/A	#N/A
HADHA	#N/A	#N/A
DDX18	#N/A	#N/A
RAB21	#N/A	#N/A
NOS2	#N/A	#N/A
CREB3L1	#N/A	#N/A
USF2	#N/A	#N/A
ASB8	#N/A	#N/A
PFKM	#N/A	#N/A
PCBP4	#N/A	#N/A
RRP9	#N/A	#N/A
GNL3L	#N/A	#N/A
ADPGK	#N/A	#N/A
PPP4R2	#N/A	#N/A
MED19	#N/A	#N/A
HDAC5	#N/A	#N/A
PLEKHO1	#N/A	#N/A
PLCG2	#N/A	#N/A
CMIP	#N/A	#N/A
SFMBT2	#N/A	#N/A
NAA60	#N/A	#N/A
Pvit_04125	#N/A	#N/A
MLLT6	#N/A	#N/A
ST8SIA5	#N/A	#N/A
SPOCK3	#N/A	#N/A
C24H8ORF34	#N/A	#N/A
PPIP5K2	#N/A	#N/A
RABGAP1L	#N/A	#N/A
CD72	#N/A	#N/A
ERGIC2	#N/A	#N/A
YJEFN3	#N/A	#N/A
MPZL2	#N/A	#N/A
TIPIN	#N/A	#N/A
KCTD10	#N/A	#N/A
ZNF99	#N/A	#N/A
WDR76	#N/A	#N/A
USP33	#N/A	#N/A
PSMD1	#N/A	#N/A
PEAK1.1	#N/A	#N/A
ZMIZ1	#N/A	#N/A
HMG20A	#N/A	#N/A
HCN1	#N/A	#N/A
TOR1AIP2	#N/A	#N/A
Pvit_03360	#N/A	#N/A
CBY1	#N/A	#N/A
IKZF4	#N/A	#N/A
C2CD2L	#N/A	#N/A
VPS11	#N/A	#N/A
MARVELD2	#N/A	#N/A
C16ORF45	#N/A	#N/A
ZNF23	#N/A	#N/A
TMEM27	#N/A	#N/A
Pvit_15446	#N/A	#N/A
UBL7	#N/A	#N/A
LZTS1	#N/A	#N/A
TFCP2L1	#N/A	#N/A
Q9DF37	#N/A	#N/A
RET	#N/A	#N/A
MAPK8IP3	#N/A	#N/A
Pvit_10860	#N/A	#N/A
RFX3	#N/A	#N/A
C3ORF70	#N/A	#N/A
TBC1D10B	#N/A	#N/A
ABL1	#N/A	#N/A
Q9DD46	#N/A	#N/A
GALNT7	#N/A	#N/A
GCK	#N/A	#N/A
TSR1	#N/A	#N/A
GPHA2	#N/A	#N/A
PAK4	#N/A	#N/A
GALR1	#N/A	#N/A
CCDC129	#N/A	#N/A
HEBP2	#N/A	#N/A
TTYH2	#N/A	#N/A
UCK2	#N/A	#N/A
RNMTL1	#N/A	#N/A
RAB5A	#N/A	#N/A
TMEM201	#N/A	#N/A
LSM12	#N/A	#N/A
MTMR11	#N/A	#N/A
KCTD2	#N/A	#N/A
HMGX7	#N/A	#N/A
HVCN1	#N/A	#N/A
SMPD5	#N/A	#N/A
MPND	#N/A	#N/A
UBA3	#N/A	#N/A
LMLN	#N/A	#N/A
SLIT1	#N/A	#N/A
C8H1ORF222	#N/A	#N/A
NP_001017316.1	#N/A	#N/A
EIF2AK4	#N/A	#N/A
CNPY1	#N/A	#N/A
CACNA1C	#N/A	#N/A
SCN8A	#N/A	#N/A
HLF	#N/A	#N/A
Pvit_19149	#N/A	#N/A
KIF21A	#N/A	#N/A
BMP15	#N/A	#N/A
Q5F3X2	#N/A	#N/A
ULK1	#N/A	#N/A
CHKB	#N/A	#N/A
MMS19	#N/A	#N/A
UBXN1	#N/A	#N/A
GGH	#N/A	#N/A
CAPRIN2	#N/A	#N/A
TSPAN33	#N/A	#N/A
HIP1R	#N/A	#N/A
SYNGR2	#N/A	#N/A
LRMP	#N/A	#N/A
MICAL1	#N/A	#N/A
SMPD2	#N/A	#N/A
XB-GENE-5815363	#N/A	#N/A
RSPH3	#N/A	#N/A
SEMA4D	#N/A	#N/A
Pvit_15980	#N/A	#N/A
AK1	#N/A	#N/A
AGPAT2	#N/A	#N/A
SLC39A5	#N/A	#N/A
R3HDM4	#N/A	#N/A
WEE2	#N/A	#N/A
FAM155B	#N/A	#N/A
DSC1	#N/A	#N/A
ACCN2	#N/A	#N/A
SMARCAD1	#N/A	#N/A
PLEKHA6	#N/A	#N/A
CACNG7	#N/A	#N/A
FZR1	#N/A	#N/A
XPO5	#N/A	#N/A
RBMS2	#N/A	#N/A
PLEKHM2	#N/A	#N/A
FOXRED1	#N/A	#N/A
LIPG	#N/A	#N/A
RNF157	#N/A	#N/A
KIF19	#N/A	#N/A
PSPH	#N/A	#N/A
CRCP	#N/A	#N/A
NUP37	#N/A	#N/A
F1NLL2	#N/A	#N/A
SAMD4A	#N/A	#N/A
GPR19	#N/A	#N/A
CDKN1B	#N/A	#N/A
FAM13A	#N/A	#N/A
CSDC2	#N/A	#N/A
GPHR	#N/A	#N/A
PDZK1	#N/A	#N/A
L3MBTL1	#N/A	#N/A
Pvit_14612	#N/A	#N/A
DENND2D	#N/A	#N/A
DCDC2B	#N/A	#N/A
C1ORF96	#N/A	#N/A
GPS2	#N/A	#N/A
FAM129A	#N/A	#N/A
POU2F1	#N/A	#N/A
GPA33	#N/A	#N/A
TNFRSF19	#N/A	#N/A
BRAP	#N/A	#N/A
PDIA4	#N/A	#N/A
PLXNA1	#N/A	#N/A
NPTX2	#N/A	#N/A
ATPAF1	#N/A	#N/A
GRB2	#N/A	#N/A
Pvit_19402	#N/A	#N/A
THG1L	#N/A	#N/A
ST8SIA6	#N/A	#N/A
ANKFN1	#N/A	#N/A
XB-GENE-5885309	#N/A	#N/A
Pvit_16719	#N/A	#N/A
C1GALT1	#N/A	#N/A
SLC33A1	#N/A	#N/A
B4GALT5	#N/A	#N/A
SLC9A8	#N/A	#N/A
CAMK4	#N/A	#N/A
ABCC3	#N/A	#N/A
RGS7	#N/A	#N/A
GPR173	#N/A	#N/A
FGFR1OP	#N/A	#N/A
SCAMP3	#N/A	#N/A
KIRREL3	#N/A	#N/A
CELF1	#N/A	#N/A
AP3S1	#N/A	#N/A
TMPRSS13	#N/A	#N/A
TMLH	#N/A	#N/A
SPPL2A	#N/A	#N/A
PDE8A	#N/A	#N/A
SI:BUSM1-163L24.3	#N/A	#N/A
VAT1	#N/A	#N/A
ARHGEF17	#N/A	#N/A
CLCN7	#N/A	#N/A
DHCR24	#N/A	#N/A
GBRB4	#N/A	#N/A
SEMA4G	#N/A	#N/A
MRP63	#N/A	#N/A
UNC13A	#N/A	#N/A
SUN2	#N/A	#N/A
GPATCH4	#N/A	#N/A
TMEM101	#N/A	#N/A
ZNF165	#N/A	#N/A
RPP30	#N/A	#N/A
SEZ6L	#N/A	#N/A
SP1	#N/A	#N/A
DPYD	#N/A	#N/A
CLCN2	#N/A	#N/A
C16ORF7	#N/A	#N/A
MTMR2	#N/A	#N/A
SERPINB10	#N/A	#N/A
ATP6AP2	#N/A	#N/A
BAI2	#N/A	#N/A
DOC2A	#N/A	#N/A
SLC45A3	#N/A	#N/A
MURC	#N/A	#N/A
F1NRT9	#N/A	#N/A
SLC1A6	#N/A	#N/A
UBTF	#N/A	#N/A
SPHK1	#N/A	#N/A
TOX	#N/A	#N/A
AQP7	#N/A	#N/A
WNK1	#N/A	#N/A
EFHC2	#N/A	#N/A
FAM54B	#N/A	#N/A
FAM168A	#N/A	#N/A
RAB3IL1	#N/A	#N/A
AZI2	#N/A	#N/A
ERCC1	#N/A	#N/A
FAM69A	#N/A	#N/A
NVL	#N/A	#N/A
FRY	#N/A	#N/A
LRP3	#N/A	#N/A
SCAMP1	#N/A	#N/A
IQCE	#N/A	#N/A
FAM113A	#N/A	#N/A
POLA2	#N/A	#N/A
BTBD17	#N/A	#N/A
FAM159A	#N/A	#N/A
LPGAT1	#N/A	#N/A
C20ORF29	#N/A	#N/A
TES	#N/A	#N/A
C12ORF53	#N/A	#N/A
GALNT1	#N/A	#N/A
TP53BP1	#N/A	#N/A
FHOD3	#N/A	#N/A
ACOT8	#N/A	#N/A
FAM83H	#N/A	#N/A
STXBP5	#N/A	#N/A
RAB32	#N/A	#N/A
Q68PJ2	#N/A	#N/A
YSK4	#N/A	#N/A
ADD1	#N/A	#N/A
DPH2	#N/A	#N/A
FAM81A	#N/A	#N/A
GRIN1	#N/A	#N/A
JMJD4	#N/A	#N/A
IOVO	#N/A	#N/A
STMN3	#N/A	#N/A
ARVCF	#N/A	#N/A
OTX2	#N/A	#N/A
Pvit_14877	#N/A	#N/A
SLC25A22	#N/A	#N/A
SLC7A10	#N/A	#N/A
EIF5AL1	#N/A	#N/A
AIFM3	#N/A	#N/A
TBX4	#N/A	#N/A
DHRS13	#N/A	#N/A
VWA7	#N/A	#N/A
CCDC104	#N/A	#N/A
C20ORF123	#N/A	#N/A
KLF8	#N/A	#N/A
DRAM2	#N/A	#N/A
CYP26B1	#N/A	#N/A
PODXL2	#N/A	#N/A
XB-GENE-1000830	#N/A	#N/A
RPS6KB2	#N/A	#N/A
VTG2	#N/A	#N/A
PPP2R2B	#N/A	#N/A
MORN3	#N/A	#N/A
FASTK	#N/A	#N/A
SLC4A2	#N/A	#N/A
GPD1	#N/A	#N/A
PTTG1	#N/A	#N/A
CDC6	#N/A	#N/A
BNIP2	#N/A	#N/A
COL19A1	#N/A	#N/A
GMIP	#N/A	#N/A
CASKIN1	#N/A	#N/A
Q5ZL83	#N/A	#N/A
ADIPOR1	#N/A	#N/A
CCM2	#N/A	#N/A
TCTN1	#N/A	#N/A
COQ10A	#N/A	#N/A
SI:DKEY-34E4.1	#N/A	#N/A
C19ORF40	#N/A	#N/A
ELAVL3	#N/A	#N/A
DDIT3	#N/A	#N/A
MDM1	#N/A	#N/A
RYR1A	#N/A	#N/A
PPP1R37	#N/A	#N/A
C6ORF132	#N/A	#N/A
NT5DC3	#N/A	#N/A
MKNK2	#N/A	#N/A
DLC1	#N/A	#N/A
NAV1	#N/A	#N/A
OTU6B	#N/A	#N/A
LRIT1	#N/A	#N/A
ADD2	#N/A	#N/A
ANAPC4	#N/A	#N/A
PRKG2	#N/A	#N/A
FAM198B	#N/A	#N/A
VPS37B	#N/A	#N/A
Pvit_19230	#N/A	#N/A
CLCF1	#N/A	#N/A
CNOT2	#N/A	#N/A
IPO13	#N/A	#N/A
CCDC134	#N/A	#N/A
SLC24A2	#N/A	#N/A
PRRC2B	#N/A	#N/A
ST3GAL1	#N/A	#N/A
COG6	#N/A	#N/A
Q5F344	#N/A	#N/A
DRGX	#N/A	#N/A
CNGA4	#N/A	#N/A
UBE2S	#N/A	#N/A
PLEKHG4B	#N/A	#N/A
CCNY	#N/A	#N/A
ABCA2	#N/A	#N/A
LGI2	#N/A	#N/A
NOS1	#N/A	#N/A
LMTK2	#N/A	#N/A
TMX1	#N/A	#N/A
KIF3C	#N/A	#N/A
DMXL2	#N/A	#N/A
MTSS1L	#N/A	#N/A
ABCA5	#N/A	#N/A
CDCA7	#N/A	#N/A
NDE1	#N/A	#N/A
METTL21B	#N/A	#N/A
ARHGEF10L	#N/A	#N/A
C3ORF75	#N/A	#N/A
VAV2	#N/A	#N/A
CYT	#N/A	#N/A
WDR24	#N/A	#N/A
MYH14	#N/A	#N/A
SHANK1	#N/A	#N/A
GPN1	#N/A	#N/A
TOP1	#N/A	#N/A
HPCAL4	#N/A	#N/A
GLS2	#N/A	#N/A
SEMA3B	#N/A	#N/A
PLRG1	#N/A	#N/A
RPS24	#N/A	#N/A
TM9SF1	#N/A	#N/A
PCYOX1L	#N/A	#N/A
SLC30A3	#N/A	#N/A
XB-GENE-5818700	#N/A	#N/A
SPSB1	#N/A	#N/A
FBXL16	#N/A	#N/A
F1NQJ6	#N/A	#N/A
Pvit_07075	#N/A	#N/A
SCAND3	#N/A	#N/A
HECW1	#N/A	#N/A
Pvit_07827	#N/A	#N/A
NEK8	#N/A	#N/A
GABRG3	#N/A	#N/A
GPATCH8	#N/A	#N/A
SNRPC	#N/A	#N/A
BRSK1	#N/A	#N/A
CCDC138	#N/A	#N/A
Q9PU40	#N/A	#N/A
SSTR2	#N/A	#N/A
HDX	#N/A	#N/A
CYP2A6	#N/A	#N/A
ZGC:153654	#N/A	#N/A
TMEM9B	#N/A	#N/A
EDA	#N/A	#N/A
ARSG	#N/A	#N/A
WIPI1	#N/A	#N/A
TMEM119	#N/A	#N/A
CAND2	#N/A	#N/A
PCK2	#N/A	#N/A
SH2B2	#N/A	#N/A
ADAMTS16	#N/A	#N/A
ELOF1	#N/A	#N/A
PPP1R3F	#N/A	#N/A
COBRA1	#N/A	#N/A
PGAM5	#N/A	#N/A
SSBP2	#N/A	#N/A
CPNE3	#N/A	#N/A
MCC	#N/A	#N/A
DCP2	#N/A	#N/A
RIMS4	#N/A	#N/A
ZNF451	#N/A	#N/A
LRRC28	#N/A	#N/A
VPS33A	#N/A	#N/A
SNRPA	#N/A	#N/A
WDR4	#N/A	#N/A
Pvit_19143	#N/A	#N/A
BX323444.1	#N/A	#N/A
TIMM22	#N/A	#N/A
CYB5R3	#N/A	#N/A
CD276	#N/A	#N/A
RAB4A	#N/A	#N/A
LRAT	#N/A	#N/A
SCD	#N/A	#N/A
NXN	#N/A	#N/A
ATP5SL	#N/A	#N/A
U2SURP	#N/A	#N/A
LATS2	#N/A	#N/A
PION	#N/A	#N/A
LPCAT3	#N/A	#N/A
Pvit_17022	#N/A	#N/A
RAP1GAP2	#N/A	#N/A
PIK3C2B	#N/A	#N/A
CTNNAL1	#N/A	#N/A
AFF2	#N/A	#N/A
METTL13	#N/A	#N/A
VPS4B	#N/A	#N/A
MAP1B	#N/A	#N/A
PODXL	#N/A	#N/A
CBLN1	#N/A	#N/A
BEND4	#N/A	#N/A
NALCN	#N/A	#N/A
TMEM59L	#N/A	#N/A
CYP2R1	#N/A	#N/A
MTCP1NB	#N/A	#N/A
SPTLC3	#N/A	#N/A
TXNL4B	#N/A	#N/A
SCN4A	#N/A	#N/A
FTSJD2	#N/A	#N/A
PLD2	#N/A	#N/A
Q5ZIG5	#N/A	#N/A
CUL4A	#N/A	#N/A
ITGA3	#N/A	#N/A
Pvit_17725	#N/A	#N/A
E4F1	#N/A	#N/A
ST14	#N/A	#N/A
SPNS2	#N/A	#N/A
SCN2B	#N/A	#N/A
TSC1	#N/A	#N/A
PLCE1	#N/A	#N/A
SRCRB4D	#N/A	#N/A
JPH2	#N/A	#N/A
TMEM14C	#N/A	#N/A
SSFA2	#N/A	#N/A
INPP5K	#N/A	#N/A
TRIM56	#N/A	#N/A
PDIA3	#N/A	#N/A
WIZ	#N/A	#N/A
C22ORF32	#N/A	#N/A
WWC1	#N/A	#N/A
ACP5	#N/A	#N/A
EPHB1	#N/A	#N/A
EIF4E2	#N/A	#N/A
AP4E1	#N/A	#N/A
ARHGEF26	#N/A	#N/A
ARHGEF11	#N/A	#N/A
ZBBX	#N/A	#N/A
CAPSLA	#N/A	#N/A
THBS2	#N/A	#N/A
ZNF654	#N/A	#N/A
PSTPIP2	#N/A	#N/A
ZNF232	#N/A	#N/A
MAPK1IP1L	#N/A	#N/A
Pvit_10866	#N/A	#N/A
VAX1	#N/A	#N/A
ZGC:172282	#N/A	#N/A
GTF3C4	#N/A	#N/A
Pvit_10724	#N/A	#N/A
CPNE2	#N/A	#N/A
Q90789	#N/A	#N/A
GRIK1	#N/A	#N/A
ANGPTL2	#N/A	#N/A
TUBD1	#N/A	#N/A
TBC1D9	#N/A	#N/A
ZNF24	#N/A	#N/A
NP_001015804.1	#N/A	#N/A
ME2	#N/A	#N/A
ACTN4	#N/A	#N/A
FAM102A	#N/A	#N/A
IHH	#N/A	#N/A
CASP9	#N/A	#N/A
PPFIBP1	#N/A	#N/A
SPIRE2	#N/A	#N/A
ELOVL6	#N/A	#N/A
AK2	#N/A	#N/A
DHX36	#N/A	#N/A
GIT2	#N/A	#N/A
MYH11	#N/A	#N/A
HSF4	#N/A	#N/A
C8ORF76	#N/A	#N/A
TPST1	#N/A	#N/A
CLCN6	#N/A	#N/A
EIF1	#N/A	#N/A
SELRC1	#N/A	#N/A
DET1	#N/A	#N/A
CASQ1	#N/A	#N/A
C18ORF21	#N/A	#N/A
TBC1D20	#N/A	#N/A
PIAS1	#N/A	#N/A
TRAIP	#N/A	#N/A
SLC15A4	#N/A	#N/A
CLK2	#N/A	#N/A
Pvit_10311	#N/A	#N/A
FLCN	#N/A	#N/A
B4GALT3	#N/A	#N/A
ECI1	#N/A	#N/A
UBXN10	#N/A	#N/A
Q5ZMC1	#N/A	#N/A
ZNF410	#N/A	#N/A
FAM161B	#N/A	#N/A
GTSF1	#N/A	#N/A
ABCB9	#N/A	#N/A
ZMYM1	#N/A	#N/A
GUCY1B3	#N/A	#N/A
DNAJC5B	#N/A	#N/A
TOM1	#N/A	#N/A
GRIN2A	#N/A	#N/A
PPHLN1	#N/A	#N/A
SLC35B3	#N/A	#N/A
TM9SF3	#N/A	#N/A
TCP11L1	#N/A	#N/A
KCNAB3	#N/A	#N/A
Pvit_14642	#N/A	#N/A
CSF1R	#N/A	#N/A
RFX1	#N/A	#N/A
IGSF11	#N/A	#N/A
MPZL3	#N/A	#N/A
SALL3	#N/A	#N/A
MAP1S	#N/A	#N/A
FSCN2	#N/A	#N/A
TMEM88B	#N/A	#N/A
SLC38A3	#N/A	#N/A
CORO2A	#N/A	#N/A
SLC38A5	#N/A	#N/A
ZSWIM5	#N/A	#N/A
C17ORF104	#N/A	#N/A
POLR1E	#N/A	#N/A
GMPR	#N/A	#N/A
SFT2D2	#N/A	#N/A
CCDC22	#N/A	#N/A
SPEG	#N/A	#N/A
MB21D2	#N/A	#N/A
FHL3	#N/A	#N/A
CSRNP2	#N/A	#N/A
PEX6	#N/A	#N/A
NF1	#N/A	#N/A
BUB3	#N/A	#N/A
SKIL	#N/A	#N/A
WU:FI13G07	#N/A	#N/A
PDCD1LG2	#N/A	#N/A
EPN1	#N/A	#N/A
GRK1	#N/A	#N/A
GXYLT2	#N/A	#N/A
C19ORF53	#N/A	#N/A
CMKLR1	#N/A	#N/A
DMPK	#N/A	#N/A
DMWD	#N/A	#N/A
C12ORF5	#N/A	#N/A
Q5ZIY0	#N/A	#N/A
KMO	#N/A	#N/A
GPR161	#N/A	#N/A
MMACHC	#N/A	#N/A
C16ORF86	#N/A	#N/A
ADAMTS12	#N/A	#N/A
CYP1C1	#N/A	#N/A
ARHGAP4	#N/A	#N/A
PLCXD1	#N/A	#N/A
TCEA1	#N/A	#N/A
LRRC29	#N/A	#N/A
TAF13	#N/A	#N/A
ELFN2	#N/A	#N/A
CILP	#N/A	#N/A
ALG3	#N/A	#N/A
VWA5B2	#N/A	#N/A
MAOB	#N/A	#N/A
FAM149A	#N/A	#N/A
ZDHHC17	#N/A	#N/A
PLEKHA3	#N/A	#N/A
RNL2	#N/A	#N/A
PABPN1L	#N/A	#N/A
ADRM1	#N/A	#N/A
PCMT1	#N/A	#N/A
COX18	#N/A	#N/A
MYEF2	#N/A	#N/A
SLC7A5	#N/A	#N/A
C3	#N/A	#N/A
PPAC	#N/A	#N/A
KRT222	#N/A	#N/A
PLXNA2	#N/A	#N/A
THRB	#N/A	#N/A
SLC4A8	#N/A	#N/A
PCDH19	#N/A	#N/A
DGKQ	#N/A	#N/A
LYSC	#N/A	#N/A
TTC3	#N/A	#N/A
DSCR3	#N/A	#N/A
NCALD	#N/A	#N/A
SLC28A3	#N/A	#N/A
AGAP2	#N/A	#N/A
KIF2C	#N/A	#N/A
Pvit_04933	#N/A	#N/A
PLSCR4	#N/A	#N/A
RFX7	#N/A	#N/A
LRP4	#N/A	#N/A
MX1	#N/A	#N/A
GBRB3	#N/A	#N/A
MAPK7	#N/A	#N/A
SI:DKEY-266F7.1	#N/A	#N/A
SYP	#N/A	#N/A
SLC16A6	#N/A	#N/A
DNAJC11	#N/A	#N/A
PDCD4	#N/A	#N/A
RBM20	#N/A	#N/A
PSAT1	#N/A	#N/A
CA4	#N/A	#N/A
GPR12	#N/A	#N/A
JAKMIP2	#N/A	#N/A
SI:DKEY-11O15.5	#N/A	#N/A
COMTD1	#N/A	#N/A
TRMT2A	#N/A	#N/A
VEZT	#N/A	#N/A
SETD7	#N/A	#N/A
TSPAN15	#N/A	#N/A
LNPEP	#N/A	#N/A
KIRREL3L	#N/A	#N/A
NAALAD2	#N/A	#N/A
ATP8B1	#N/A	#N/A
LAMA5	#N/A	#N/A
ZFYVE20	#N/A	#N/A
INHA	#N/A	#N/A
CNN1	#N/A	#N/A
F1NA47	#N/A	#N/A
CNTN1	#N/A	#N/A
ADAMTS15	#N/A	#N/A
KLHL5	#N/A	#N/A
EIF4E3	#N/A	#N/A
COBL	#N/A	#N/A
SENP3	#N/A	#N/A
ZC3H7B	#N/A	#N/A
RAPGEF5	#N/A	#N/A
EFNA3B	#N/A	#N/A
IQSEC1	#N/A	#N/A
IQCJ-SCHIP1	#N/A	#N/A
PLXNB1	#N/A	#N/A
TRPC3	#N/A	#N/A
PI4K2B	#N/A	#N/A
FAT3	#N/A	#N/A
DIS3L2	#N/A	#N/A
PKN1	#N/A	#N/A
EGF	#N/A	#N/A
GAK	#N/A	#N/A
INF2	#N/A	#N/A
GGPS1	#N/A	#N/A
NUDCD3	#N/A	#N/A
CTAG2	#N/A	#N/A
HLA-DPA1	#N/A	#N/A
FMO2	#N/A	#N/A
UCMA	#N/A	#N/A
DDX52	#N/A	#N/A
BMP2K	#N/A	#N/A
PIGG	#N/A	#N/A
ZDHHC15	#N/A	#N/A
SRSF7	#N/A	#N/A
RPS8	#N/A	#N/A
TPRKB	#N/A	#N/A
CHD5	#N/A	#N/A
GPR153	#N/A	#N/A
HSCB	#N/A	#N/A
CSRNP3	#N/A	#N/A
RCOR3	#N/A	#N/A
ST18	#N/A	#N/A
FAM178A	#N/A	#N/A
ZDHHC2	#N/A	#N/A
AP2M1	#N/A	#N/A
RAP1GAP	#N/A	#N/A
DDX6	#N/A	#N/A
DUSP3	#N/A	#N/A
YIF1B	#N/A	#N/A
BTBD3	#N/A	#N/A
VAMP1	#N/A	#N/A
MEX3A	#N/A	#N/A
FAM65A	#N/A	#N/A
RAB31	#N/A	#N/A
TGFB1	#N/A	#N/A
CENPL	#N/A	#N/A
MYO9A	#N/A	#N/A
PSD3	#N/A	#N/A
AMTN	#N/A	#N/A
PPP1R12A	#N/A	#N/A
ATP6V1G2	#N/A	#N/A
SPIRE1	#N/A	#N/A
Q5F3T2	#N/A	#N/A
NLRP6	#N/A	#N/A
CLPTM1L	#N/A	#N/A
TBC1D8B	#N/A	#N/A
KIAA1407	#N/A	#N/A
HAPLN1	#N/A	#N/A
CLOCK	#N/A	#N/A
RND3	#N/A	#N/A
DGKE	#N/A	#N/A
KIAA1549	#N/A	#N/A
KCNQ4	#N/A	#N/A
Q9I9H0	#N/A	#N/A
ASAP2	#N/A	#N/A
MICAL2	#N/A	#N/A
BMPR1A	#N/A	#N/A
MPRIP	#N/A	#N/A
ATP1B3	#N/A	#N/A
TIMM17B	#N/A	#N/A
FEN1	#N/A	#N/A
ZNF408	#N/A	#N/A
AQP11	#N/A	#N/A
F1P2X1	#N/A	#N/A
TEX15	#N/A	#N/A
PRPF4B	#N/A	#N/A
TBKBP1	#N/A	#N/A
SLC26A11	#N/A	#N/A
SLCO3A1	#N/A	#N/A
BCR	#N/A	#N/A
TARDBP	#N/A	#N/A
SEPT3	#N/A	#N/A
REM1	#N/A	#N/A
MUTED	#N/A	#N/A
TRPM6	#N/A	#N/A
F1P1D4	#N/A	#N/A
EXT2	#N/A	#N/A
ATP13A3	#N/A	#N/A
KLHL31	#N/A	#N/A
KLHL14	#N/A	#N/A
DENND2A	#N/A	#N/A
MSN	#N/A	#N/A
SYT4	#N/A	#N/A
UBOX5	#N/A	#N/A
MCTP1	#N/A	#N/A
RP1-239B22.1.1	#N/A	#N/A
TMEM242	#N/A	#N/A
TOMM70A	#N/A	#N/A
VSTM5	#N/A	#N/A
PALMD	#N/A	#N/A
ZFAND5	#N/A	#N/A
DRP2	#N/A	#N/A
HHIP	#N/A	#N/A
ID3	#N/A	#N/A
BRPF3	#N/A	#N/A
ANO9	#N/A	#N/A
Q67ER3	#N/A	#N/A
Pvit_13046	#N/A	#N/A
NID1	#N/A	#N/A
B3GALNT2	#N/A	#N/A
CISH	#N/A	#N/A
OTUD7A	#N/A	#N/A
MYCBP2	#N/A	#N/A
Q5ZK41	#N/A	#N/A
SDC2	#N/A	#N/A
MTPN	#N/A	#N/A
DAB2IP	#N/A	#N/A
SWSAP1	#N/A	#N/A
MARS	#N/A	#N/A
PCGF3	#N/A	#N/A
MFSD7	#N/A	#N/A
KLHL11	#N/A	#N/A
GYG1	#N/A	#N/A
MMP2	#N/A	#N/A
CADM2	#N/A	#N/A
CDK16	#N/A	#N/A
CSRP1	#N/A	#N/A
CHAT	#N/A	#N/A
TADA3	#N/A	#N/A
IL17RC	#N/A	#N/A
SERINC5	#N/A	#N/A
ZNF614	#N/A	#N/A
SGCE	#N/A	#N/A
BNC1	#N/A	#N/A
LRRC55	#N/A	#N/A
PNPT1	#N/A	#N/A
NKG7	#N/A	#N/A
SLC1A3	#N/A	#N/A
FANCC	#N/A	#N/A
RGS20	#N/A	#N/A
PCDH1	#N/A	#N/A
SLC39A8	#N/A	#N/A
STUB1	#N/A	#N/A
TEX2	#N/A	#N/A
SUPT16H	#N/A	#N/A
FAM169A	#N/A	#N/A
C1QTNF6A	#N/A	#N/A
GLP1R	#N/A	#N/A
ADSSL1	#N/A	#N/A
HNRNPD	#N/A	#N/A
YTHDF1	#N/A	#N/A
U2AF2	#N/A	#N/A
CSF1	#N/A	#N/A
CLEC12B	#N/A	#N/A
HUWE1	#N/A	#N/A
YRDC	#N/A	#N/A
KIAA1024	#N/A	#N/A
MMP19	#N/A	#N/A
RBBP5	#N/A	#N/A
METTL17	#N/A	#N/A
ACR	#N/A	#N/A
F1NSX3	#N/A	#N/A
CTPS2	#N/A	#N/A
LRRC9	#N/A	#N/A
Q800I0	#N/A	#N/A
AKR7A2	#N/A	#N/A
G2E3	#N/A	#N/A
TBC1D13	#N/A	#N/A
PLEKHG1	#N/A	#N/A
EAF2	#N/A	#N/A
MAPRE1	#N/A	#N/A
SLC4A4	#N/A	#N/A
ZCCHC14	#N/A	#N/A
MAPK12	#N/A	#N/A
GAS7	#N/A	#N/A
STX1B	#N/A	#N/A
CD2BP2	#N/A	#N/A
FAM78A	#N/A	#N/A
Pvit_18769	#N/A	#N/A
CRISPLD2	#N/A	#N/A
DUSP10	#N/A	#N/A
CRBN	#N/A	#N/A
CNTN4	#N/A	#N/A
COL24A1	#N/A	#N/A
RABAC1	#N/A	#N/A
ARHGEF1	#N/A	#N/A
FRMD1	#N/A	#N/A
KCNK1	#N/A	#N/A
ZNF217	#N/A	#N/A
MCF2	#N/A	#N/A
UBE2R2	#N/A	#N/A
PLSCR1	#N/A	#N/A
PRKAR2A	#N/A	#N/A
TCF12	#N/A	#N/A
NR3C1	#N/A	#N/A
C11ORF49	#N/A	#N/A
ARFGAP2	#N/A	#N/A
ITCH	#N/A	#N/A
FAM13C	#N/A	#N/A
PHYHIPL	#N/A	#N/A
BAHCC1	#N/A	#N/A
CHST6	#N/A	#N/A
GGNBP2	#N/A	#N/A
ALAD	#N/A	#N/A
RC3H1	#N/A	#N/A
TDRD12	#N/A	#N/A
PUS10	#N/A	#N/A
CUX1	#N/A	#N/A
MFAP3L	#N/A	#N/A
MARCH5L	#N/A	#N/A
LRP5	#N/A	#N/A
FAM211A	#N/A	#N/A
SH3TC2	#N/A	#N/A
TMTC1	#N/A	#N/A
IRF5	#N/A	#N/A
GOPC	#N/A	#N/A
PPP1R26	#N/A	#N/A
FMNL3	#N/A	#N/A
LACTB	#N/A	#N/A
MAST4	#N/A	#N/A
MYO1C	#N/A	#N/A
ZIC5	#N/A	#N/A
HTR2C	#N/A	#N/A
GOSR2	#N/A	#N/A
HYAL3	#N/A	#N/A
UNC5B	#N/A	#N/A
CYP26C1	#N/A	#N/A
F1NCD3	#N/A	#N/A
NQO2	#N/A	#N/A
PPP6R2	#N/A	#N/A
RBL2	#N/A	#N/A
LINS	#N/A	#N/A
CWF19L2	#N/A	#N/A
METTL14	#N/A	#N/A
NOL12.1	#N/A	#N/A
F1NPH9	#N/A	#N/A
MAPK8IP2	#N/A	#N/A
B3GAT1	#N/A	#N/A
UGGT1	#N/A	#N/A
LPIN3	#N/A	#N/A
STEAP2	#N/A	#N/A
FITM1	#N/A	#N/A
MID2	#N/A	#N/A
COL7A1	#N/A	#N/A
ADAMTSL3	#N/A	#N/A
NPY2R	#N/A	#N/A
MKRN3	#N/A	#N/A
TNRC6B	#N/A	#N/A
SZT2	#N/A	#N/A
APOL5	#N/A	#N/A
FAM163B	#N/A	#N/A
FAM176B	#N/A	#N/A
SLC25A28	#N/A	#N/A
TECPR1	#N/A	#N/A
ZNF676	#N/A	#N/A
CELF5	#N/A	#N/A
HLA-DQB1	#N/A	#N/A
RHBDD2	#N/A	#N/A
CUL4B	#N/A	#N/A
PACS2	#N/A	#N/A
YES1	#N/A	#N/A
TNFRSF1B	#N/A	#N/A
NCAM1	#N/A	#N/A
IL6ST	#N/A	#N/A
TMEM179	#N/A	#N/A
NES	#N/A	#N/A
CEP41	#N/A	#N/A
APBA2BP	#N/A	#N/A
CEP164	#N/A	#N/A
CLSTN3	#N/A	#N/A
CTDSPL	#N/A	#N/A
ITPKC	#N/A	#N/A
CS054_XENTR	#N/A	#N/A
ZNF397	#N/A	#N/A
ARFRP1	#N/A	#N/A
LRG1	#N/A	#N/A
Pvit_08105	#N/A	#N/A
SSBP4	#N/A	#N/A
PICALM.2	#N/A	#N/A
HSD3B7	#N/A	#N/A
F1P4F0	#N/A	#N/A
GJA4	#N/A	#N/A
MAP6	#N/A	#N/A
PVRL2	#N/A	#N/A
TSPEAR	#N/A	#N/A
LRRC3	#N/A	#N/A
PTPN21	#N/A	#N/A
GPD1L	#N/A	#N/A
SI:DKEYP-110E4.6	#N/A	#N/A
AIFM2	#N/A	#N/A
ZNF189	#N/A	#N/A
Pvit_16985	#N/A	#N/A
THTPA	#N/A	#N/A
DVL2	#N/A	#N/A
AP1M1	#N/A	#N/A
F1NCR3	#N/A	#N/A
DDX60	#N/A	#N/A
STAT6	#N/A	#N/A
BOP1	#N/A	#N/A
EFCAB5	#N/A	#N/A
CPD	#N/A	#N/A
GAA	#N/A	#N/A
RTTN	#N/A	#N/A
DHRS3	#N/A	#N/A
PHF6	#N/A	#N/A
CAV2	#N/A	#N/A
INO80B	#N/A	#N/A
Pvit_07664	#N/A	#N/A
C1QBP	#N/A	#N/A
SLC16A10	#N/A	#N/A
Pvit_00470	#N/A	#N/A
SP6	#N/A	#N/A
DHODH	#N/A	#N/A
GPCPD1	#N/A	#N/A
SHC2	#N/A	#N/A
Pvit_18893	#N/A	#N/A
CARKD	#N/A	#N/A
RP4-697K14.7.1	#N/A	#N/A
B3GALT5	#N/A	#N/A
LRRC15	#N/A	#N/A
SBF2	#N/A	#N/A
PES1	#N/A	#N/A
FRRS1L	#N/A	#N/A
ZFAND4	#N/A	#N/A
RPLP2	#N/A	#N/A
MMP23B	#N/A	#N/A
CXXC5	#N/A	#N/A
SCARB1	#N/A	#N/A
FKBP11	#N/A	#N/A
DDX51	#N/A	#N/A
POLR1D.1	#N/A	#N/A
NTAN1	#N/A	#N/A
TMEM97	#N/A	#N/A
MRPL12	#N/A	#N/A
RHPN1	#N/A	#N/A
RPN2	#N/A	#N/A
ZFP106	#N/A	#N/A
PTPLAD1	#N/A	#N/A
ANKS3	#N/A	#N/A
FKBP15	#N/A	#N/A
RDH8	#N/A	#N/A
RPN1	#N/A	#N/A
TIAM1	#N/A	#N/A
ADAP1	#N/A	#N/A
MAP2K3	#N/A	#N/A
KIAA0247	#N/A	#N/A
GMPPA	#N/A	#N/A
RELN	#N/A	#N/A
DFFB	#N/A	#N/A
HTR1B	#N/A	#N/A
ZGC:113333	#N/A	#N/A
PRICKLE1	#N/A	#N/A
[truncated: 815 more rows]
