# Supplementary material for: MicroRNA dynamics during hibernation of the Australian central bearded dragon (Pogona vitticeps)
Source: Sci Rep. 2020 Oct 20;10:17854. doi: 10.1038/s41598-020-73706-9 (PMC7576210; doi:10.1038/s41598-020-73706-9)
Supplement: Supplementary file 5 — Supplementary Table S4. [file 41598_2020_73706_MOESM5_ESM.xlsx]

## Sheet: Brain Up Target Down
GO term	Description	P-value	FDR q-value	Enrichment (N, B, n, b)
GO:2000722	regulation of cardiac vascular smooth muscle cell differentiation	0.000221	1	77.01 (10858,3,94,2)

## Sheet: Brain Down Target Up
GO term	Description	P-value	FDR q-value	Enrichment (N, B, n, b)
GO:0080090	regulation of primary metabolic process	1.56e-07	0.0022	1.54 (10858,3715,184,97)
GO:0051171	regulation of nitrogen compound metabolic process	1.26e-06	0.00885	1.51 (10858,3591,184,92)
GO:0019219	regulation of nucleobase-containing compound metabolic process	2.53e-06	0.0119	1.67 (10858,2443,184,69)
GO:0031323	regulation of cellular metabolic process	3.76e-06	0.0132	1.46 (10858,3839,184,95)
GO:0051252	regulation of RNA metabolic process	5.9e-06	0.0166	1.69 (10858,2202,184,63)
GO:0010468	regulation of gene expression	1.25e-05	0.0293	1.57 (10858,2705,184,72)
GO:0060255	regulation of macromolecule metabolic process	1.42e-05	0.0285	1.44 (10858,3781,184,92)
GO:0016441	posttranscriptional gene silencing	1.67e-05	0.0294	14.75 (10858,20,184,5)
GO:0019222	regulation of metabolic process	5e-05	0.0782	1.37 (10858,4171,184,97)
GO:0009893	positive regulation of metabolic process	9.79e-05	0.138	1.55 (10858,2402,184,63)
GO:0010608	posttranscriptional regulation of gene expression	0.00015	0.192	2.66 (10858,400,184,18)
GO:0035194	posttranscriptional gene silencing by RNA	0.00016	0.188	13.88 (10858,17,184,4)
GO:0051173	positive regulation of nitrogen compound metabolic process	0.000175	0.19	1.58 (10858,2095,184,56)
GO:0031325	positive regulation of cellular metabolic process	0.000184	0.185	1.56 (10858,2199,184,58)
GO:0010604	positive regulation of macromolecule metabolic process	0.000196	0.184	1.55 (10858,2204,184,58)
GO:1903311	regulation of mRNA metabolic process	0.000199	0.176	3.06 (10858,270,184,14)
GO:0048523	negative regulation of cellular process	0.0002	0.166	1.43 (10858,3089,184,75)
GO:0044267	cellular protein metabolic process	0.000211	0.165	1.52 (10858,2413,184,62)
GO:0031047	gene silencing by RNA	0.000247	0.183	8.68 (10858,34,184,5)
GO:0006464	cellular protein modification process	0.000273	0.192	1.54 (10858,2180,184,57)
GO:0036211	protein modification process	0.000273	0.183	1.54 (10858,2180,184,57)
GO:0002339	B cell selection	0.000286	0.183	59.01 (10858,2,184,2)
GO:0002352	B cell negative selection	0.000286	0.175	59.01 (10858,2,184,2)
GO:1903521	positive regulation of mammary gland involution	0.000286	0.168	59.01 (10858,2,184,2)
GO:1903519	regulation of mammary gland involution	0.000286	0.161	59.01 (10858,2,184,2)
GO:0048597	post-embryonic camera-type eye morphogenesis	0.000286	0.155	59.01 (10858,2,184,2)
GO:0060058	positive regulation of apoptotic process involved in mammary gland involution	0.000286	0.149	59.01 (10858,2,184,2)
GO:0051172	negative regulation of nitrogen compound metabolic process	0.000295	0.149	1.68 (10858,1548,184,44)
GO:0016458	gene silencing	0.000317	0.154	5.36 (10858,77,184,7)
GO:0031326	regulation of cellular biosynthetic process	0.000317	0.149	1.49 (10858,2499,184,63)
GO:0009889	regulation of biosynthetic process	0.000337	0.153	1.48 (10858,2556,184,64)
GO:0048519	negative regulation of biological process	0.000447	0.197	1.37 (10858,3436,184,80)
GO:0043412	macromolecule modification	0.000448	0.191	1.50 (10858,2323,184,59)
GO:0065007	biological regulation	0.000492	0.204	1.17 (10858,7211,184,143)
GO:0017148	negative regulation of translation	0.000516	0.208	4.33 (10858,109,184,8)
GO:2000112	regulation of cellular macromolecule biosynthetic process	0.000547	0.214	1.50 (10858,2289,184,58)
GO:0051603	proteolysis involved in cellular protein catabolic process	0.000548	0.209	2.39 (10858,445,184,18)
GO:0006473	protein acetylation	0.000619	0.23	4.22 (10858,112,184,8)
GO:0010629	negative regulation of gene expression	0.000657	0.237	1.77 (10858,1134,184,34)
GO:0070647	protein modification by small protein conjugation or removal	0.000679	0.239	2.00 (10858,738,184,25)
GO:0031324	negative regulation of cellular metabolic process	0.000726	0.25	1.60 (10858,1662,184,45)
GO:0043170	macromolecule metabolic process	0.000728	0.244	1.30 (10858,4213,184,93)
GO:0048522	positive regulation of cellular process	0.000778	0.255	1.35 (10858,3548,184,81)
GO:0006508	proteolysis	0.00079	0.253	1.92 (10858,832,184,27)
GO:0016573	histone acetylation	0.000933	0.292	4.49 (10858,92,184,7)
GO:0048385	regulation of retinoic acid receptor signaling pathway	0.000941	0.288	14.75 (10858,12,184,3)
GO:0016570	histone modification	0.000954	0.286	2.74 (10858,280,184,13)
GO:0019538	protein metabolic process	0.000968	0.284	1.41 (10858,2812,184,67)

## Sheet: Heart Up Target Down
GO term	Description	P-value	FDR q-value	Enrichment (N, B, n, b)
GO:0030947	regulation of vascular endothelial growth factor receptor signaling pathway	0.000482	1	19.03 (10390,18,91,3)

## Sheet: Heart Down Target Up
GO term	Description	P-value	FDR q-value	Enrichment (N, B, n, b)
GO:0061061	muscle structure development	0.000443	1	6.09 (10390,77,133,6)
GO:0050767	regulation of neurogenesis	0.000889	1	2.34 (10390,567,133,17)
GO:0050773	regulation of dendrite development	0.000997	1	4.45 (10390,123,133,7)

## Sheet: Skeletal Muscle Up Target Down
GO term	Description	P-value	FDR q-value	Enrichment (N, B, n, b)
GO:0051171	regulation of nitrogen compound metabolic process	2.81e-05	0.387	1.53 (10119,3414,124,64)
GO:0031323	regulation of cellular metabolic process	3.05e-05	0.21	1.50 (10119,3650,124,67)
GO:0019222	regulation of metabolic process	3.35e-05	0.154	1.46 (10119,3970,124,71)
GO:0060255	regulation of macromolecule metabolic process	4.05e-05	0.14	1.50 (10119,3602,124,66)
GO:0080090	regulation of primary metabolic process	4.57e-05	0.126	1.50 (10119,3538,124,65)
GO:0031327	negative regulation of cellular biosynthetic process	6.39e-05	0.147	2.24 (10119,946,124,26)
GO:0010558	negative regulation of macromolecule biosynthetic process	7.66e-05	0.151	2.27 (10119,900,124,25)
GO:0009890	negative regulation of biosynthetic process	8.46e-05	0.146	2.21 (10119,962,124,26)
GO:0051252	regulation of RNA metabolic process	0.0001	0.154	1.71 (10119,2103,124,44)
GO:2000113	negative regulation of cellular macromolecule biosynthetic process	0.000106	0.146	2.27 (10119,862,124,24)
GO:0031326	regulation of cellular biosynthetic process	0.000127	0.16	1.63 (10119,2399,124,48)
GO:0019219	regulation of nucleobase-containing compound metabolic process	0.000137	0.157	1.64 (10119,2336,124,47)
GO:0009889	regulation of biosynthetic process	0.000225	0.238	1.60 (10119,2453,124,48)
GO:0006464	cellular protein modification process	0.000241	0.238	1.66 (10119,2113,124,43)
GO:0036211	protein modification process	0.000241	0.222	1.66 (10119,2113,124,43)
GO:2000112	regulation of cellular macromolecule biosynthetic process	0.000285	0.245	1.63 (10119,2197,124,44)
GO:0010556	regulation of macromolecule biosynthetic process	0.000303	0.245	1.62 (10119,2272,124,45)
GO:1903506	regulation of nucleic acid-templated transcription	0.000417	0.32	1.68 (10119,1892,124,39)
GO:2001141	regulation of RNA biosynthetic process	0.000431	0.313	1.68 (10119,1895,124,39)
GO:0048523	negative regulation of cellular process	0.000518	0.357	1.49 (10119,2899,124,53)
GO:0042733	embryonic digit morphogenesis	0.000592	0.389	10.20 (10119,32,124,4)
GO:0048519	negative regulation of biological process	0.000686	0.43	1.44 (10119,3228,124,57)
GO:0006611	protein export from nucleus	0.00075	0.449	9.60 (10119,34,124,4)
GO:0051253	negative regulation of RNA metabolic process	0.000797	0.458	2.11 (10119,811,124,21)
GO:0010468	regulation of gene expression	0.000853	0.47	1.51 (10119,2591,124,48)
GO:2000138	positive regulation of cell proliferation involved in heart morphogenesis	0.00088	0.466	40.80 (10119,4,124,2)

## Sheet: Common Up Target Down
GO term	Description	P-value	FDR q-value	Enrichment (N, B, n, b)
GO:0110025	DNA strand resection involved in replication fork processing	6.56e-05	0.901	122.72 (9940,2,81,2)
GO:0060337	type I interferon signaling pathway	0.000821	1	16.01 (9940,23,81,3)

## Sheet: Common Down Target Up
GO term	Description	P-value	FDR q-value	Enrichment (N, B, n, b)
GO:0019219	regulation of nucleobase-containing compound metabolic process	1.57e-11	2.15e-07	1.83 (9939,2307,243,103)
GO:0051252	regulation of RNA metabolic process	2.48e-10	1.7e-06	1.83 (9939,2074,243,93)
GO:0006355	regulation of transcription, DNA-templated	2.02e-09	9.26e-06	1.86 (9939,1824,243,83)
GO:0031326	regulation of cellular biosynthetic process	2.34e-09	8.03e-06	1.71 (9939,2365,243,99)
GO:1903506	regulation of nucleic acid-templated transcription	2.48e-09	6.8e-06	1.84 (9939,1864,243,84)
GO:2001141	regulation of RNA biosynthetic process	2.68e-09	6.14e-06	1.84 (9939,1867,243,84)
GO:0009889	regulation of biosynthetic process	3.7e-09	7.27e-06	1.69 (9939,2419,243,100)
GO:2000112	regulation of cellular macromolecule biosynthetic process	1.39e-08	2.39e-05	1.72 (9939,2166,243,91)
GO:0010556	regulation of macromolecule biosynthetic process	1.63e-08	2.49e-05	1.70 (9939,2241,243,93)
GO:0010468	regulation of gene expression	3.55e-08	4.87e-05	1.62 (9939,2555,243,101)
GO:0006464	cellular protein modification process	5.63e-08	7.02e-05	1.70 (9939,2090,243,87)
GO:0036211	protein modification process	5.63e-08	6.44e-05	1.70 (9939,2090,243,87)
GO:0051171	regulation of nitrogen compound metabolic process	8.56e-08	9.04e-05	1.48 (9939,3370,243,122)
GO:0080090	regulation of primary metabolic process	9.69e-08	9.51e-05	1.46 (9939,3491,243,125)
GO:0006357	regulation of transcription by RNA polymerase II	2.09e-07	0.000192	1.94 (9939,1267,243,60)
GO:0016570	histone modification	2.29e-07	0.000196	3.43 (9939,274,243,23)
GO:0043412	macromolecule modification	2.7e-07	0.000218	1.63 (9939,2230,243,89)
GO:0006325	chromatin organization	3.08e-07	0.000235	2.73 (9939,464,243,31)
GO:0016569	covalent chromatin modification	3.16e-07	0.000229	3.37 (9939,279,243,23)
GO:0031323	regulation of cellular metabolic process	3.55e-07	0.000244	1.43 (9939,3602,243,126)
GO:0070647	protein modification by small protein conjugation or removal	7.84e-07	0.000513	2.26 (9939,723,243,40)
GO:0060255	regulation of macromolecule metabolic process	1.13e-06	0.000705	1.42 (9939,3554,243,123)
GO:0044267	cellular protein metabolic process	1.69e-06	0.00101	1.57 (9939,2321,243,89)
GO:0045934	negative regulation of nucleobase-containing compound metabolic process	1.88e-06	0.00107	2.06 (9939,892,243,45)
GO:0018205	peptidyl-lysine modification	5.3e-06	0.00291	3.28 (9939,237,243,19)
GO:0051173	positive regulation of nitrogen compound metabolic process	5.54e-06	0.00292	1.60 (9939,1964,243,77)
GO:0019222	regulation of metabolic process	8.63e-06	0.00439	1.35 (9939,3917,243,129)
GO:0031325	positive regulation of cellular metabolic process	9.77e-06	0.00479	1.57 (9939,2063,243,79)
GO:0019538	protein metabolic process	1.43e-05	0.00675	1.46 (9939,2693,243,96)
GO:0045935	positive regulation of nucleobase-containing compound metabolic process	1.9e-05	0.00868	1.78 (9939,1193,243,52)
GO:0010604	positive regulation of macromolecule metabolic process	1.99e-05	0.00883	1.54 (9939,2067,243,78)
GO:0009893	positive regulation of metabolic process	2.23e-05	0.00958	1.51 (9939,2250,243,83)
GO:0032446	protein modification by small protein conjugation	2.46e-05	0.0102	2.21 (9939,573,243,31)
GO:0043170	macromolecule metabolic process	3.58e-05	0.0144	1.31 (9939,4056,243,130)
GO:0010628	positive regulation of gene expression	3.75e-05	0.0147	1.74 (9939,1223,243,52)
GO:0031328	positive regulation of cellular biosynthetic process	3.75e-05	0.0143	1.74 (9939,1223,243,52)
GO:0045893	positive regulation of transcription, DNA-templated	4.37e-05	0.0162	1.88 (9939,915,243,42)
GO:1903508	positive regulation of nucleic acid-templated transcription	4.87e-05	0.0176	1.83 (9939,981,243,44)
GO:0051253	negative regulation of RNA metabolic process	4.88e-05	0.0172	1.95 (9939,798,243,38)
GO:1902680	positive regulation of RNA biosynthetic process	4.99e-05	0.0171	1.83 (9939,982,243,44)
GO:0009891	positive regulation of biosynthetic process	4.99e-05	0.0167	1.72 (9939,1236,243,52)
GO:0016573	histone acetylation	5.37e-05	0.0176	4.65 (9939,88,243,10)
GO:0051254	positive regulation of RNA metabolic process	5.8e-05	0.0185	1.79 (9939,1051,243,46)
GO:0044260	cellular macromolecule metabolic process	5.81e-05	0.0181	1.37 (9939,3234,243,108)
GO:0006473	protein acetylation	5.82e-05	0.0178	4.20 (9939,107,243,11)
GO:0018393	internal peptidyl-lysine acetylation	6.52e-05	0.0195	4.54 (9939,90,243,10)
GO:0031327	negative regulation of cellular biosynthetic process	6.53e-05	0.0191	1.85 (9939,931,243,42)
GO:0010557	positive regulation of macromolecule biosynthetic process	7.84e-05	0.0224	1.73 (9939,1160,243,49)
GO:0018394	peptidyl-lysine acetylation	8.64e-05	0.0242	4.40 (9939,93,243,10)
GO:0006475	internal protein amino acid acetylation	9.47e-05	0.026	4.35 (9939,94,243,10)
GO:0009890	negative regulation of biosynthetic process	9.61e-05	0.0259	1.81 (9939,947,243,42)
GO:0009416	response to light stimulus	0.000155	0.041	3.13 (9939,183,243,14)
GO:0043543	protein acylation	0.000159	0.0413	3.51 (9939,140,243,12)
GO:0010629	negative regulation of gene expression	0.000205	0.0522	1.71 (9939,1076,243,45)
GO:2001252	positive regulation of chromosome organization	0.000222	0.0553	3.38 (9939,145,243,12)
GO:0048523	negative regulation of cellular process	0.000262	0.0643	1.36 (9939,2851,243,95)
GO:0031324	negative regulation of cellular metabolic process	0.000262	0.0632	1.55 (9939,1555,243,59)
GO:0016567	protein ubiquitination	0.000272	0.0645	2.10 (9939,507,243,26)
GO:0048522	positive regulation of cellular process	0.000281	0.0654	1.32 (9939,3274,243,106)
GO:0033554	cellular response to stress	0.000375	0.0858	1.64 (9939,1171,243,47)
GO:1902679	negative regulation of RNA biosynthetic process	0.00038	0.0856	1.86 (9939,726,243,33)
GO:1903507	negative regulation of nucleic acid-templated transcription	0.00038	0.0843	1.86 (9939,726,243,33)
GO:0010558	negative regulation of macromolecule biosynthetic process	0.000432	0.0942	1.75 (9939,887,243,38)
GO:0033044	regulation of chromosome organization	0.000541	0.116	2.56 (9939,256,243,16)
GO:0045944	positive regulation of transcription by RNA polymerase II	0.000565	0.119	1.86 (9939,681,243,31)
GO:0002904	positive regulation of B cell apoptotic process	0.000595	0.124	40.90 (9939,2,243,2)
GO:2000113	negative regulation of cellular macromolecule biosynthetic process	0.000751	0.154	1.73 (9939,849,243,36)
GO:0018193	peptidyl-amino acid modification	0.000776	0.157	1.87 (9939,633,243,29)
GO:0009314	response to radiation	0.000819	0.163	2.46 (9939,266,243,16)
GO:0051172	negative regulation of nitrogen compound metabolic process	0.00085	0.167	1.52 (9939,1453,243,54)
GO:0045892	negative regulation of transcription, DNA-templated	0.000872	0.169	1.81 (9939,699,243,31)
GO:0000122	negative regulation of transcription by RNA polymerase II	0.000872	0.166	1.97 (9939,518,243,25)
GO:0048518	positive regulation of biological process	0.000988	0.186	1.27 (9939,3611,243,112)

## Sheet: scf000152_19859 
GO term	Description	P-value	FDR q-value	Enrichment (N, B, n, b)
GO:0065009	regulation of molecular function	1.41e-05	0.198	1.50 (10873,1962,351,95)
GO:0050790	regulation of catalytic activity	6.36e-05	0.447	1.53 (10873,1534,351,76)
GO:0051896	regulation of protein kinase B signaling	0.000114	0.536	3.21 (10873,135,351,14)
GO:0019216	regulation of lipid metabolic process	0.000305	1	2.32 (10873,281,351,21)
GO:2000311	regulation of AMPA receptor activity	0.00057	1	7.04 (10873,22,351,5)
GO:0048172	regulation of short-term neuronal synaptic plasticity	0.000826	1	8.85 (10873,14,351,4)
GO:0050806	positive regulation of synaptic transmission	0.000831	1	3.10 (10873,110,351,11)
GO:0002064	epithelial cell development	0.000965	1	3.53 (10873,79,351,9)
