# Supplementary material for: MicroRNA dynamics during hibernation of the Australian central bearded dragon (Pogona vitticeps)
Source: Sci Rep. 2020 Oct 20;10:17854. doi: 10.1038/s41598-020-73706-9 (PMC7576210; doi:10.1038/s41598-020-73706-9)
Supplement: Supplementary file 6 — Supplementary Table S5. [file 41598_2020_73706_MOESM6_ESM.xlsx]

## Sheet: Sheet1
#miRNA	precursor	total	A01	A02	A03	A04	A05	A06	A07	A08	A09	A10	A11	A12	A13	A14	A15	A16	A17	A18	A01(norm)	A02(norm)	A03(norm)	A04(norm)	A05(norm)	A06(norm)	A07(norm)	A08(norm)	A09(norm)	A10(norm)	A11(norm)	A12(norm)	A13(norm)	A14(norm)	A15(norm)	A16(norm)	A17(norm)	A18(norm)
scf000001_18109	scf000001_18109	326	2	20	3	16	9	4	24	34	17	8	28	19	22	58	10	7	23	22	0.07	0.73	0.11	0.53	0.44	0.16	1.64	2.65	0.99	0.47	1.6	1.52	2.08	3.18	0.94	0.82	1.8	1.33
scf000001_18125	scf000001_18125	45	4	4	10	12	3	2	4	1	1	0	4	0	0	0	0	0	0	0	0.14	0.15	0.38	0.4	0.15	0.08	0.27	0.08	0.06	0	0.23	0	0	0	0	0	0	0
scf000001_18128	scf000001_18128	227	39	15	28	54	11	19	0	2	18	12	20	3	0	0	0	1	4	1	1.34	0.55	1.06	1.79	0.54	0.78	0	0.16	1.05	0.7	1.14	0.24	0	0	0	0.12	0.31	0.06
scf000001_18144	scf000001_18144	18	0	0	0	0	0	1	0	0	2	0	0	0	3	1	2	2	4	3	0	0	0	0	0	0.04	0	0	0.12	0	0	0	0.28	0.05	0.19	0.23	0.31	0.18
scf000001_18155	scf000001_18155	10	0	7	1	1	1	0	0	0	0	0	0	0	0	0	0	0	0	0	0	0.26	0.04	0.03	0.05	0	0	0	0	0	0	0	0	0	0	0	0	0
scf000001_18206	scf000001_18206	9	0	3	0	2	0	2	1	0	0	1	0	0	0	0	0	0	0	0	0	0.11	0	0.07	0	0.08	0.07	0	0	0.06	0	0	0	0	0	0	0	0
scf000001_18211	scf000001_18211	7	0	0	0	0	0	0	3	0	3	0	0	1	0	0	0	0	0	0	0	0	0	0	0	0	0.2	0	0.17	0	0	0.08	0	0	0	0	0	0
scf000001_18213	scf000001_18213	7	1	2	0	0	2	0	0	0	1	0	1	0	0	0	0	0	0	0	0.03	0.07	0	0	0.1	0	0	0	0.06	0	0.06	0	0	0	0	0	0	0
scf000001_18248	scf000001_18248	15	0	0	0	0	0	9	0	0	0	5	0	0	0	0	0	1	0	0	0	0	0	0	0	0.37	0	0	0	0.29	0	0	0	0	0	0.12	0	0
scf000001_18276	scf000001_18276	9	0	1	0	0	0	1	2	0	0	0	1	3	0	0	1	0	0	0	0	0.04	0	0	0	0.04	0.14	0	0	0	0.06	0.24	0	0	0.09	0	0	0
scf000001_18284	scf000001_18284	46	2	0	2	0	0	1	1	2	11	8	2	5	0	4	2	2	2	2	0.07	0	0.08	0	0	0.04	0.07	0.16	0.64	0.47	0.11	0.4	0	0.22	0.19	0.23	0.16	0.12
scf000001_18304	scf000001_18304	26	0	0	0	0	0	0	21	0	0	0	0	5	0	0	0	0	0	0	0	0	0	0	0	0	1.43	0	0	0	0	0.4	0	0	0	0	0	0
scf000002_44803	scf000002_44803	13	0	1	1	1	1	0	3	2	0	0	1	2	0	1	0	0	0	0	0	0.04	0.04	0.03	0.05	0	0.2	0.16	0	0	0.06	0.16	0	0.05	0	0	0	0
scf000002_44812	scf000002_44812	56	1	4	1	3	0	5	5	3	4	7	6	0	2	5	2	4	4	0	0.03	0.15	0.04	0.1	0	0.21	0.34	0.23	0.23	0.41	0.34	0	0.19	0.27	0.19	0.47	0.31	0
scf000002_44817	scf000002_44817	40	2	2	5	4	1	5	2	1	3	4	1	0	3	1	1	1	0	4	0.07	0.07	0.19	0.13	0.05	0.21	0.14	0.08	0.17	0.23	0.06	0	0.28	0.05	0.09	0.12	0	0.24
scf000002_44839	scf000002_44839	5	0	1	0	0	0	0	1	0	0	0	0	0	0	2	1	0	0	0	0	0.04	0	0	0	0	0.07	0	0	0	0	0	0	0.11	0.09	0	0	0
scf000002_44846	scf000002_44846	59	1	20	0	2	3	5	0	4	0	7	4	0	1	6	0	2	0	4	0.03	0.73	0	0.07	0.15	0.21	0	0.31	0	0.41	0.23	0	0.09	0.33	0	0.23	0	0.24
scf000002_44862	scf000002_44862	11	2	1	1	0	0	0	2	0	1	2	1	0	0	0	0	1	0	0	0.07	0.04	0.04	0	0	0	0.14	0	0.06	0.12	0.06	0	0	0	0	0.12	0	0
scf000002_44866	scf000002_44866	28	0	0	0	0	1	1	2	5	3	3	3	2	2	2	0	3	1	0	0	0	0	0	0.05	0.04	0.14	0.39	0.17	0.18	0.17	0.16	0.19	0.11	0	0.35	0.08	0
scf000002_44878	scf000002_44878	18	2	1	1	0	1	1	0	4	2	1	0	1	0	4	0	0	0	0	0.07	0.04	0.04	0	0.05	0.04	0	0.31	0.12	0.06	0	0.08	0	0.22	0	0	0	0
scf000002_44903	scf000002_44903	23	0	1	2	0	0	1	7	0	4	1	2	1	3	0	0	0	1	0	0	0.04	0.08	0	0	0.04	0.48	0	0.23	0.06	0.11	0.08	0.28	0	0	0	0.08	0
scf000002_44904	scf000002_44904	27	0	1	2	0	0	1	7	0	5	1	2	3	4	0	0	0	1	0	0	0.04	0.08	0	0	0.04	0.48	0	0.29	0.06	0.11	0.24	0.38	0	0	0	0.08	0
scf000002_44909	scf000002_44909	250	0	4	0	2	2	1	10	11	9	179	12	10	2	0	2	3	3	0	0	0.15	0	0.07	0.1	0.04	0.68	0.86	0.52	10.45	0.69	0.8	0.19	0	0.19	0.35	0.23	0
scf000002_44931	scf000002_44931	44	1	2	3	3	1	1	5	1	4	10	6	1	1	2	1	1	1	0	0.03	0.07	0.11	0.1	0.05	0.04	0.34	0.08	0.23	0.58	0.34	0.08	0.09	0.11	0.09	0.12	0.08	0
scf000002_44933	scf000002_44933	311	27	6	4	24	0	18	0	10	0	59	17	22	0	5	4	49	20	46	0.93	0.22	0.15	0.79	0	0.74	0	0.78	0	3.44	0.97	1.76	0	0.27	0.38	5.71	1.56	2.77
scf000002_44938	scf000002_44938	212	4	3	1	4	3	3	36	17	38	8	26	41	4	6	5	2	1	10	0.14	0.11	0.04	0.13	0.15	0.12	2.46	1.33	2.21	0.47	1.49	3.27	0.38	0.33	0.47	0.23	0.08	0.6
scf000002_44953	scf000002_44953	224	6	2	18	1	17	64	16	0	6	40	0	43	2	0	0	7	0	2	0.21	0.07	0.68	0.03	0.83	2.64	1.09	0	0.35	2.34	0	3.43	0.19	0	0	0.82	0	0.12
scf000002_44956	scf000002_44956	701	233	58	23	28	19	31	0	28	15	138	44	9	0	15	3	32	19	6	8.03	2.13	0.87	0.93	0.92	1.28	0	2.18	0.87	8.06	2.52	0.72	0	0.82	0.28	3.73	1.49	0.36
scf000002_44969	scf000002_44969	11	1	0	7	0	2	1	0	0	0	0	0	0	0	0	0	0	0	0	0.03	0	0.27	0	0.1	0.04	0	0	0	0	0	0	0	0	0	0	0	0
scf000002_44986	scf000002_44986	256	42	38	70	38	33	35	0	0	0	0	0	0	0	0	0	0	0	0	1.45	1.39	2.65	1.26	1.61	1.44	0	0	0	0	0	0	0	0	0	0	0	0
scf000002_44999	scf000002_44999	16	2	7	2	0	1	1	0	1	1	0	0	0	0	1	0	0	0	0	0.07	0.26	0.08	0	0.05	0.04	0	0.08	0.06	0	0	0	0	0.05	0	0	0	0
scf000002_45014	scf000002_45014	18	0	4	2	2	2	2	0	2	0	2	1	1	0	0	0	0	0	0	0	0.15	0.08	0.07	0.1	0.08	0	0.16	0	0.12	0.06	0.08	0	0	0	0	0	0
scf000002_45016	scf000002_45016	34	3	10	1	1	1	5	0	3	1	1	0	3	1	2	0	1	1	0	0.1	0.37	0.04	0.03	0.05	0.21	0	0.23	0.06	0.06	0	0.24	0.09	0.11	0	0.12	0.08	0
scf000002_45017	scf000002_45017	18	4	0	0	1	5	6	0	0	1	1	0	0	0	0	0	0	0	0	0.14	0	0	0.03	0.24	0.25	0	0	0.06	0.06	0	0	0	0	0	0	0	0
scf000002_45018	scf000002_45018	15	4	0	0	1	3	5	0	0	1	1	0	0	0	0	0	0	0	0	0.14	0	0	0.03	0.15	0.21	0	0	0.06	0.06	0	0	0	0	0	0	0	0
scf000002_45050	scf000002_45050	13	0	2	0	1	0	0	0	6	0	2	0	0	0	2	0	0	0	0	0	0.07	0	0.03	0	0	0	0.47	0	0.12	0	0	0	0.11	0	0	0	0
scf000003_10849	scf000003_10849	5	0	0	0	0	1	1	0	0	0	0	0	2	0	0	0	1	0	0	0	0	0	0	0.05	0.04	0	0	0	0	0	0.16	0	0	0	0.12	0	0
scf000003_10856	scf000003_10856	12077	1	3	4	12	0	2	3	2	1	8	4	13	1176	3444	1173	3815	804	1612	0.03	0.11	0.15	0.4	0	0.08	0.2	0.16	0.06	0.47	0.23	1.04	111.06	188.95	110.5	444.21	62.85	97.23
scf000003_10867	scf000003_10867	927441	106759	120459	130680	101346	82092	80897	35896	30419	50450	42696	36311	26751	14953	19359	10752	12128	11407	14086	3677.33	4418.76	4952.15	3352.73	3994.51	3331.41	2449.21	2371.83	2937.79	2492.8	2076.49	2134.59	1412.16	1062.09	1012.87	1412.15	891.73	849.63
scf000003_10870	scf000003_10870	143	13	3	23	13	11	3	10	3	16	8	9	6	10	3	5	4	2	1	0.45	0.11	0.87	0.43	0.54	0.12	0.68	0.23	0.93	0.47	0.51	0.48	0.94	0.16	0.47	0.47	0.16	0.06
scf000003_10871	scf000003_10871	11	0	0	4	0	0	0	3	0	1	2	0	1	0	0	0	0	0	0	0	0	0.15	0	0	0	0.2	0	0.06	0.12	0	0.08	0	0	0	0	0	0
scf000003_10872	scf000003_10872	17	2	1	7	0	0	0	3	0	1	2	0	1	0	0	0	0	0	0	0.07	0.04	0.27	0	0	0	0.2	0	0.06	0.12	0	0.08	0	0	0	0	0	0
scf000003_10896	scf000003_10896	31	6	6	3	1	7	0	3	0	2	2	0	0	0	0	0	0	0	1	0.21	0.22	0.11	0.03	0.34	0	0.2	0	0.12	0.12	0	0	0	0	0	0	0	0.06
scf000003_10908	scf000003_10908	29	2	3	7	0	0	0	8	3	5	0	0	0	1	0	0	0	0	0	0.07	0.11	0.27	0	0	0	0.55	0.23	0.29	0	0	0	0.09	0	0	0	0	0
scf000003_10909	scf000003_10909	7	1	0	0	0	1	1	0	0	0	0	4	0	0	0	0	0	0	0	0.03	0	0	0	0.05	0.04	0	0	0	0	0.23	0	0	0	0	0	0	0
scf000003_11038	scf000003_11038	7	1	0	0	3	3	0	0	0	0	0	0	0	0	0	0	0	0	0	0.03	0	0	0.1	0.15	0	0	0	0	0	0	0	0	0	0	0	0	0
scf000003_11047	scf000003_11047	50	43	0	0	0	6	0	0	0	0	1	0	0	0	0	0	0	0	0	1.48	0	0	0	0.29	0	0	0	0	0.06	0	0	0	0	0	0	0	0
scf000003_11080	scf000003_11080	992	66	44	51	71	62	56	48	29	71	82	89	51	28	62	35	50	39	58	2.27	1.61	1.93	2.35	3.02	2.31	3.28	2.26	4.13	4.79	5.09	4.07	2.64	3.4	3.3	5.82	3.05	3.5
scf000004_24815	scf000004_24815	33	2	12	2	3	1	1	0	1	1	3	2	0	0	2	0	0	3	0	0.07	0.44	0.08	0.1	0.05	0.04	0	0.08	0.06	0.18	0.11	0	0	0.11	0	0	0.23	0
scf000004_24845	scf000004_24845	12	0	0	1	0	0	0	2	0	8	0	0	0	1	0	0	0	0	0	0	0	0.04	0	0	0	0.14	0	0.47	0	0	0	0.09	0	0	0	0	0
scf000004_24851	scf000004_24851	15	0	3	5	3	2	2	0	0	0	0	0	0	0	0	0	0	0	0	0	0.11	0.19	0.1	0.1	0.08	0	0	0	0	0	0	0	0	0	0	0	0
scf000004_24874	scf000004_24874	5	1	1	0	0	0	2	0	0	0	0	0	0	0	0	0	0	0	1	0.03	0.04	0	0	0	0.08	0	0	0	0	0	0	0	0	0	0	0	0.06
scf000004_24893	scf000004_24893	16	1	3	1	1	2	2	0	0	1	3	0	0	0	1	0	0	0	1	0.03	0.11	0.04	0.03	0.1	0.08	0	0	0.06	0.18	0	0	0	0.05	0	0	0	0.06
scf000004_24926	scf000004_24926	746	81	56	36	27	16	124	31	46	47	83	39	77	5	15	12	22	7	22	2.79	2.05	1.36	0.89	0.78	5.11	2.12	3.59	2.74	4.85	2.23	6.14	0.47	0.82	1.13	2.56	0.55	1.33
scf000004_25026	scf000004_25026	121099	4201	2675	3505	3771	4209	2798	2109	1650	3678	5848	1637	1586	9782	19567	10396	8109	12475	23103	144.7	98.13	132.82	124.75	204.81	115.22	143.9	128.65	214.18	341.43	93.61	126.55	923.81	1073.5	979.33	944.19	975.22	1393.51
scf000004_25029	scf000004_25029	8552	54	20	44	48	67	38	29	29	43	68	24	21	1514	923	1160	733	1337	2400	1.86	0.73	1.67	1.59	3.26	1.56	1.98	2.26	2.5	3.97	1.37	1.68	142.98	50.64	109.28	85.35	104.52	144.76
scf000004_25031	scf000004_25031	8552	54	20	44	48	67	38	29	29	43	68	24	21	1514	923	1160	733	1337	2400	1.86	0.73	1.67	1.59	3.26	1.56	1.98	2.26	2.5	3.97	1.37	1.68	142.98	50.64	109.28	85.35	104.52	144.76
scf000004_25039	scf000004_25039	7	2	3	1	0	0	0	0	0	0	1	0	0	0	0	0	0	0	0	0.07	0.11	0.04	0	0	0	0	0	0	0.06	0	0	0	0	0	0	0	0
scf000004_25041	scf000004_25041	9	4	2	0	3	0	0	0	0	0	0	0	0	0	0	0	0	0	0	0.14	0.07	0	0.1	0	0	0	0	0	0	0	0	0	0	0	0	0	0
scf000004_25047	scf000004_25047	10	3	2	0	1	1	0	0	1	0	0	2	0	0	0	0	0	0	0	0.1	0.07	0	0.03	0.05	0	0	0.08	0	0	0.11	0	0	0	0	0	0	0
scf000004_25080	scf000004_25080	567	57	40	46	72	29	26	22	38	44	27	93	8	5	9	15	6	27	3	1.96	1.47	1.74	2.38	1.41	1.07	1.5	2.96	2.56	1.58	5.32	0.64	0.47	0.49	1.41	0.7	2.11	0.18
scf000004_25091	scf000004_25091	12	1	0	5	0	0	0	1	1	1	0	1	1	0	0	0	0	0	1	0.03	0	0.19	0	0	0	0.07	0.08	0.06	0	0.06	0.08	0	0	0	0	0	0.06
scf000004_25099	scf000004_25099	40	2	1	2	3	0	3	2	1	1	18	1	3	0	2	0	1	0	0	0.07	0.04	0.08	0.1	0	0.12	0.14	0.08	0.06	1.05	0.06	0.24	0	0.11	0	0.12	0	0
scf000004_25103	scf000004_25103	7	2	0	0	0	1	0	1	0	1	1	0	0	0	1	0	0	0	0	0.07	0	0	0	0.05	0	0.07	0	0.06	0.06	0	0	0	0.05	0	0	0	0
scf000004_25117	scf000004_25117	347	25	0	5	1	2	0	56	13	72	22	32	21	12	12	6	31	4	33	0.86	0	0.19	0.03	0.1	0	3.82	1.01	4.19	1.28	1.83	1.68	1.13	0.66	0.57	3.61	0.31	1.99
scf000004_25136	scf000004_25136	8	0	1	0	1	0	1	0	0	2	1	0	0	0	1	1	0	0	0	0	0.04	0	0.03	0	0.04	0	0	0.12	0.06	0	0	0	0.05	0.09	0	0	0
scf000004_25142	scf000004_25142	135	1	0	15	0	18	1	15	1	44	30	2	1	3	0	1	2	0	1	0.03	0	0.57	0	0.88	0.04	1.02	0.08	2.56	1.75	0.11	0.08	0.28	0	0.09	0.23	0	0.06
scf000005_44098	scf000005_44098	8	0	0	2	2	0	0	1	0	0	0	0	3	0	0	0	0	0	0	0	0	0.08	0.07	0	0	0.07	0	0	0	0	0.24	0	0	0	0	0	0
scf000005_44100	scf000005_44100	62	0	0	0	0	0	0	0	0	0	0	1	0	1	0	0	11	48	1	0	0	0	0	0	0	0	0	0	0	0.06	0	0.09	0	0	1.28	3.75	0.06
scf000005_44106	scf000005_44106	19	3	1	0	0	4	1	0	3	1	0	4	0	0	1	0	0	1	0	0.1	0.04	0	0	0.19	0.04	0	0.23	0.06	0	0.23	0	0	0.05	0	0	0.08	0
scf000005_44171	scf000005_44171	55	13	1	9	1	3	7	3	0	7	2	0	2	4	0	1	1	0	1	0.45	0.04	0.34	0.03	0.15	0.29	0.2	0	0.41	0.12	0	0.16	0.38	0	0.09	0.12	0	0.06
scf000005_44180	scf000005_44180	224	22	56	34	43	23	34	0	0	0	2	0	3	1	2	1	1	0	2	0.76	2.05	1.29	1.42	1.12	1.4	0	0	0	0.12	0	0.24	0.09	0.11	0.09	0.12	0	0.12
scf000005_44201	scf000005_44201	2950	152	225	260	179	96	230	291	262	280	235	267	229	35	67	32	37	36	37	5.24	8.25	9.85	5.92	4.67	9.47	19.86	20.43	16.3	13.72	15.27	18.27	3.31	3.68	3.01	4.31	2.81	2.23
scf000005_44202	scf000005_44202	2949	151	225	259	179	96	231	291	262	280	235	266	229	36	67	32	37	36	37	5.2	8.25	9.81	5.92	4.67	9.51	19.86	20.43	16.3	13.72	15.21	18.27	3.4	3.68	3.01	4.31	2.81	2.23
scf000005_44259	scf000005_44259	18	0	0	0	0	0	1	1	3	2	4	3	4	0	0	0	0	0	0	0	0	0	0	0	0.04	0.07	0.23	0.12	0.23	0.17	0.32	0	0	0	0	0	0
scf000005_44330	scf000005_44330	11	1	3	0	4	0	3	0	0	0	0	0	0	0	0	0	0	0	0	0.03	0.11	0	0.13	0	0.12	0	0	0	0	0	0	0	0	0	0	0	0
scf000005_44343	scf000005_44343	61	0	0	5	2	0	0	0	0	17	5	17	3	0	0	3	1	3	5	0	0	0.19	0.07	0	0	0	0	0.99	0.29	0.97	0.24	0	0	0.28	0.12	0.23	0.3
scf000005_44361	scf000005_44361	9	1	1	4	2	1	0	0	0	0	0	0	0	0	0	0	0	0	0	0.03	0.04	0.15	0.07	0.05	0	0	0	0	0	0	0	0	0	0	0	0	0
scf000005_44365	scf000005_44365	32	1	13	3	1	6	1	2	0	1	0	0	2	1	0	0	0	0	1	0.03	0.48	0.11	0.03	0.29	0.04	0.14	0	0.06	0	0	0.16	0.09	0	0	0	0	0.06
scf000006_44561	scf000006_44561	19	0	2	3	2	0	6	0	0	0	2	2	1	0	1	0	0	0	0	0	0.07	0.11	0.07	0	0.25	0	0	0	0.12	0.11	0.08	0	0.05	0	0	0	0
scf000006_44565	scf000006_44565	57	14	1	0	0	0	35	0	0	0	3	0	3	0	0	0	1	0	0	0.48	0.04	0	0	0	1.44	0	0	0	0.18	0	0.24	0	0	0	0.12	0	0
scf000006_44566	scf000006_44566	109	23	1	0	0	0	68	0	0	0	10	0	4	0	0	0	3	0	0	0.79	0.04	0	0	0	2.8	0	0	0	0.58	0	0.32	0	0	0	0.35	0	0
scf000006_44609	scf000006_44609	20	1	6	1	6	0	0	0	1	0	2	0	0	0	0	1	0	0	2	0.03	0.22	0.04	0.2	0	0	0	0.08	0	0.12	0	0	0	0	0.09	0	0	0.12
scf000006_44619	scf000006_44619	9	0	2	2	2	1	1	0	0	0	0	0	0	1	0	0	0	0	0	0	0.07	0.08	0.07	0.05	0.04	0	0	0	0	0	0	0.09	0	0	0	0	0
scf000006_44635	scf000006_44635	9	5	1	0	0	1	2	0	0	0	0	0	0	0	0	0	0	0	0	0.17	0.04	0	0	0.05	0.08	0	0	0	0	0	0	0	0	0	0	0	0
scf000006_44641	scf000006_44641	20	1	5	0	5	3	6	0	0	0	0	0	0	0	0	0	0	0	0	0.03	0.18	0	0.17	0.15	0.25	0	0	0	0	0	0	0	0	0	0	0	0
scf000006_44686	scf000006_44686	19	0	2	3	2	0	6	0	0	0	2	2	1	0	1	0	0	0	0	0	0.07	0.11	0.07	0	0.25	0	0	0	0.12	0.11	0.08	0	0.05	0	0	0	0
scf000006_44687	scf000006_44687	20	0	2	3	2	0	7	0	0	0	2	2	1	0	1	0	0	0	0	0	0.07	0.11	0.07	0	0.29	0	0	0	0.12	0.11	0.08	0	0.05	0	0	0	0
scf000006_44698	scf000006_44698	15	0	0	2	6	0	2	1	0	0	2	0	0	0	1	0	0	1	0	0	0	0.08	0.2	0	0.08	0.07	0	0	0.12	0	0	0	0.05	0	0	0.08	0
scf000006_44700	scf000006_44700	11	0	4	2	4	0	1	0	0	0	0	0	0	0	0	0	0	0	0	0	0.15	0.08	0.13	0	0.04	0	0	0	0	0	0	0	0	0	0	0	0
scf000006_44703	scf000006_44703	35	1	0	8	1	0	12	0	0	1	2	2	5	0	0	0	2	0	1	0.03	0	0.3	0.03	0	0.49	0	0	0.06	0.12	0.11	0.4	0	0	0	0.23	0	0.06
scf000006_44711	scf000006_44711	228	78	15	9	14	29	28	6	2	7	8	8	6	0	6	0	1	3	8	2.69	0.55	0.34	0.46	1.41	1.15	0.41	0.16	0.41	0.47	0.46	0.48	0	0.33	0	0.12	0.23	0.48
scf000006_44728	scf000006_44728	13	1	0	0	0	0	0	0	0	0	3	1	0	0	0	1	2	4	1	0.03	0	0	0	0	0	0	0	0	0.18	0.06	0	0	0	0.09	0.23	0.31	0.06
scf000006_44740	scf000006_44740	73	4	2	16	40	4	0	0	0	0	0	5	0	1	0	0	0	1	0	0.14	0.07	0.61	1.32	0.19	0	0	0	0	0	0.29	0	0.09	0	0	0	0.08	0
scf000006_44747	scf000006_44747	11	0	0	1	1	0	2	0	0	0	1	0	4	0	0	0	0	1	1	0	0	0.04	0.03	0	0.08	0	0	0	0.06	0	0.32	0	0	0	0	0.08	0.06
scf000006_44760	scf000006_44760	9	0	2	2	2	1	1	0	0	0	0	0	0	1	0	0	0	0	0	0	0.07	0.08	0.07	0.05	0.04	0	0	0	0	0	0	0.09	0	0	0	0	0
scf000006_44764	scf000006_44764	14	1	3	0	0	1	3	0	3	0	1	0	1	0	0	0	0	1	0	0.03	0.11	0	0	0.05	0.12	0	0.23	0	0.06	0	0.08	0	0	0	0	0.08	0
scf000007_45053	scf000007_45053	105	12	15	22	31	8	6	2	0	0	3	3	0	0	0	0	0	2	1	0.41	0.55	0.83	1.03	0.39	0.25	0.14	0	0	0.18	0.17	0	0	0	0	0	0.16	0.06
scf000007_45055	scf000007_45055	78	10	5	12	4	7	15	3	1	1	9	2	1	1	3	1	1	1	1	0.34	0.18	0.45	0.13	0.34	0.62	0.2	0.08	0.06	0.53	0.11	0.08	0.09	0.16	0.09	0.12	0.08	0.06
scf000007_45057	scf000007_45057	338	59	7	18	35	4	9	12	50	8	15	59	2	9	17	6	7	13	8	2.03	0.26	0.68	1.16	0.19	0.37	0.82	3.9	0.47	0.88	3.37	0.16	0.85	0.93	0.57	0.82	1.02	0.48
scf000007_45066	scf000007_45066	331	1	71	8	13	0	3	1	0	11	4	3	2	17	119	24	8	36	10	0.03	2.6	0.3	0.43	0	0.12	0.07	0	0.64	0.23	0.17	0.16	1.61	6.53	2.26	0.93	2.81	0.6
scf000007_45077	scf000007_45077	3767	747	742	570	751	337	559	37	3	7	2	2	5	0	2	1	2	0	0	25.73	27.22	21.6	24.84	16.4	23.02	2.52	0.23	0.41	0.12	0.11	0.4	0	0.11	0.09	0.23	0	0
scf000007_45100	scf000007_45100	7	0	0	2	0	0	1	0	0	2	0	0	1	0	0	0	0	0	1	0	0	0.08	0	0	0.04	0	0	0.12	0	0	0.08	0	0	0	0	0	0.06
scf000007_45112	scf000007_45112	58	2	16	8	16	11	1	1	0	1	0	0	0	0	1	0	1	0	0	0.07	0.59	0.3	0.53	0.54	0.04	0.07	0	0.06	0	0	0	0	0.05	0	0.12	0	0
scf000007_45114	scf000007_45114	529735	81559	87115	68432	83739	65843	83691	8771	7406	8669	10069	8359	5948	956	2575	1233	2348	1627	1395	2809.31	3195.61	2593.25	2770.26	3203.85	3446.47	598.45	577.46	504.81	587.88	478.02	474.62	90.28	141.27	116.15	273.39	127.19	84.14
scf000007_45116	scf000007_45116	3950725	424120	476909	463458	485875	290841	429974	185431	167888	173908	235849	243640	151521	30255	46889	21985	42378	33362	46442	14608.9	17494.3	17562.9	16073.7	14152	17706.7	12652.1	13090.5	10127	13770	13932.9	12090.6	2857.29	2572.47	2071.05	4934.37	2608.04	2801.25
scf000007_45122	scf000007_45122	10167556	848416	1347087	1225041	1255758	746240	1328471	518947	383185	511299	486257	611276	468929	56684	107265	47792	96574	67677	60658	29223.8	49414.8	46423.2	41543	36311.3	54707.6	35408.1	29877.7	29773.8	28390.1	34956.6	37418.1	5353.25	5884.88	4502.14	11244.8	5290.58	3658.71
scf000007_45127	scf000007_45127	26	5	2	0	2	2	0	0	6	0	5	4	0	0	0	0	0	0	0	0.17	0.07	0	0.07	0.1	0	0	0.47	0	0.29	0.23	0	0	0	0	0	0	0
scf000007_45145	scf000007_45145	707	27	47	26	44	25	36	5	59	31	51	146	30	18	55	7	13	29	58	0.93	1.72	0.99	1.46	1.22	1.48	0.34	4.6	1.81	2.98	8.35	2.39	1.7	3.02	0.66	1.51	2.27	3.5
scf000007_45148	scf000007_45148	92544	20867	941	20739	36686	6157	6650	114	56	63	27	18	32	85	16	12	58	8	15	718.77	34.52	785.91	1213.65	299.59	273.85	7.78	4.37	3.67	1.58	1.03	2.55	8.03	0.88	1.13	6.75	0.63	0.9
scf000007_45150	scf000007_45150	91501	20596	930	20594	36235	6063	6588	114	55	60	27	16	31	84	15	10	59	9	15	709.43	34.11	780.41	1198.73	295.02	271.3	7.78	4.29	3.49	1.58	0.91	2.47	7.93	0.82	0.94	6.87	0.7	0.9
scf000007_45172	scf000007_45172	96	0	12	9	15	7	20	0	5	15	0	2	10	0	0	1	0	0	0	0	0.44	0.34	0.5	0.34	0.82	0	0.39	0.87	0	0.11	0.8	0	0	0.09	0	0	0
scf000007_45184	scf000007_45184	70	10	14	6	13	10	14	1	0	1	0	0	0	0	0	0	0	0	1	0.34	0.51	0.23	0.43	0.49	0.58	0.07	0	0.06	0	0	0	0	0	0	0	0	0.06
scf000007_45205	scf000007_45205	96	14	21	17	17	13	13	0	1	0	0	0	0	0	0	0	0	0	0	0.48	0.77	0.64	0.56	0.63	0.54	0	0.08	0	0	0	0	0	0	0	0	0	0
scf000007_45207	scf000007_45207	8	3	1	1	2	1	0	0	0	0	0	0	0	0	0	0	0	0	0	0.1	0.04	0.04	0.07	0.05	0	0	0	0	0	0	0	0	0	0	0	0	0
scf000007_45209	scf000007_45209	6	0	0	0	0	0	0	0	0	0	0	0	0	2	0	4	0	0	0	0	0	0	0	0	0	0	0	0	0	0	0	0.19	0	0.38	0	0	0
scf000007_45229	scf000007_45229	12	0	4	2	1	5	0	0	0	0	0	0	0	0	0	0	0	0	0	0	0.15	0.08	0.03	0.24	0	0	0	0	0	0	0	0	0	0	0	0	0
scf000007_45233	scf000007_45233	9	2	3	1	1	0	2	0	0	0	0	0	0	0	0	0	0	0	0	0.07	0.11	0.04	0.03	0	0.08	0	0	0	0	0	0	0	0	0	0	0	0
scf000007_45244	scf000007_45244	114	28	3	17	9	21	20	4	1	2	4	0	3	1	0	0	0	0	1	0.96	0.11	0.64	0.3	1.02	0.82	0.27	0.08	0.12	0.23	0	0.24	0.09	0	0	0	0	0.06
scf000007_45257	scf000007_45257	29	3	3	4	5	8	5	0	1	0	0	0	0	0	0	0	0	0	0	0.1	0.11	0.15	0.17	0.39	0.21	0	0.08	0	0	0	0	0	0	0	0	0	0
scf000007_45266	scf000007_45266	257	74	11	39	10	64	23	9	3	5	8	3	1	0	1	4	1	0	1	2.55	0.4	1.48	0.33	3.11	0.95	0.61	0.23	0.29	0.47	0.17	0.08	0	0.05	0.38	0.12	0	0.06
scf000007_45277	scf000007_45277	12	5	0	1	0	2	2	0	0	1	0	0	1	0	0	0	0	0	0	0.17	0	0.04	0	0.1	0.08	0	0	0.06	0	0	0.08	0	0	0	0	0	0
scf000007_45294	scf000007_45294	56	5	2	1	3	0	1	5	4	4	8	7	3	1	1	1	3	3	4	0.17	0.07	0.04	0.1	0	0.04	0.34	0.31	0.23	0.47	0.4	0.24	0.09	0.05	0.09	0.35	0.23	0.24
scf000007_45302	scf000007_45302	6	0	3	0	0	0	0	0	0	0	0	2	0	0	0	0	0	1	0	0	0.11	0	0	0	0	0	0	0	0	0.11	0	0	0	0	0	0.08	0
scf000007_45303	scf000007_45303	15	2	2	0	4	3	2	0	0	0	1	0	0	0	0	0	1	0	0	0.07	0.07	0	0.13	0.15	0.08	0	0	0	0.06	0	0	0	0	0	0.12	0	0
scf000007_45317	scf000007_45317	30	1	4	2	6	2	6	0	1	0	1	0	2	1	2	0	0	0	2	0.03	0.15	0.08	0.2	0.1	0.25	0	0.08	0	0.06	0	0.16	0.09	0.11	0	0	0	0.12
scf000007_45318	scf000007_45318	25	1	3	1	6	1	5	0	1	0	1	0	1	1	2	0	0	0	2	0.03	0.11	0.04	0.2	0.05	0.21	0	0.08	0	0.06	0	0.08	0.09	0.11	0	0	0	0.12
scf000007_45320	scf000007_45320	123	27	14	23	0	0	0	16	11	25	0	0	0	0	5	2	0	0	0	0.93	0.51	0.87	0	0	0	1.09	0.86	1.46	0	0	0	0	0.27	0.19	0	0	0
scf000008_16016	scf000008_16016	1316885	185549	167818	168140	186273	115603	136340	40827	32333	46391	65851	33861	35425	10688	33774	10924	19587	14611	12890	6391.27	6156.02	6371.71	6162.29	5625.13	5614.61	2785.65	2521.07	2701.43	3844.7	1936.39	2826.73	1009.38	1852.94	1029.07	2280.65	1142.2	777.49
scf000008_16018	scf000008_16018	4995507	479786	532783	493702	559686	317712	511012	234005	250781	244258	390117	329213	208032	56261	122258	45408	78790	65222	76481	16526.3	19543.9	18709	18515.6	15459.5	21043.9	15966.3	19553.9	14223.6	22776.9	18826.5	16599.9	5313.3	6707.44	4277.56	9174.07	5098.66	4613.11
scf000008_16029	scf000008_16029	14	4	2	3	1	4	0	0	0	0	0	0	0	0	0	0	0	0	0	0.14	0.07	0.11	0.03	0.19	0	0	0	0	0	0	0	0	0	0	0	0	0
scf000008_16033	scf000008_16033	10	2	0	1	2	1	0	1	0	1	0	0	1	0	0	0	0	0	1	0.07	0	0.04	0.07	0.05	0	0.07	0	0.06	0	0	0.08	0	0	0	0	0	0.06
scf000008_16047	scf000008_16047	21	0	4	0	1	6	3	0	3	0	3	0	0	0	1	0	0	0	0	0	0.15	0	0.03	0.29	0.12	0	0.23	0	0.18	0	0	0	0.05	0	0	0	0
scf000008_16083	scf000008_16083	149	11	24	2	14	0	88	0	0	0	6	0	4	0	0	0	0	0	0	0.38	0.88	0.08	0.46	0	3.62	0	0	0	0.35	0	0.32	0	0	0	0	0	0
scf000008_16095	scf000008_16095	2905	12	59	45	47	24	70	329	363	374	278	347	362	32	223	59	87	93	101	0.41	2.16	1.71	1.55	1.17	2.88	22.45	28.3	21.78	16.23	19.84	28.89	3.02	12.23	5.56	10.13	7.27	6.09
scf000008_16110	scf000008_16110	68	0	5	3	5	0	2	2	3	1	6	3	2	7	0	10	4	10	5	0	0.18	0.11	0.17	0	0.08	0.14	0.23	0.06	0.35	0.17	0.16	0.66	0	0.94	0.47	0.78	0.3
scf000008_16112	scf000008_16112	22	0	1	0	1	0	1	5	0	1	6	2	3	1	0	1	0	0	0	0	0.04	0	0.03	0	0.04	0.34	0	0.06	0.35	0.11	0.24	0.09	0	0.09	0	0	0
scf000008_16167	scf000008_16167	9	0	0	0	0	0	0	0	0	1	1	3	1	0	0	0	3	0	0	0	0	0	0	0	0	0	0	0.06	0.06	0.17	0.08	0	0	0	0.35	0	0
scf000008_16175	scf000008_16175	113	0	24	0	18	0	10	2	8	0	9	13	5	1	10	0	0	9	4	0	0.88	0	0.6	0	0.41	0.14	0.62	0	0.53	0.74	0.4	0.09	0.55	0	0	0.7	0.24
scf000008_16197	scf000008_16197	8	0	1	0	0	1	0	0	0	0	1	1	0	0	0	0	0	2	2	0	0.04	0	0	0.05	0	0	0	0	0.06	0.06	0	0	0	0	0	0.16	0.12
scf000008_16214	scf000008_16214	38	1	3	0	7	1	4	8	4	6	0	2	2	0	0	0	0	0	0	0.03	0.11	0	0.23	0.05	0.16	0.55	0.31	0.35	0	0.11	0.16	0	0	0	0	0	0
scf000008_16215	scf000008_16215	789007	51540	185039	118401	117785	66951	214509	14899	1599	4295	4708	3998	3661	198	278	161	678	162	145	1775.3	6787.73	4486.84	3896.57	3257.77	8833.68	1016.57	124.68	250.11	274.88	228.63	292.13	18.7	15.25	15.17	78.94	12.66	8.75
scf000008_16218	scf000008_16218	23	0	0	10	1	0	1	3	0	7	1	0	0	0	0	0	0	0	0	0	0	0.38	0.03	0	0.04	0.2	0	0.41	0.06	0	0	0	0	0	0	0	0
scf000009_35428	scf000009_35428	116104	17809	26527	19458	20154	13371	18292	85	53	60	63	49	44	18	11	7	79	10	14	613.43	973.08	737.37	666.74	650.62	753.28	5.8	4.13	3.49	3.68	2.8	3.51	1.7	0.6	0.66	9.2	0.78	0.84
scf000009_35480	scf000009_35480	3	0	0	0	0	0	0	1	2	0	0	0	0	0	0	0	0	0	0	0	0	0	0	0	0	0.07	0.16	0	0	0	0	0	0	0	0	0	0
scf000009_35491	scf000009_35491	178	36	25	5	42	13	20	1	0	1	17	14	3	0	0	0	1	0	0	1.24	0.92	0.19	1.39	0.63	0.82	0.07	0	0.06	0.99	0.8	0.24	0	0	0	0.12	0	0
scf000009_35534	scf000009_35534	24	3	2	7	6	3	1	0	0	1	0	0	1	0	0	0	0	0	0	0.1	0.07	0.27	0.2	0.15	0.04	0	0	0.06	0	0	0.08	0	0	0	0	0	0
scf000009_35552	scf000009_35552	34	14	3	1	1	0	9	0	0	0	0	0	4	0	0	0	0	0	2	0.48	0.11	0.04	0.03	0	0.37	0	0	0	0	0	0.32	0	0	0	0	0	0.12
scf000009_35638	scf000009_35638	11	0	0	0	0	0	0	0	0	0	0	0	0	6	0	0	2	3	0	0	0	0	0	0	0	0	0	0	0	0	0	0.57	0	0	0.23	0.23	0
scf000010_32577	scf000010_32577	11	1	2	2	2	0	0	0	1	1	0	2	0	0	0	0	0	0	0	0.03	0.07	0.08	0.07	0	0	0	0.08	0.06	0	0.11	0	0	0	0	0	0	0
scf000010_32593	scf000010_32593	36	0	0	1	0	0	1	3	2	6	5	12	2	0	0	1	1	1	1	0	0	0.04	0	0	0.04	0.2	0.16	0.35	0.29	0.69	0.16	0	0	0.09	0.12	0.08	0.06
scf000010_32595	scf000010_32595	322	4	45	13	47	0	1	17	41	27	10	50	0	5	34	9	1	15	3	0.14	1.65	0.49	1.55	0	0.04	1.16	3.2	1.57	0.58	2.86	0	0.47	1.87	0.85	0.12	1.17	0.18
scf000010_32624	scf000010_32624	24	4	1	1	0	0	6	1	0	1	3	0	3	0	0	0	2	0	2	0.14	0.04	0.04	0	0	0.25	0.07	0	0.06	0.18	0	0.24	0	0	0	0.23	0	0.12
scf000010_32627	scf000010_32627	35	0	0	0	0	0	0	0	0	0	0	0	0	5	0	0	12	18	0	0	0	0	0	0	0	0	0	0	0	0	0	0.47	0	0	1.4	1.41	0
scf000010_32645	scf000010_32645	20	3	0	4	0	1	0	2	2	0	4	0	1	2	1	0	0	0	0	0.1	0	0.15	0	0.05	0	0.14	0.16	0	0.23	0	0.08	0.19	0.05	0	0	0	0
scf000010_32656	scf000010_32656	45	0	24	0	17	0	1	0	1	0	0	0	0	0	2	0	0	0	0	0	0.88	0	0.56	0	0.04	0	0.08	0	0	0	0	0	0.11	0	0	0	0
scf000010_32692	scf000010_32692	4	0	0	0	0	0	1	0	0	0	0	1	2	0	0	0	0	0	0	0	0	0	0	0	0.04	0	0	0	0	0.06	0.16	0	0	0	0	0	0
scf000010_32741	scf000010_32741	49	0	0	0	0	0	1	0	0	0	14	0	13	0	2	0	9	0	10	0	0	0	0	0	0.04	0	0	0	0.82	0	1.04	0	0.11	0	1.05	0	0.6
scf000010_32744	scf000010_32744	9	0	0	0	0	0	0	0	1	1	0	1	0	0	2	0	0	2	2	0	0	0	0	0	0	0	0.08	0.06	0	0.06	0	0	0.11	0	0	0.16	0.12
scf000010_32747	scf000010_32747	15	0	0	1	1	0	1	1	0	1	1	0	0	1	0	1	1	6	0	0	0	0.04	0.03	0	0.04	0.07	0	0.06	0.06	0	0	0.09	0	0.09	0.12	0.47	0
scf000010_32750	scf000010_32750	30	4	3	2	3	0	1	1	3	4	3	5	1	0	0	0	0	0	0	0.14	0.11	0.08	0.1	0	0.04	0.07	0.23	0.23	0.18	0.29	0.08	0	0	0	0	0	0
scf000010_32752	scf000010_32752	14	1	0	3	2	1	2	1	0	0	2	2	0	0	0	0	0	0	0	0.03	0	0.11	0.07	0.05	0.08	0.07	0	0	0.12	0.11	0	0	0	0	0	0	0
scf000010_32758	scf000010_32758	65	8	29	9	9	5	5	0	0	0	0	0	0	0	0	0	0	0	0	0.28	1.06	0.34	0.3	0.24	0.21	0	0	0	0	0	0	0	0	0	0	0	0
scf000010_32761	scf000010_32761	23	0	4	1	2	0	1	0	2	1	0	5	2	0	4	0	0	0	1	0	0.15	0.04	0.07	0	0.04	0	0.16	0.06	0	0.29	0.16	0	0.22	0	0	0	0.06
scf000010_32781	scf000010_32781	57	4	4	2	5	4	4	3	3	8	3	6	3	1	3	0	1	2	1	0.14	0.15	0.08	0.17	0.19	0.16	0.2	0.23	0.47	0.18	0.34	0.24	0.09	0.16	0	0.12	0.16	0.06
scf000010_32785	scf000010_32785	16	4	0	3	1	3	0	0	0	3	0	1	0	1	0	0	0	0	0	0.14	0	0.11	0.03	0.15	0	0	0	0.17	0	0.06	0	0.09	0	0	0	0	0
scf000011_25470	scf000011_25470	138	0	17	1	15	6	1	19	15	4	4	24	0	7	20	0	0	5	0	0	0.62	0.04	0.5	0.29	0.04	1.3	1.17	0.23	0.23	1.37	0	0.66	1.1	0	0	0.39	0
scf000011_25519	scf000011_25519	25	1	14	2	4	0	4	0	0	0	0	0	0	0	0	0	0	0	0	0.03	0.51	0.08	0.13	0	0.16	0	0	0	0	0	0	0	0	0	0	0	0
scf000011_25534	scf000011_25534	30	0	0	0	0	0	0	2	6	4	2	13	3	0	0	0	0	0	0	0	0	0	0	0	0	0.14	0.47	0.23	0.12	0.74	0.24	0	0	0	0	0	0
scf000011_25541	scf000011_25541	71	6	9	4	4	10	7	3	2	9	8	1	7	0	0	0	0	0	1	0.21	0.33	0.15	0.13	0.49	0.29	0.2	0.16	0.52	0.47	0.06	0.56	0	0	0	0	0	0.06
scf000011_25565	scf000011_25565	42	8	2	0	3	1	1	0	0	0	8	0	0	1	1	0	16	1	0	0.28	0.07	0	0.1	0.05	0.04	0	0	0	0.47	0	0	0.09	0.05	0	1.86	0.08	0
scf000011_25599	scf000011_25599	22	4	1	1	4	6	1	0	1	4	0	0	0	0	0	0	0	0	0	0.14	0.04	0.04	0.13	0.29	0.04	0	0.08	0.23	0	0	0	0	0	0	0	0	0
scf000011_25600	scf000011_25600	22	4	1	1	4	6	1	0	1	4	0	0	0	0	0	0	0	0	0	0.14	0.04	0.04	0.13	0.29	0.04	0	0.08	0.23	0	0	0	0	0	0	0	0	0
scf000011_25605	scf000011_25605	16	4	0	2	2	1	7	0	0	0	0	0	0	0	0	0	0	0	0	0.14	0	0.08	0.07	0.05	0.29	0	0	0	0	0	0	0	0	0	0	0	0
scf000011_25627	scf000011_25627	5	0	1	1	0	0	2	0	0	0	1	0	0	0	0	0	0	0	0	0	0.04	0.04	0	0	0.08	0	0	0	0.06	0	0	0	0	0	0	0	0
scf000011_25642	scf000011_25642	48	0	1	2	2	0	0	6	5	6	0	9	2	1	9	1	0	3	1	0	0.04	0.08	0.07	0	0	0.41	0.39	0.35	0	0.51	0.16	0.09	0.49	0.09	0	0.23	0.06
scf000011_25644	scf000011_25644	12	0	0	0	0	0	0	2	1	3	4	1	1	0	0	0	0	0	0	0	0	0	0	0	0	0.14	0.08	0.17	0.23	0.06	0.08	0	0	0	0	0	0
scf000012_6800	scf000012_6800	22309	1774	7246	3280	3852	2315	2660	337	135	175	165	114	204	1	17	20	10	2	2	61.11	265.8	124.3	127.43	112.65	109.54	22.99	10.53	10.19	9.63	6.52	16.28	0.09	0.93	1.88	1.16	0.16	0.12
scf000012_6810	scf000012_6810	3	0	0	0	0	0	3	0	0	0	0	0	0	0	0	0	0	0	0	0	0	0	0	0	0.12	0	0	0	0	0	0	0	0	0	0	0	0
scf000012_6835	scf000012_6835	30	7	6	4	5	2	6	0	0	0	0	0	0	0	0	0	0	0	0	0.24	0.22	0.15	0.17	0.1	0.25	0	0	0	0	0	0	0	0	0	0	0	0
scf000012_6862	scf000012_6862	8	0	1	0	3	3	0	0	0	0	0	1	0	0	0	0	0	0	0	0	0.04	0	0.1	0.15	0	0	0	0	0	0.06	0	0	0	0	0	0	0
scf000012_6944	scf000012_6944	29	11	0	1	1	3	1	1	0	2	4	0	3	2	0	0	0	0	0	0.38	0	0.04	0.03	0.15	0.04	0.07	0	0.12	0.23	0	0.24	0.19	0	0	0	0	0
scf000012_6954	scf000012_6954	36	6	0	9	1	4	8	0	1	5	0	0	1	1	0	0	0	0	0	0.21	0	0.34	0.03	0.19	0.33	0	0.08	0.29	0	0	0.08	0.09	0	0	0	0	0
scf000013_11508	scf000013_11508	22	0	0	0	0	0	0	1	15	0	3	1	2	0	0	0	0	0	0	0	0	0	0	0	0	0.07	1.17	0	0.18	0.06	0.16	0	0	0	0	0	0
scf000013_11604	scf000013_11604	330	26	25	153	42	13	36	6	0	7	3	0	3	8	1	2	1	1	3	0.9	0.92	5.8	1.39	0.63	1.48	0.41	0	0.41	0.18	0	0.24	0.76	0.05	0.19	0.12	0.08	0.18
scf000013_11616	scf000013_11616	58	6	8	4	11	2	2	1	4	4	8	0	1	2	4	0	0	1	0	0.21	0.29	0.15	0.36	0.1	0.08	0.07	0.31	0.23	0.47	0	0.08	0.19	0.22	0	0	0.08	0
scf000013_11672	scf000013_11672	16	1	6	1	5	0	3	0	0	0	0	0	0	0	0	0	0	0	0	0.03	0.22	0.04	0.17	0	0.12	0	0	0	0	0	0	0	0	0	0	0	0
scf000013_11678	scf000013_11678	7	1	0	0	0	0	0	3	0	0	3	0	0	0	0	0	0	0	0	0.03	0	0	0	0	0	0.2	0	0	0.18	0	0	0	0	0	0	0	0
scf000014_6613	scf000014_6613	482	6	2	58	1	7	2	8	12	341	7	0	17	2	3	12	3	0	1	0.21	0.07	2.2	0.03	0.34	0.08	0.55	0.94	19.86	0.41	0	1.36	0.19	0.16	1.13	0.35	0	0.06
scf000014_6629	scf000014_6629	6	0	0	0	0	5	1	0	0	0	0	0	0	0	0	0	0	0	0	0	0	0	0	0.24	0.04	0	0	0	0	0	0	0	0	0	0	0	0
scf000014_6637	scf000014_6637	46	31	2	0	9	3	0	0	0	1	0	0	0	0	0	0	0	0	0	1.07	0.07	0	0.3	0.15	0	0	0	0.06	0	0	0	0	0	0	0	0	0
scf000014_6658	scf000014_6658	55	0	0	0	1	51	1	1	1	0	0	0	0	0	0	0	0	0	0	0	0	0	0.03	2.48	0.04	0.07	0.08	0	0	0	0	0	0	0	0	0	0
scf000014_6675	scf000014_6675	25	0	0	0	0	0	0	0	0	0	0	0	0	7	4	4	2	4	4	0	0	0	0	0	0	0	0	0	0	0	0	0.66	0.22	0.38	0.23	0.31	0.24
scf000014_6719	scf000014_6719	1982	18	1020	104	418	81	335	0	1	0	0	1	3	0	0	0	0	0	1	0.62	37.42	3.94	13.83	3.94	13.8	0	0.08	0	0	0.06	0.24	0	0	0	0	0	0.06
scf000014_6731	scf000014_6731	12	7	0	0	0	0	5	0	0	0	0	0	0	0	0	0	0	0	0	0.24	0	0	0	0	0.21	0	0	0	0	0	0	0	0	0	0	0	0
scf000014_6734	scf000014_6734	45	3	4	8	20	0	10	0	0	0	0	0	0	0	0	0	0	0	0	0.1	0.15	0.3	0.66	0	0.41	0	0	0	0	0	0	0	0	0	0	0	0
scf000014_6739	scf000014_6739	6	2	0	0	0	1	3	0	0	0	0	0	0	0	0	0	0	0	0	0.07	0	0	0	0.05	0.12	0	0	0	0	0	0	0	0	0	0	0	0
scf000014_6774	scf000014_6774	27	0	1	26	0	0	0	0	0	0	0	0	0	0	0	0	0	0	0	0	0.04	0.99	0	0	0	0	0	0	0	0	0	0	0	0	0	0	0
scf000015_27121	scf000015_27121	22	7	0	3	1	2	5	0	0	0	1	2	1	0	0	0	0	0	0	0.24	0	0.11	0.03	0.1	0.21	0	0	0	0.06	0.11	0.08	0	0	0	0	0	0
scf000015_27152	scf000015_27152	50	4	9	6	6	16	8	1	0	0	0	0	0	0	0	0	0	0	0	0.14	0.33	0.23	0.2	0.78	0.33	0.07	0	0	0	0	0	0	0	0	0	0	0
scf000015_27159	scf000015_27159	1	0	0	0	0	0	1	0	0	0	0	0	0	0	0	0	0	0	0	0	0	0	0	0	0.04	0	0	0	0	0	0	0	0	0	0	0	0
scf000015_27207	scf000015_27207	14	0	0	0	0	1	1	2	0	0	3	1	4	0	1	0	1	0	0	0	0	0	0	0.05	0.04	0.14	0	0	0.18	0.06	0.32	0	0.05	0	0.12	0	0
scf000016_35010	scf000016_35010	91	0	0	0	0	0	0	0	4	10	20	1	3	0	16	13	18	6	0	0	0	0	0	0	0	0	0.31	0.58	1.17	0.06	0.24	0	0.88	1.22	2.1	0.47	0
scf000016_35017	scf000016_35017	6	0	1	0	2	0	0	0	1	0	0	0	0	0	0	1	0	1	0	0	0.04	0	0.07	0	0	0	0.08	0	0	0	0	0	0	0.09	0	0.08	0
scf000016_35028	scf000016_35028	23	4	1	6	0	6	6	0	0	0	0	0	0	0	0	0	0	0	0	0.14	0.04	0.23	0	0.29	0.25	0	0	0	0	0	0	0	0	0	0	0	0
scf000016_35039	scf000016_35039	174	28	24	14	29	22	17	7	7	4	4	1	4	2	2	3	1	3	2	0.96	0.88	0.53	0.96	1.07	0.7	0.48	0.55	0.23	0.23	0.06	0.32	0.19	0.11	0.28	0.12	0.23	0.12
scf000016_35045	scf000016_35045	11	4	0	3	0	0	1	1	1	1	0	0	0	0	0	0	0	0	0	0.14	0	0.11	0	0	0.04	0.07	0.08	0.06	0	0	0	0	0	0	0	0	0
scf000016_35097	scf000016_35097	113	13	24	0	4	20	11	0	18	0	3	0	3	0	4	0	12	0	1	0.45	0.88	0	0.13	0.97	0.45	0	1.4	0	0.18	0	0.24	0	0.22	0	1.4	0	0.06
scf000016_35112	scf000016_35112	54	1	0	13	0	0	0	0	0	35	1	0	1	0	0	3	0	0	0	0.03	0	0.49	0	0	0	0	0	2.04	0.06	0	0.08	0	0	0.28	0	0	0
scf000016_35140	scf000016_35140	190	3	13	18	7	26	11	57	5	9	14	6	11	2	1	0	0	0	7	0.1	0.48	0.68	0.23	1.27	0.45	3.89	0.39	0.52	0.82	0.34	0.88	0.19	0.05	0	0	0	0.42
scf000017_19686	scf000017_19686	4	0	1	0	1	0	0	0	0	2	0	0	0	0	0	0	0	0	0	0	0.04	0	0.03	0	0	0	0	0.12	0	0	0	0	0	0	0	0	0
scf000017_19697	scf000017_19697	175	45	0	4	70	0	0	0	0	2	28	12	0	0	0	0	6	7	1	1.55	0	0.15	2.32	0	0	0	0	0.12	1.63	0.69	0	0	0	0	0.7	0.55	0.06
scf000017_19792	scf000017_19792	595	37	71	23	43	33	47	17	22	20	60	27	14	8	80	16	24	20	33	1.27	2.6	0.87	1.42	1.61	1.94	1.16	1.72	1.16	3.5	1.54	1.12	0.76	4.39	1.51	2.79	1.56	1.99
scf000017_19798	scf000017_19798	1270	158	126	83	108	63	185	48	47	32	143	28	101	31	38	11	14	17	37	5.44	4.62	3.15	3.57	3.07	7.62	3.28	3.66	1.86	8.35	1.6	8.06	2.93	2.08	1.04	1.63	1.33	2.23
scf000017_19808	scf000017_19808	25	0	1	3	1	0	0	0	0	3	2	0	2	2	2	1	2	1	5	0	0.04	0.11	0.03	0	0	0	0	0.17	0.12	0	0.16	0.19	0.11	0.09	0.23	0.08	0.3
scf000018_13907	scf000018_13907	10	3	0	0	0	3	4	0	0	0	0	0	0	0	0	0	0	0	0	0.1	0	0	0	0.15	0.16	0	0	0	0	0	0	0	0	0	0	0	0
scf000018_13929	scf000018_13929	66	0	1	2	1	0	0	10	9	9	7	5	4	1	12	0	0	4	1	0	0.04	0.08	0.03	0	0	0.68	0.7	0.52	0.41	0.29	0.32	0.09	0.66	0	0	0.31	0.06
scf000018_13933	scf000018_13933	359505	61295	74317	61963	60998	47066	53337	73	56	14	48	18	100	11	6	14	160	13	16	2111.32	2726.15	2348.1	2017.94	2290.18	2196.47	4.98	4.37	0.82	2.8	1.03	7.98	1.04	0.33	1.32	18.63	1.02	0.97
scf000018_13974	scf000018_13974	10	3	0	0	0	3	4	0	0	0	0	0	0	0	0	0	0	0	0	0.1	0	0	0	0.15	0.16	0	0	0	0	0	0	0	0	0	0	0	0
scf000018_13982	scf000018_13982	165	2	16	7	16	11	7	24	17	15	16	21	8	0	2	1	1	1	0	0.07	0.59	0.27	0.53	0.54	0.29	1.64	1.33	0.87	0.93	1.2	0.64	0	0.11	0.09	0.12	0.08	0
scf000018_13983	scf000018_13983	1	0	0	0	0	0	0	0	0	0	0	0	1	0	0	0	0	0	0	0	0	0	0	0	0	0	0	0	0	0	0.08	0	0	0	0	0	0
scf000018_13985	scf000018_13985	178	24	11	0	6	1	119	0	2	0	4	7	2	0	0	0	1	0	1	0.83	0.4	0	0.2	0.05	4.9	0	0.16	0	0.23	0.4	0.16	0	0	0	0.12	0	0.06
scf000018_14008	scf000018_14008	29	4	6	8	5	1	5	0	0	0	0	0	0	0	0	0	0	0	0	0.14	0.22	0.3	0.17	0.05	0.21	0	0	0	0	0	0	0	0	0	0	0	0
scf000018_14014	scf000018_14014	186	22	49	16	37	38	20	1	1	1	0	0	0	0	0	0	0	0	1	0.76	1.8	0.61	1.22	1.85	0.82	0.07	0.08	0.06	0	0	0	0	0	0	0	0	0.06
scf000018_14029	scf000018_14029	240	27	21	26	24	2	34	5	6	2	19	23	12	1	9	1	12	7	9	0.93	0.77	0.99	0.79	0.1	1.4	0.34	0.47	0.12	1.11	1.32	0.96	0.09	0.49	0.09	1.4	0.55	0.54
scf000019_10038	scf000019_10038	475	44	16	60	8	3	53	1	9	143	4	25	102	0	0	4	1	1	1	1.52	0.59	2.27	0.26	0.15	2.18	0.07	0.7	8.33	0.23	1.43	8.14	0	0	0.38	0.12	0.08	0.06
scf000019_10057	scf000019_10057	819221	57774	289839	116573	109652	47429	175974	1926	2994	1210	471	469	498	1898	3800	1894	2829	2515	1476	1990.04	10632.1	4417.56	3627.51	2307.85	7246.77	131.41	233.45	70.46	27.5	26.82	39.74	179.25	208.48	178.42	329.4	196.61	89.03
scf000019_10092	scf000019_10092	32	3	5	2	13	4	4	0	0	0	0	0	0	0	1	0	0	0	0	0.1	0.18	0.08	0.43	0.19	0.16	0	0	0	0	0	0	0	0.05	0	0	0	0
scf000019_10099	scf000019_10099	18	1	1	1	0	0	1	1	0	0	1	0	0	1	6	1	1	3	0	0.03	0.04	0.04	0	0	0.04	0.07	0	0	0.06	0	0	0.09	0.33	0.09	0.12	0.23	0
scf000019_10116	scf000019_10116	86	3	7	7	5	2	2	4	1	3	24	3	19	1	0	1	1	0	3	0.1	0.26	0.27	0.17	0.1	0.08	0.27	0.08	0.17	1.4	0.17	1.52	0.09	0	0.09	0.12	0	0.18
scf000019_10121	scf000019_10121	34	1	2	4	1	2	0	3	5	3	4	4	2	1	0	1	0	1	0	0.03	0.07	0.15	0.03	0.1	0	0.2	0.39	0.17	0.23	0.23	0.16	0.09	0	0.09	0	0.08	0
scf000019_10169	scf000019_10169	631	154	10	34	67	189	17	10	16	16	7	43	8	10	20	6	6	6	12	5.3	0.37	1.29	2.22	9.2	0.7	0.68	1.25	0.93	0.41	2.46	0.64	0.94	1.1	0.57	0.7	0.47	0.72
scf000019_10178	scf000019_10178	10	0	0	0	1	0	3	1	0	0	0	0	3	0	0	0	0	0	2	0	0	0	0.03	0	0.12	0.07	0	0	0	0	0.24	0	0	0	0	0	0.12
scf000019_10204	scf000019_10204	324	20	11	8	10	4	10	14	48	39	5	35	91	0	11	2	0	9	7	0.69	0.4	0.3	0.33	0.19	0.41	0.96	3.74	2.27	0.29	2	7.26	0	0.6	0.19	0	0.7	0.42
scf000019_10220	scf000019_10220	24	6	2	1	4	1	2	0	0	2	1	2	3	0	0	0	0	0	0	0.21	0.07	0.04	0.13	0.05	0.08	0	0	0.12	0.06	0.11	0.24	0	0	0	0	0	0
scf000019_10222	scf000019_10222	4309	59	210	83	11	10	17	170	150	153	84	9	28	632	1586	885	37	69	116	2.03	7.7	3.15	0.36	0.49	0.7	11.6	11.7	8.91	4.9	0.51	2.23	59.69	87.01	83.37	4.31	5.39	7
scf000019_9999	scf000019_9999	5	1	1	0	0	1	0	0	0	0	0	2	0	0	0	0	0	0	0	0.03	0.04	0	0	0.05	0	0	0	0	0	0.11	0	0	0	0	0	0	0
scf000020_33917	scf000020_33917	6	0	0	0	0	0	1	0	0	0	1	2	2	0	0	0	0	0	0	0	0	0	0	0	0.04	0	0	0	0.06	0.11	0.16	0	0	0	0	0	0
scf000020_33933	scf000020_33933	28	0	3	0	2	3	1	3	3	1	3	4	1	2	0	1	0	1	0	0	0.11	0	0.07	0.15	0.04	0.2	0.23	0.06	0.18	0.23	0.08	0.19	0	0.09	0	0.08	0
scf000020_33964	scf000020_33964	39	17	2	2	0	12	0	0	0	2	3	0	0	0	1	0	0	0	0	0.59	0.07	0.08	0	0.58	0	0	0	0.12	0.18	0	0	0	0.05	0	0	0	0
scf000020_33991	scf000020_33991	31466	402	984	674	716	603	1223	3662	4389	1538	1295	4644	1839	614	3840	498	738	2846	961	13.85	36.1	25.54	23.69	29.34	50.36	249.86	342.22	89.56	75.61	265.57	146.74	57.99	210.67	46.91	85.93	222.48	57.96
scf000020_34000	scf000020_34000	3	0	0	0	0	0	3	0	0	0	0	0	0	0	0	0	0	0	0	0	0	0	0	0	0.12	0	0	0	0	0	0	0	0	0	0	0	0
scf000020_34046	scf000020_34046	74	14	13	11	13	6	10	0	0	2	1	1	1	0	0	1	1	0	0	0.48	0.48	0.42	0.43	0.29	0.41	0	0	0.12	0.06	0.06	0.08	0	0	0.09	0.12	0	0
scf000020_34048	scf000020_34048	9	0	6	0	1	0	1	0	0	0	0	0	1	0	0	0	0	0	0	0	0.22	0	0.03	0	0.04	0	0	0	0	0	0.08	0	0	0	0	0	0
scf000021_4400	scf000021_4400	123	13	11	15	15	12	9	6	3	4	2	9	1	3	4	5	1	8	2	0.45	0.4	0.57	0.5	0.58	0.37	0.41	0.23	0.23	0.12	0.51	0.08	0.28	0.22	0.47	0.12	0.63	0.12
scf000021_4410	scf000021_4410	189	61	14	30	16	15	20	2	4	2	5	5	2	0	4	5	2	0	2	2.1	0.51	1.14	0.53	0.73	0.82	0.14	0.31	0.12	0.29	0.29	0.16	0	0.22	0.47	0.23	0	0.12
scf000021_4414	scf000021_4414	19	0	0	1	4	1	1	3	0	2	4	0	1	1	0	0	1	0	0	0	0	0.04	0.13	0.05	0.04	0.2	0	0.12	0.23	0	0.08	0.09	0	0	0.12	0	0
scf000021_4431	scf000021_4431	7	1	1	1	0	1	3	0	0	0	0	0	0	0	0	0	0	0	0	0.03	0.04	0.04	0	0.05	0.12	0	0	0	0	0	0	0	0	0	0	0	0
scf000021_4464	scf000021_4464	73	2	5	2	1	6	0	2	9	3	2	8	5	2	11	2	7	1	5	0.07	0.18	0.08	0.03	0.29	0	0.14	0.7	0.17	0.12	0.46	0.4	0.19	0.6	0.19	0.82	0.08	0.3
scf000021_4474	scf000021_4474	14	4	0	0	0	1	4	0	1	0	2	0	0	0	0	0	0	0	2	0.14	0	0	0	0.05	0.16	0	0.08	0	0.12	0	0	0	0	0	0	0	0.12
scf000021_4480	scf000021_4480	60	2	2	26	0	2	2	13	0	9	0	0	0	2	0	2	0	0	0	0.07	0.07	0.99	0	0.1	0.08	0.89	0	0.52	0	0	0	0.19	0	0.19	0	0	0
scf000021_4511	scf000021_4511	9	0	0	2	0	1	0	4	0	2	0	0	0	0	0	0	0	0	0	0	0	0.08	0	0.05	0	0.27	0	0.12	0	0	0	0	0	0	0	0	0
scf000022_14782	scf000022_14782	7	0	0	0	0	0	0	2	0	0	1	0	3	0	0	0	1	0	0	0	0	0	0	0	0	0.14	0	0	0.06	0	0.24	0	0	0	0.12	0	0
scf000022_14784	scf000022_14784	14	1	1	0	0	1	0	1	0	1	5	0	0	0	1	0	2	1	0	0.03	0.04	0	0	0.05	0	0.07	0	0.06	0.29	0	0	0	0.05	0	0.23	0.08	0
scf000022_14803	scf000022_14803	8	2	0	0	2	0	1	1	2	0	0	0	0	0	0	0	0	0	0	0.07	0	0	0.07	0	0.04	0.07	0.16	0	0	0	0	0	0	0	0	0	0
scf000022_14812	scf000022_14812	347	0	27	30	0	37	19	63	18	73	2	1	61	2	7	5	0	0	2	0	0.99	1.14	0	1.8	0.78	4.3	1.4	4.25	0.12	0.06	4.87	0.19	0.38	0.47	0	0	0.12
scf000022_14826	scf000022_14826	48	3	5	4	5	8	2	1	4	8	1	5	1	0	0	0	0	1	0	0.1	0.18	0.15	0.17	0.39	0.08	0.07	0.31	0.47	0.06	0.29	0.08	0	0	0	0	0.08	0
scf000022_14834	scf000022_14834	472	37	160	57	56	22	73	6	5	21	9	3	7	7	2	2	2	2	1	1.27	5.87	2.16	1.85	1.07	3.01	0.41	0.39	1.22	0.53	0.17	0.56	0.66	0.11	0.19	0.23	0.16	0.06
scf000022_14858	scf000022_14858	114	15	13	24	11	17	11	1	3	4	4	6	2	1	1	0	0	1	0	0.52	0.48	0.91	0.36	0.83	0.45	0.07	0.23	0.23	0.23	0.34	0.16	0.09	0.05	0	0	0.08	0
scf000022_14859	scf000022_14859	6	0	2	0	1	0	0	0	0	0	0	3	0	0	0	0	0	0	0	0	0.07	0	0.03	0	0	0	0	0	0	0.17	0	0	0	0	0	0	0
scf000022_14875	scf000022_14875	74	2	10	7	8	1	8	5	3	6	0	5	0	2	8	6	0	2	1	0.07	0.37	0.27	0.26	0.05	0.33	0.34	0.23	0.35	0	0.29	0	0.19	0.44	0.57	0	0.16	0.06
scf000022_14886	scf000022_14886	14	0	2	0	2	1	8	1	0	0	0	0	0	0	0	0	0	0	0	0	0.07	0	0.07	0.05	0.33	0.07	0	0	0	0	0	0	0	0	0	0	0
scf000022_14887	scf000022_14887	33	0	5	0	4	1	5	2	0	1	10	1	4	0	0	0	0	0	0	0	0.18	0	0.13	0.05	0.21	0.14	0	0.06	0.58	0.06	0.32	0	0	0	0	0	0
scf000022_14896	scf000022_14896	66	2	16	0	2	2	17	10	2	0	4	0	9	0	1	0	0	0	1	0.07	0.59	0	0.07	0.1	0.7	0.68	0.16	0	0.23	0	0.72	0	0.05	0	0	0	0.06
scf000022_14916	scf000022_14916	572	46	117	80	86	125	80	4	3	2	9	2	4	1	1	3	1	4	4	1.58	4.29	3.03	2.85	6.08	3.29	0.27	0.23	0.12	0.53	0.11	0.32	0.09	0.05	0.28	0.12	0.31	0.24
scf000023_5221	scf000023_5221	3959506	1215471	295980	503999	875980	682356	308919	10569	6927	9309	14991	9482	8685	2165	3835	1575	3597	2862	2804	41867.1	10857.3	19099.2	28979.2	33202.8	12721.6	721.13	540.11	542.08	875.25	542.24	693.02	204.46	210.4	148.37	418.82	223.73	169.13
scf000023_5259	scf000023_5259	59	0	26	14	17	0	0	1	0	1	0	0	0	0	0	0	0	0	0	0	0.95	0.53	0.56	0	0	0.07	0	0.06	0	0	0	0	0	0	0	0	0
scf000023_5262	scf000023_5262	12	7	0	0	2	1	0	0	0	0	0	1	0	0	1	0	0	0	0	0.24	0	0	0.07	0.05	0	0	0	0	0	0.06	0	0	0.05	0	0	0	0
scf000023_5266	scf000023_5266	42	3	18	13	2	4	2	0	0	0	0	0	0	0	0	0	0	0	0	0.1	0.66	0.49	0.07	0.19	0.08	0	0	0	0	0	0	0	0	0	0	0	0
scf000023_5268	scf000023_5268	6	0	1	0	0	0	2	0	0	0	1	1	0	0	0	0	0	1	0	0	0.04	0	0	0	0.08	0	0	0	0.06	0.06	0	0	0	0	0	0.08	0
scf000023_5289	scf000023_5289	17	1	4	0	0	0	1	0	0	0	1	0	0	0	6	0	2	0	2	0.03	0.15	0	0	0	0.04	0	0	0	0.06	0	0	0	0.33	0	0.23	0	0.12
scf000023_5296	scf000023_5296	971	20	45	62	66	59	20	201	33	61	50	83	14	38	66	46	16	71	20	0.69	1.65	2.35	2.18	2.87	0.82	13.71	2.57	3.55	2.92	4.75	1.12	3.59	3.62	4.33	1.86	5.55	1.21
scf000024_29670	scf000024_29670	30	0	0	0	0	0	0	0	0	0	0	0	0	8	0	0	16	6	0	0	0	0	0	0	0	0	0	0	0	0	0	0.76	0	0	1.86	0.47	0
scf000024_29676	scf000024_29676	15	2	6	3	0	2	1	0	0	0	0	0	0	1	0	0	0	0	0	0.07	0.22	0.11	0	0.1	0.04	0	0	0	0	0	0	0.09	0	0	0	0	0
scf000024_29679	scf000024_29679	83	13	44	3	10	9	3	0	0	0	0	1	0	0	0	0	0	0	0	0.45	1.61	0.11	0.33	0.44	0.12	0	0	0	0	0.06	0	0	0	0	0	0	0
scf000024_29689	scf000024_29689	65	0	4	0	1	33	0	1	15	0	2	3	5	0	0	0	0	0	1	0	0.15	0	0.03	1.61	0	0.07	1.17	0	0.12	0.17	0.4	0	0	0	0	0	0.06
scf000024_29695	scf000024_29695	96	18	5	6	6	0	4	9	7	14	12	6	6	0	1	0	0	0	2	0.62	0.18	0.23	0.2	0	0.16	0.61	0.55	0.82	0.7	0.34	0.48	0	0.05	0	0	0	0.12
scf000024_29710	scf000024_29710	141	9	12	25	25	42	28	0	0	0	0	0	0	0	0	0	0	0	0	0.31	0.44	0.95	0.83	2.04	1.15	0	0	0	0	0	0	0	0	0	0	0	0
scf000024_29711	scf000024_29711	56845	10833	10065	11388	10395	6016	7957	36	25	35	13	18	27	4	6	3	21	0	3	373.14	369.21	431.55	343.89	292.73	327.68	2.46	1.95	2.04	0.76	1.03	2.15	0.38	0.33	0.28	2.45	0	0.18
scf000024_29712	scf000024_29712	174802	33317	30972	32916	28667	19654	28676	107	90	88	28	59	72	28	14	10	75	6	23	1147.61	1136.14	1247.36	948.36	956.34	1180.9	7.3	7.02	5.12	1.63	3.37	5.75	2.64	0.77	0.94	8.73	0.47	1.39
scf000024_29747	scf000024_29747	7	1	0	0	0	0	0	0	0	0	3	0	1	1	0	0	0	1	0	0.03	0	0	0	0	0	0	0	0	0.18	0	0.08	0.09	0	0	0	0.08	0
scf000024_29753	scf000024_29753	139	39	7	13	7	13	11	2	7	9	5	7	14	0	3	0	2	0	0	1.34	0.26	0.49	0.23	0.63	0.45	0.14	0.55	0.52	0.29	0.4	1.12	0	0.16	0	0.23	0	0
scf000024_29755	scf000024_29755	14	0	0	1	0	0	0	3	3	4	1	1	1	0	0	0	0	0	0	0	0	0.04	0	0	0	0.2	0.23	0.23	0.06	0.06	0.08	0	0	0	0	0	0
scf000024_29765	scf000024_29765	106	16	11	17	6	7	23	4	1	5	1	1	3	0	2	1	2	3	3	0.55	0.4	0.64	0.2	0.34	0.95	0.27	0.08	0.29	0.06	0.06	0.24	0	0.11	0.09	0.23	0.23	0.18
scf000024_29772	scf000024_29772	23	0	0	0	0	0	0	0	0	0	0	0	0	8	0	0	7	7	1	0	0	0	0	0	0	0	0	0	0	0	0	0.76	0	0	0.82	0.55	0.06
scf000024_29777	scf000024_29777	15	0	0	0	0	1	0	0	0	0	0	0	0	6	0	1	6	1	0	0	0	0	0	0.05	0	0	0	0	0	0	0	0.57	0	0.09	0.7	0.08	0
scf000024_29782	scf000024_29782	14	0	1	0	0	0	0	6	3	3	0	1	0	0	0	0	0	0	0	0	0.04	0	0	0	0	0.41	0.23	0.17	0	0.06	0	0	0	0	0	0	0
scf000024_29810	scf000024_29810	63	7	12	1	32	2	9	0	0	0	0	0	0	0	0	0	0	0	0	0.24	0.44	0.04	1.06	0.1	0.37	0	0	0	0	0	0	0	0	0	0	0	0
scf000024_29813	scf000024_29813	36	3	7	2	2	4	6	1	5	0	3	1	0	0	0	0	2	0	0	0.1	0.26	0.08	0.07	0.19	0.25	0.07	0.39	0	0.18	0.06	0	0	0	0	0.23	0	0
scf000024_29850	scf000024_29850	10	0	1	2	0	0	0	2	0	1	0	0	0	3	0	1	0	0	0	0	0.04	0.08	0	0	0	0.14	0	0.06	0	0	0	0.28	0	0.09	0	0	0
scf000024_29869	scf000024_29869	134	0	8	7	8	3	6	5	6	8	0	3	2	14	32	9	0	15	8	0	0.29	0.27	0.26	0.15	0.25	0.34	0.47	0.47	0	0.17	0.16	1.32	1.76	0.85	0	1.17	0.48
scf000025_2368	scf000025_2368	7	3	0	2	1	0	0	1	0	0	0	0	0	0	0	0	0	0	0	0.1	0	0.08	0.03	0	0	0.07	0	0	0	0	0	0	0	0	0	0	0
scf000025_2372	scf000025_2372	111	15	25	11	0	7	11	6	10	7	8	0	2	3	6	0	0	0	0	0.52	0.92	0.42	0	0.34	0.45	0.41	0.78	0.41	0.47	0	0.16	0.28	0.33	0	0	0	0
scf000025_2389	scf000025_2389	6	4	0	0	1	1	0	0	0	0	0	0	0	0	0	0	0	0	0	0.14	0	0	0.03	0.05	0	0	0	0	0	0	0	0	0	0	0	0	0
scf000025_2393	scf000025_2393	32	0	1	0	0	1	2	5	1	1	12	3	1	0	3	0	2	0	0	0	0.04	0	0	0.05	0.08	0.34	0.08	0.06	0.7	0.17	0.08	0	0.16	0	0.23	0	0
scf000025_2402	scf000025_2402	104	0	0	4	9	1	1	24	1	12	0	18	0	14	0	1	2	17	0	0	0	0.15	0.3	0.05	0.04	1.64	0.08	0.7	0	1.03	0	1.32	0	0.09	0.23	1.33	0
scf000025_2417	scf000025_2417	64	7	6	2	10	3	10	3	2	3	5	2	3	0	3	2	1	0	2	0.24	0.22	0.08	0.33	0.15	0.41	0.2	0.16	0.17	0.29	0.11	0.24	0	0.16	0.19	0.12	0	0.12
scf000025_2420	scf000025_2420	87	15	8	7	25	11	19	0	1	0	0	0	0	0	0	0	1	0	0	0.52	0.29	0.27	0.83	0.54	0.78	0	0.08	0	0	0	0	0	0	0	0.12	0	0
scf000025_2424	scf000025_2424	34	4	0	2	3	1	7	3	1	5	0	3	2	0	0	0	0	3	0	0.14	0	0.08	0.1	0.05	0.29	0.2	0.08	0.29	0	0.17	0.16	0	0	0	0	0.23	0
scf000025_2431	scf000025_2431	399	63	22	56	44	60	69	8	5	20	15	6	23	0	1	2	0	2	3	2.17	0.81	2.12	1.46	2.92	2.84	0.55	0.39	1.16	0.88	0.34	1.84	0	0.05	0.19	0	0.16	0.18
scf000025_2480	scf000025_2480	33	0	0	0	0	1	0	0	0	0	0	1	0	9	0	0	7	14	1	0	0	0	0	0.05	0	0	0	0	0	0.06	0	0.85	0	0	0.82	1.09	0.06
scf000026_8266	scf000026_8266	15	2	0	2	0	1	1	3	0	0	0	5	1	0	0	0	0	0	0	0.07	0	0.08	0	0.05	0.04	0.2	0	0	0	0.29	0.08	0	0	0	0	0	0
scf000026_8288	scf000026_8288	27	5	0	5	4	3	7	0	0	0	0	1	1	0	1	0	0	0	0	0.17	0	0.19	0.13	0.15	0.29	0	0	0	0	0.06	0.08	0	0.05	0	0	0	0
scf000026_8291	scf000026_8291	10	1	0	0	0	0	1	2	0	2	0	0	0	4	0	0	0	0	0	0.03	0	0	0	0	0.04	0.14	0	0.12	0	0	0	0.38	0	0	0	0	0
scf000026_8298	scf000026_8298	5	0	1	0	3	1	0	0	0	0	0	0	0	0	0	0	0	0	0	0	0.04	0	0.1	0.05	0	0	0	0	0	0	0	0	0	0	0	0	0
scf000026_8315	scf000026_8315	390	21	37	42	49	8	5	9	24	37	38	60	2	1	20	7	12	15	3	0.72	1.36	1.59	1.62	0.39	0.21	0.61	1.87	2.15	2.22	3.43	0.16	0.09	1.1	0.66	1.4	1.17	0.18
scf000026_8319	scf000026_8319	24	2	2	2	7	3	1	0	1	1	1	3	1	0	0	0	0	0	0	0.07	0.07	0.08	0.23	0.15	0.04	0	0.08	0.06	0.06	0.17	0.08	0	0	0	0	0	0
scf000026_8343	scf000026_8343	25	4	6	2	2	0	4	0	1	0	2	1	0	2	1	0	0	0	0	0.14	0.22	0.08	0.07	0	0.16	0	0.08	0	0.12	0.06	0	0.19	0.05	0	0	0	0
scf000027_27769	scf000027_27769	48	2	9	9	0	1	4	1	3	2	12	1	4	0	0	0	0	0	0	0.07	0.33	0.34	0	0.05	0.16	0.07	0.23	0.12	0.7	0.06	0.32	0	0	0	0	0	0
scf000027_27786	scf000027_27786	13	0	1	0	0	0	4	0	0	0	0	0	6	0	0	0	0	0	2	0	0.04	0	0	0	0.16	0	0	0	0	0	0.48	0	0	0	0	0	0.12
scf000027_27790	scf000027_27790	14	2	0	1	8	2	1	0	0	0	0	0	0	0	0	0	0	0	0	0.07	0	0.04	0.26	0.1	0.04	0	0	0	0	0	0	0	0	0	0	0	0
scf000027_27814	scf000027_27814	239515	3258	8628	5891	4464	2888	4926	10264	23063	22097	97345	24429	13437	1732	5427	2767	3091	3089	2719	112.22	316.5	223.24	147.68	140.53	202.86	700.32	1798.27	1286.75	5683.48	1397	1072.2	163.57	297.74	260.66	359.91	241.48	164
scf000027_27834	scf000027_27834	54	5	3	2	1	2	9	4	2	4	4	2	5	0	3	3	1	1	3	0.17	0.11	0.08	0.03	0.1	0.37	0.27	0.16	0.23	0.23	0.11	0.4	0	0.16	0.28	0.12	0.08	0.18
scf000027_27847	scf000027_27847	78	3	0	1	0	0	10	0	0	0	58	0	1	0	1	0	3	0	1	0.1	0	0.04	0	0	0.41	0	0	0	3.39	0	0.08	0	0.05	0	0.35	0	0.06
scf000027_27857	scf000027_27857	8	0	0	6	1	0	0	0	0	0	0	1	0	0	0	0	0	0	0	0	0	0.23	0.03	0	0	0	0	0	0	0.06	0	0	0	0	0	0	0
scf000027_27894	scf000027_27894	8	1	1	1	1	0	0	0	0	0	1	1	1	1	0	0	0	0	0	0.03	0.04	0.04	0.03	0	0	0	0	0	0.06	0.06	0.08	0.09	0	0	0	0	0
scf000027_27896	scf000027_27896	175	97	0	20	0	8	50	0	0	0	0	0	0	0	0	0	0	0	0	3.34	0	0.76	0	0.39	2.06	0	0	0	0	0	0	0	0	0	0	0	0
scf000027_27918	scf000027_27918	9	3	0	0	3	3	0	0	0	0	0	0	0	0	0	0	0	0	0	0.1	0	0	0.1	0.15	0	0	0	0	0	0	0	0	0	0	0	0	0
scf000027_27933	scf000027_27933	13	6	0	1	6	0	0	0	0	0	0	0	0	0	0	0	0	0	0	0.21	0	0.04	0.2	0	0	0	0	0	0	0	0	0	0	0	0	0	0
scf000027_27934	scf000027_27934	9	6	0	0	3	0	0	0	0	0	0	0	0	0	0	0	0	0	0	0.21	0	0	0.1	0	0	0	0	0	0	0	0	0	0	0	0	0	0
scf000027_27939	scf000027_27939	24	1	3	8	3	1	1	0	0	1	2	2	0	1	0	0	0	1	0	0.03	0.11	0.3	0.1	0.05	0.04	0	0	0.06	0.12	0.11	0	0.09	0	0	0	0.08	0
scf000027_27940	scf000027_27940	36	6	0	8	3	3	2	0	2	3	4	2	1	0	0	0	2	0	0	0.21	0	0.3	0.1	0.15	0.08	0	0.16	0.17	0.23	0.11	0.08	0	0	0	0.23	0	0
scf000027_27944	scf000027_27944	9	0	0	0	0	0	0	0	0	0	5	0	4	0	0	0	0	0	0	0	0	0	0	0	0	0	0	0	0.29	0	0.32	0	0	0	0	0	0
scf000028_20237	scf000028_20237	15	6	0	1	0	8	0	0	0	0	0	0	0	0	0	0	0	0	0	0.21	0	0.04	0	0.39	0	0	0	0	0	0	0	0	0	0	0	0	0
scf000028_20247	scf000028_20247	13	1	1	1	5	0	0	3	0	0	0	1	0	0	0	0	1	0	0	0.03	0.04	0.04	0.17	0	0	0.2	0	0	0	0.06	0	0	0	0	0.12	0	0
scf000028_20250	scf000028_20250	19	3	3	1	4	1	0	1	3	0	0	2	0	0	0	0	0	1	0	0.1	0.11	0.04	0.13	0.05	0	0.07	0.23	0	0	0.11	0	0	0	0	0	0.08	0
scf000028_20251	scf000028_20251	119	1	45	0	34	22	1	1	8	0	0	7	0	0	0	0	0	0	0	0.03	1.65	0	1.12	1.07	0.04	0.07	0.62	0	0	0.4	0	0	0	0	0	0	0
scf000028_20275	scf000028_20275	4	1	0	1	2	0	0	0	0	0	0	0	0	0	0	0	0	0	0	0.03	0	0.04	0.07	0	0	0	0	0	0	0	0	0	0	0	0	0	0
scf000028_20296	scf000028_20296	20	4	0	5	2	0	2	0	3	2	0	1	1	0	0	0	0	0	0	0.14	0	0.19	0.07	0	0.08	0	0.23	0.12	0	0.06	0.08	0	0	0	0	0	0
scf000028_20304	scf000028_20304	379	9	47	39	54	24	8	30	20	27	13	24	4	20	14	15	5	16	10	0.31	1.72	1.48	1.79	1.17	0.33	2.05	1.56	1.57	0.76	1.37	0.32	1.89	0.77	1.41	0.58	1.25	0.6
scf000028_20309	scf000028_20309	429297	81716	38481	78526	72095	77508	53863	2699	5410	4132	4450	4744	1860	568	1014	441	891	342	557	2814.72	1411.59	2975.76	2385.05	3771.46	2218.13	184.15	421.83	240.61	259.81	271.29	148.42	53.64	55.63	41.54	103.75	26.74	33.6
scf000029_8578	scf000029_8578	239	12	23	1	15	37	4	9	10	2	63	8	1	2	34	0	4	8	6	0.41	0.84	0.04	0.5	1.8	0.16	0.61	0.78	0.12	3.68	0.46	0.08	0.19	1.87	0	0.47	0.63	0.36
scf000029_8579	scf000029_8579	2452571	104542	145226	103060	114724	120818	96065	79603	30388	236628	569925	61286	52204	71737	240883	57669	108874	120956	137983	3600.97	5327.28	3905.48	3795.3	5878.88	3956.04	5431.37	2369.41	13779.3	33275	3504.72	4165.61	6774.86	13215.5	5432.58	12677	9455.61	8322.73
scf000029_8582	scf000029_8582	256779	8409	12435	10709	10152	10503	9014	8155	2423	24070	61823	5558	5839	13678	23409	7768	11227	15186	16421	289.65	456.15	405.82	335.85	511.07	371.2	556.42	188.93	1401.64	3609.53	317.84	465.92	1291.75	1284.29	731.77	1307.24	1187.15	990.47
scf000029_8587	scf000029_8587	313	2	16	2	0	2	11	36	72	22	29	29	38	4	25	2	10	6	7	0.07	0.59	0.08	0	0.1	0.45	2.46	5.61	1.28	1.69	1.66	3.03	0.38	1.37	0.19	1.16	0.47	0.42
scf000029_8593	scf000029_8593	146	32	7	3	27	42	20	3	0	0	5	4	1	0	0	0	0	0	2	1.1	0.26	0.11	0.89	2.04	0.82	0.2	0	0	0.29	0.23	0.08	0	0	0	0	0	0.12
scf000029_8595	scf000029_8595	94459	17409	5698	5581	20660	21043	5046	3736	948	2621	4961	4169	1411	166	328	141	173	190	178	599.66	209.02	211.49	683.48	1023.93	207.8	254.91	73.92	152.63	289.65	238.41	112.59	15.68	18	13.28	20.14	14.85	10.74
scf000029_8610	scf000029_8610	429283	81712	38479	78525	72094	77508	53860	2699	5410	4132	4450	4741	1860	568	1014	441	891	342	557	2814.58	1411.51	2975.72	2385.02	3771.46	2218	184.15	421.83	240.61	259.81	271.12	148.42	53.64	55.63	41.54	103.75	26.74	33.6
scf000029_8654	scf000029_8654	6	1	0	0	3	0	1	0	1	0	0	0	0	0	0	0	0	0	0	0.03	0	0	0.1	0	0.04	0	0.08	0	0	0	0	0	0	0	0	0	0
scf000029_8676	scf000029_8676	99	18	10	21	16	14	17	0	0	0	0	0	0	0	1	2	0	0	0	0.62	0.37	0.8	0.53	0.68	0.7	0	0	0	0	0	0	0	0.05	0.19	0	0	0
scf000029_8682	scf000029_8682	7850	1060	1593	1226	1625	1100	1033	47	12	51	25	24	19	7	6	2	7	5	8	36.51	58.44	46.46	53.76	53.52	42.54	3.21	0.94	2.97	1.46	1.37	1.52	0.66	0.33	0.19	0.82	0.39	0.48
scf000030_21650	scf000030_21650	234	14	9	10	18	9	17	10	11	26	21	29	28	1	1	2	9	10	9	0.48	0.33	0.38	0.6	0.44	0.7	0.68	0.86	1.51	1.23	1.66	2.23	0.09	0.05	0.19	1.05	0.78	0.54
scf000030_21660	scf000030_21660	50	1	0	0	0	1	1	2	2	5	17	8	1	2	2	0	1	7	0	0.03	0	0	0	0.05	0.04	0.14	0.16	0.29	0.99	0.46	0.08	0.19	0.11	0	0.12	0.55	0
scf000030_21722	scf000030_21722	12	0	0	0	0	0	2	0	3	0	0	3	4	0	0	0	0	0	0	0	0	0	0	0	0.08	0	0.23	0	0	0.17	0.32	0	0	0	0	0	0
scf000030_21747	scf000030_21747	235	0	0	0	0	0	1	7	22	33	19	43	52	5	10	1	19	15	8	0	0	0	0	0	0.04	0.48	1.72	1.92	1.11	2.46	4.15	0.47	0.55	0.09	2.21	1.17	0.48
scf000030_21753	scf000030_21753	1268	19	32	21	29	32	19	9	3	19	35	39	3	156	27	125	103	24	573	0.65	1.17	0.8	0.96	1.56	0.78	0.61	0.23	1.11	2.04	2.23	0.24	14.73	1.48	11.78	11.99	1.88	34.56
scf000031_26880	scf000031_26880	16	0	8	0	0	0	5	0	0	0	1	0	0	0	0	0	0	0	2	0	0.29	0	0	0	0.21	0	0	0	0.06	0	0	0	0	0	0	0	0.12
scf000031_26884	scf000031_26884	27	0	6	7	8	1	1	0	0	1	1	1	0	0	1	0	0	0	0	0	0.22	0.27	0.26	0.05	0.04	0	0	0.06	0.06	0.06	0	0	0.05	0	0	0	0
scf000031_26891	scf000031_26891	41	8	10	4	6	3	0	2	4	2	0	2	0	0	0	0	0	0	0	0.28	0.37	0.15	0.2	0.15	0	0.14	0.31	0.12	0	0.11	0	0	0	0	0	0	0
scf000031_26894	scf000031_26894	202	6	62	6	5	6	22	7	22	13	13	8	9	3	13	4	0	3	0	0.21	2.27	0.23	0.17	0.29	0.91	0.48	1.72	0.76	0.76	0.46	0.72	0.28	0.71	0.38	0	0.23	0
scf000031_26896	scf000031_26896	10	4	0	2	2	0	1	0	0	0	0	0	0	0	0	1	0	0	0	0.14	0	0.08	0.07	0	0.04	0	0	0	0	0	0	0	0	0.09	0	0	0
scf000031_26898	scf000031_26898	10	4	0	2	2	0	1	0	0	0	0	0	0	0	0	1	0	0	0	0.14	0	0.08	0.07	0	0.04	0	0	0	0	0	0	0	0	0.09	0	0	0
scf000031_26937	scf000031_26937	32	2	6	2	1	1	0	3	1	5	0	5	1	1	2	2	0	0	0	0.07	0.22	0.08	0.03	0.05	0	0.2	0.08	0.29	0	0.29	0.08	0.09	0.11	0.19	0	0	0
scf000031_26951	scf000031_26951	938	160	110	48	100	39	111	20	25	14	127	21	75	17	28	3	11	7	22	5.51	4.04	1.82	3.31	1.9	4.57	1.36	1.95	0.82	7.41	1.2	5.98	1.61	1.54	0.28	1.28	0.55	1.33
scf000031_26998	scf000031_26998	29	4	10	2	6	0	6	0	0	0	0	0	0	0	1	0	0	0	0	0.14	0.37	0.08	0.2	0	0.25	0	0	0	0	0	0	0	0.05	0	0	0	0
scf000032_12365	scf000032_12365	18	0	2	4	0	1	3	0	0	4	0	3	0	0	0	1	0	0	0	0	0.07	0.15	0	0.05	0.12	0	0	0.23	0	0.17	0	0	0	0.09	0	0	0
scf000032_12366	scf000032_12366	23	0	2	4	1	1	5	0	0	4	0	3	1	0	0	2	0	0	0	0	0.07	0.15	0.03	0.05	0.21	0	0	0.23	0	0.17	0.08	0	0	0.19	0	0	0
scf000032_12413	scf000032_12413	42	8	0	12	0	5	8	0	0	1	6	0	0	0	0	0	1	0	1	0.28	0	0.45	0	0.24	0.33	0	0	0.06	0.35	0	0	0	0	0	0.12	0	0.06
scf000032_12419	scf000032_12419	21	0	2	5	2	1	2	1	0	1	1	2	3	0	0	1	0	0	0	0	0.07	0.19	0.07	0.05	0.08	0.07	0	0.06	0.06	0.11	0.24	0	0	0.09	0	0	0
scf000032_12423	scf000032_12423	101	8	31	0	35	4	22	0	0	0	0	1	0	0	0	0	0	0	0	0.28	1.14	0	1.16	0.19	0.91	0	0	0	0	0.06	0	0	0	0	0	0	0
scf000032_12477	scf000032_12477	9	0	2	1	0	0	1	0	1	1	2	0	0	1	0	0	0	0	0	0	0.07	0.04	0	0	0.04	0	0.08	0.06	0.12	0	0	0.09	0	0	0	0	0
scf000032_12492	scf000032_12492	143	0	0	0	0	0	0	9	34	22	13	42	23	0	0	0	0	0	0	0	0	0	0	0	0	0.61	2.65	1.28	0.76	2.4	1.84	0	0	0	0	0	0
scf000032_12496	scf000032_12496	5476	839	651	240	1083	781	735	88	58	106	432	110	234	36	19	10	14	18	22	28.9	23.88	9.09	35.83	38	30.27	6	4.52	6.17	25.22	6.29	18.67	3.4	1.04	0.94	1.63	1.41	1.33
scf000032_12507	scf000032_12507	10	0	3	3	0	1	0	0	0	2	0	0	0	1	0	0	0	0	0	0	0.11	0.11	0	0.05	0	0	0	0.12	0	0	0	0.09	0	0	0	0	0
scf000032_12508	scf000032_12508	10	0	3	3	0	1	0	0	0	2	0	1	0	0	0	0	0	0	0	0	0.11	0.11	0	0.05	0	0	0	0.12	0	0.06	0	0	0	0	0	0	0
scf000032_12518	scf000032_12518	12	0	0	0	0	0	0	0	0	0	0	0	0	1	0	0	2	8	1	0	0	0	0	0	0	0	0	0	0	0	0	0.09	0	0	0.23	0.63	0.06
scf000032_12552	scf000032_12552	59	1	9	10	5	3	9	3	0	8	2	5	0	1	0	2	1	0	0	0.03	0.33	0.38	0.17	0.15	0.37	0.2	0	0.47	0.12	0.29	0	0.09	0	0.19	0.12	0	0
scf000032_12561	scf000032_12561	413857	98429	22757	109976	118726	16007	22040	5157	2302	2856	7039	4747	862	495	214	619	567	226	838	3390.4	834.79	4167.57	3927.7	778.88	907.63	351.87	179.49	166.31	410.97	271.46	68.78	46.75	11.74	58.31	66.02	17.67	50.55
scf000032_12562	scf000032_12562	230241	52301	12133	64855	60448	8202	11017	3342	2193	1966	6031	4527	813	397	187	427	441	184	777	1801.52	445.07	2457.7	1999.74	399.1	453.69	228.03	170.99	114.48	352.12	258.88	64.87	37.49	10.26	40.22	51.35	14.38	46.87
scf000032_12566	scf000032_12566	3	1	0	0	0	0	2	0	0	0	0	0	0	0	0	0	0	0	0	0.03	0	0	0	0	0.08	0	0	0	0	0	0	0	0	0	0	0	0
scf000032_12580	scf000032_12580	497	17	35	19	125	85	142	0	0	0	2	2	1	3	4	8	28	1	25	0.59	1.28	0.72	4.14	4.14	5.85	0	0	0	0.12	0.11	0.08	0.28	0.22	0.75	3.26	0.08	1.51
scf000032_12591	scf000032_12591	14537101	2815458	2458486	2380094	2842540	1960862	2056032	3024	3470	805	1470	560	3329	406	1222	395	7700	324	924	96978.9	90183.9	90194.2	94037	95413.6	84669.3	206.33	270.56	46.88	85.83	32.02	265.64	38.34	67.04	37.21	896.57	25.33	55.73
scf000032_12623	scf000032_12623	23	7	2	1	2	1	4	0	0	0	0	0	0	0	2	0	0	1	3	0.24	0.07	0.04	0.07	0.05	0.16	0	0	0	0	0	0	0	0.11	0	0	0.08	0.18
scf000032_12633	scf000032_12633	108	4	15	14	3	7	13	6	1	4	18	7	4	5	2	2	2	0	1	0.14	0.55	0.53	0.1	0.34	0.54	0.41	0.08	0.23	1.05	0.4	0.32	0.47	0.11	0.19	0.23	0	0.06
scf000032_12654	scf000032_12654	235	0	28	1	35	3	1	0	55	2	6	100	4	0	0	0	0	0	0	0	1.03	0.04	1.16	0.15	0.04	0	4.29	0.12	0.35	5.72	0.32	0	0	0	0	0	0
scf000032_12657	scf000032_12657	15	0	5	0	3	1	0	2	1	1	0	2	0	0	0	0	0	0	0	0	0.18	0	0.1	0.05	0	0.14	0.08	0.06	0	0.11	0	0	0	0	0	0	0
scf000033_2767	scf000033_2767	6	0	3	0	0	1	0	1	0	0	0	1	0	0	0	0	0	0	0	0	0.11	0	0	0.05	0	0.07	0	0	0	0.06	0	0	0	0	0	0	0
scf000033_2786	scf000033_2786	10	0	0	0	0	0	1	1	2	0	2	3	1	0	0	0	0	0	0	0	0	0	0	0	0.04	0.07	0.16	0	0.12	0.17	0.08	0	0	0	0	0	0
scf000033_2803	scf000033_2803	16	0	6	0	1	2	7	0	0	0	0	0	0	0	0	0	0	0	0	0	0.22	0	0.03	0.1	0.29	0	0	0	0	0	0	0	0	0	0	0	0
scf000033_2809	scf000033_2809	1385	351	180	90	365	1	394	0	1	0	3	0	0	0	0	0	0	0	0	12.09	6.6	3.41	12.07	0.05	16.23	0	0.08	0	0.18	0	0	0	0	0	0	0	0
scf000033_2812	scf000033_2812	28	13	0	1	8	1	4	0	0	0	0	0	0	0	0	0	1	0	0	0.45	0	0.04	0.26	0.05	0.16	0	0	0	0	0	0	0	0	0	0.12	0	0
scf000034_29111	scf000034_29111	21	6	0	6	0	6	3	0	0	0	0	0	0	0	0	0	0	0	0	0.21	0	0.23	0	0.29	0.12	0	0	0	0	0	0	0	0	0	0	0	0
scf000034_29129	scf000034_29129	1046	87	138	100	169	93	102	42	63	51	23	51	40	12	29	12	12	13	9	3	5.06	3.79	5.59	4.53	4.2	2.87	4.91	2.97	1.34	2.92	3.19	1.13	1.59	1.13	1.4	1.02	0.54
scf000034_29153	scf000034_29153	44	19	5	3	7	4	6	0	0	0	0	0	0	0	0	0	0	0	0	0.65	0.18	0.11	0.23	0.19	0.25	0	0	0	0	0	0	0	0	0	0	0	0
scf000034_29188	scf000034_29188	126	10	9	8	9	8	8	7	5	5	28	7	5	4	1	2	8	0	2	0.34	0.33	0.3	0.3	0.39	0.33	0.48	0.39	0.29	1.63	0.4	0.4	0.38	0.05	0.19	0.93	0	0.12
scf000034_29193	scf000034_29193	11	0	0	0	1	0	0	0	3	0	5	1	0	0	1	0	0	0	0	0	0	0	0.03	0	0	0	0.23	0	0.29	0.06	0	0	0.05	0	0	0	0
scf000034_29212	scf000034_29212	129	10	14	19	6	4	6	0	9	18	10	14	1	0	9	4	0	4	1	0.34	0.51	0.72	0.2	0.19	0.25	0	0.7	1.05	0.58	0.8	0.08	0	0.49	0.38	0	0.31	0.06
scf000034_29237	scf000034_29237	112	4	36	10	20	0	6	0	0	1	24	3	2	0	1	0	0	5	0	0.14	1.32	0.38	0.66	0	0.25	0	0	0.06	1.4	0.17	0.16	0	0.05	0	0	0.39	0
scf000034_29241	scf000034_29241	2	0	0	0	0	0	0	1	0	0	0	1	0	0	0	0	0	0	0	0	0	0	0	0	0	0.07	0	0	0	0.06	0	0	0	0	0	0	0
scf000034_29246	scf000034_29246	23	4	1	2	1	13	2	0	0	0	0	0	0	0	0	0	0	0	0	0.14	0.04	0.08	0.03	0.63	0.08	0	0	0	0	0	0	0	0	0	0	0	0
scf000035_21489	scf000035_21489	40	18	2	5	6	6	3	0	0	0	0	0	0	0	0	0	0	0	0	0.62	0.07	0.19	0.2	0.29	0.12	0	0	0	0	0	0	0	0	0	0	0	0
scf000036_3496	scf000036_3496	18	0	0	1	0	0	0	6	7	1	1	0	1	1	0	0	0	0	0	0	0	0.04	0	0	0	0.41	0.55	0.06	0.06	0	0.08	0.09	0	0	0	0	0
scf000036_3499	scf000036_3499	219	18	14	14	22	11	18	20	13	21	22	30	16	0	0	0	0	0	0	0.62	0.51	0.53	0.73	0.54	0.74	1.36	1.01	1.22	1.28	1.72	1.28	0	0	0	0	0	0
scf000036_3526	scf000036_3526	15	3	0	2	5	4	1	0	0	0	0	0	0	0	0	0	0	0	0	0.1	0	0.08	0.17	0.19	0.04	0	0	0	0	0	0	0	0	0	0	0	0
scf000036_3546	scf000036_3546	12	0	3	0	2	0	0	0	0	0	3	1	1	0	2	0	0	0	0	0	0.11	0	0.07	0	0	0	0	0	0.18	0.06	0.08	0	0.11	0	0	0	0
scf000036_3547	scf000036_3547	229	21	16	21	28	26	11	16	21	3	13	41	10	0	0	2	0	0	0	0.72	0.59	0.8	0.93	1.27	0.45	1.09	1.64	0.17	0.76	2.34	0.8	0	0	0.19	0	0	0
scf000037_44388	scf000037_44388	152	34	25	3	60	15	15	0	0	0	0	0	0	0	0	0	0	0	0	1.17	0.92	0.11	1.98	0.73	0.62	0	0	0	0	0	0	0	0	0	0	0	0
scf000037_44390	scf000037_44390	164	32	30	18	28	30	25	0	0	0	0	0	0	0	1	0	0	0	0	1.1	1.1	0.68	0.93	1.46	1.03	0	0	0	0	0	0	0	0.05	0	0	0	0
scf000037_44394	scf000037_44394	268	1	3	0	1	42	16	0	17	1	4	5	113	0	23	2	2	2	36	0.03	0.11	0	0.03	2.04	0.66	0	1.33	0.06	0.23	0.29	9.02	0	1.26	0.19	0.23	0.16	2.17
scf000037_44395	scf000037_44395	45	23	4	6	8	3	1	0	0	0	0	0	0	0	0	0	0	0	0	0.79	0.15	0.23	0.26	0.15	0.04	0	0	0	0	0	0	0	0	0	0	0	0
scf000037_44431	scf000037_44431	14537111	2815463	2458488	2380094	2842543	1960862	2056032	3024	3470	805	1470	560	3329	406	1222	395	7700	324	924	96979.1	90183.9	90194.2	94037.1	95413.6	84669.3	206.33	270.56	46.88	85.83	32.02	265.64	38.34	67.04	37.21	896.57	25.33	55.73
scf000037_44443	scf000037_44443	1426252	307764	80387	174663	355717	308396	128262	9090	8825	14936	11853	6002	5072	2463	5007	2290	1438	1935	2152	10601	2948.81	6618.9	11767.9	15006.2	5281.95	620.22	688.1	869.75	692.04	343.23	404.72	232.61	274.7	215.72	167.44	151.27	129.8
scf000037_44469	scf000037_44469	33	1	1	0	2	0	1	0	8	1	4	2	9	1	1	0	1	0	1	0.03	0.04	0	0.07	0	0.04	0	0.62	0.06	0.23	0.11	0.72	0.09	0.05	0	0.12	0	0.06
scf000037_44474	scf000037_44474	439	28	156	58	55	30	104	1	0	1	0	0	0	0	2	1	1	1	1	0.96	5.72	2.2	1.82	1.46	4.28	0.07	0	0.06	0	0	0	0	0.11	0.09	0.12	0.08	0.06
scf000037_44480	scf000037_44480	25	0	4	3	5	0	0	0	3	3	1	2	1	0	3	0	0	0	0	0	0.15	0.11	0.17	0	0	0	0.23	0.17	0.06	0.11	0.08	0	0.16	0	0	0	0
scf000037_44485	scf000037_44485	10	0	0	0	0	0	0	0	1	0	0	0	0	4	1	0	3	1	0	0	0	0	0	0	0	0	0.08	0	0	0	0	0.38	0.05	0	0.35	0.08	0
scf000039_28690	scf000039_28690	80	0	0	1	0	0	0	5	4	49	12	3	5	0	0	1	0	0	0	0	0	0.04	0	0	0	0.34	0.31	2.85	0.7	0.17	0.4	0	0	0.09	0	0	0
scf000039_28703	scf000039_28703	14	1	3	2	1	1	0	0	1	3	0	0	1	0	0	0	0	1	0	0.03	0.11	0.08	0.03	0.05	0	0	0.08	0.17	0	0	0.08	0	0	0	0	0.08	0
scf000039_28713	scf000039_28713	7	1	2	0	2	0	1	0	0	0	1	0	0	0	0	0	0	0	0	0.03	0.07	0	0.07	0	0.04	0	0	0	0.06	0	0	0	0	0	0	0	0
scf000039_28726	scf000039_28726	39	0	0	0	2	0	0	1	3	1	6	3	1	1	11	0	5	2	3	0	0	0	0.07	0	0	0.07	0.23	0.06	0.35	0.17	0.08	0.09	0.6	0	0.58	0.16	0.18
scf000039_28728	scf000039_28728	275	15	19	16	29	9	26	11	13	22	15	33	21	5	4	7	6	11	13	0.52	0.7	0.61	0.96	0.44	1.07	0.75	1.01	1.28	0.88	1.89	1.68	0.47	0.22	0.66	0.7	0.86	0.78
scf000039_28741	scf000039_28741	14	5	0	0	0	9	0	0	0	0	0	0	0	0	0	0	0	0	0	0.17	0	0	0	0.44	0	0	0	0	0	0	0	0	0	0	0	0	0
scf000039_28764	scf000039_28764	143	20	19	27	39	3	35	0	0	0	0	0	0	0	0	0	0	0	0	0.69	0.7	1.02	1.29	0.15	1.44	0	0	0	0	0	0	0	0	0	0	0	0
scf000039_28768	scf000039_28768	37	0	3	3	0	1	0	2	5	4	6	4	4	1	0	1	0	3	0	0	0.11	0.11	0	0.05	0	0.14	0.39	0.23	0.35	0.23	0.32	0.09	0	0.09	0	0.23	0
scf000039_28788	scf000039_28788	14	1	3	2	1	1	0	0	1	3	0	0	1	0	0	0	0	1	0	0.03	0.11	0.08	0.03	0.05	0	0	0.08	0.17	0	0	0.08	0	0	0	0	0.08	0
scf000040_7367	scf000040_7367	23	2	7	2	2	1	3	0	0	0	1	1	2	0	1	0	0	0	1	0.07	0.26	0.08	0.07	0.05	0.12	0	0	0	0.06	0.06	0.16	0	0.05	0	0	0	0.06
scf000040_7379	scf000040_7379	37	0	3	1	0	0	2	0	4	1	2	4	0	2	10	0	4	3	1	0	0.11	0.04	0	0	0.08	0	0.31	0.06	0.12	0.23	0	0.19	0.55	0	0.47	0.23	0.06
scf000040_7419	scf000040_7419	6	0	1	0	2	0	1	1	0	0	0	0	1	0	0	0	0	0	0	0	0.04	0	0.07	0	0.04	0.07	0	0	0	0	0.08	0	0	0	0	0	0
scf000040_7422	scf000040_7422	335006	13564	67522	23907	21002	10998	44815	45429	17390	17898	26636	19468	20783	884	2081	456	714	545	914	467.21	2476.89	905.96	694.79	535.15	1845.52	3099.65	1355.93	1042.23	1555.14	1113.3	1658.38	83.49	114.17	42.96	83.14	42.6	55.13
scf000040_7444	scf000040_7444	20	3	0	4	0	2	0	1	3	3	3	1	0	0	0	0	0	0	0	0.1	0	0.15	0	0.1	0	0.07	0.23	0.17	0.18	0.06	0	0	0	0	0	0	0
scf000040_7447	scf000040_7447	11627	1413	2095	709	662	720	276	160	705	519	859	1581	106	1098	47	188	323	40	126	48.67	76.85	26.87	21.9	35.03	11.37	10.92	54.97	30.22	50.15	90.41	8.46	103.7	2.58	17.71	37.61	3.13	7.6
scf000040_7449	scf000040_7449	63549	7814	11539	3969	3668	3918	1971	684	3749	3000	3129	7844	473	7475	282	1093	1791	201	949	269.15	423.28	150.41	121.34	190.65	81.17	46.67	292.32	174.7	182.69	448.57	37.74	705.94	15.47	102.96	208.54	15.71	57.24
scf000040_7451	scf000040_7451	9811	2209	1008	992	1041	945	468	60	378	317	388	769	65	502	47	117	313	46	146	76.09	36.98	37.59	34.44	45.98	19.27	4.09	29.47	18.46	22.65	43.98	5.19	47.41	2.58	11.02	36.44	3.6	8.81
scf000040_7502	scf000040_7502	259	32	21	18	58	112	15	0	0	0	1	0	1	0	0	0	0	1	0	1.1	0.77	0.68	1.92	5.45	0.62	0	0	0	0.06	0	0.08	0	0	0	0	0.08	0
scf000040_7506	scf000040_7506	20	7	1	5	3	0	2	0	1	0	0	0	0	0	0	0	0	0	1	0.24	0.04	0.19	0.1	0	0.08	0	0.08	0	0	0	0	0	0	0	0	0	0.06
scf000040_7508	scf000040_7508	6	0	0	4	1	0	0	0	0	0	0	1	0	0	0	0	0	0	0	0	0	0.15	0.03	0	0	0	0	0	0	0.06	0	0	0	0	0	0	0
scf000040_7522	scf000040_7522	50	1	3	7	3	0	5	1	5	4	2	8	7	0	0	1	0	3	0	0.03	0.11	0.27	0.1	0	0.21	0.07	0.39	0.23	0.12	0.46	0.56	0	0	0.09	0	0.23	0
scf000040_7532	scf000040_7532	7	3	0	0	1	0	0	0	0	0	0	2	0	0	1	0	0	0	0	0.1	0	0	0.03	0	0	0	0	0	0	0.11	0	0	0.05	0	0	0	0
scf000040_7534	scf000040_7534	35	7	6	3	1	2	5	2	2	0	2	1	0	0	1	1	0	0	2	0.24	0.22	0.11	0.03	0.1	0.21	0.14	0.16	0	0.12	0.06	0	0	0.05	0.09	0	0	0.12
scf000040_7535	scf000040_7535	64	4	4	2	1	0	2	2	21	4	5	8	2	1	4	0	3	1	0	0.14	0.15	0.08	0.03	0	0.08	0.14	1.64	0.23	0.29	0.46	0.16	0.09	0.22	0	0.35	0.08	0
scf000041_16899	scf000041_16899	4	0	0	0	0	0	1	0	1	0	2	0	0	0	0	0	0	0	0	0	0	0	0	0	0.04	0	0.08	0	0.12	0	0	0	0	0	0	0	0
scf000041_16917	scf000041_16917	26	0	2	4	1	0	0	1	3	5	0	5	0	0	1	2	0	2	0	0	0.07	0.15	0.03	0	0	0.07	0.23	0.29	0	0.29	0	0	0.05	0.19	0	0.16	0
scf000041_16960	scf000041_16960	95	0	35	8	40	0	0	0	2	5	1	2	0	0	2	0	0	0	0	0	1.28	0.3	1.32	0	0	0	0.16	0.29	0.06	0.11	0	0	0.11	0	0	0	0
scf000041_16965	scf000041_16965	7	0	0	0	0	0	0	2	1	1	1	0	1	0	0	0	1	0	0	0	0	0	0	0	0	0.14	0.08	0.06	0.06	0	0.08	0	0	0	0.12	0	0
scf000041_16979	scf000041_16979	5721226	413	186	107	2048	74	292	884913	866699	1068978	710752	856542	763393	115134	72008	114028	103774	156999	4886	14.23	6.82	4.05	67.75	3.6	12.02	60378.2	67578.2	62248.4	41497.2	48982.5	60914.8	10873.3	3950.57	10741.8	12083.1	12273.2	294.71
scf000041_16980	scf000041_16980	4757090	312	154	98	1758	61	239	745405	736572	902685	589141	699446	631779	87842	58595	91780	83397	123940	3886	10.75	5.65	3.71	58.16	2.97	9.84	50859.5	57431.9	52564.9	34396.9	39998.7	50412.7	8295.82	3214.69	8645.93	9710.5	9688.88	234.39
scf000041_16992	scf000041_16992	49	0	0	0	0	0	0	5	4	7	9	16	4	0	0	2	1	1	0	0	0	0	0	0	0	0.34	0.31	0.41	0.53	0.91	0.32	0	0	0.19	0.12	0.08	0
scf000041_17003	scf000041_17003	18	0	0	1	0	0	0	0	1	0	6	5	0	0	2	0	1	2	0	0	0	0.04	0	0	0	0	0.08	0	0.35	0.29	0	0	0.11	0	0.12	0.16	0
scf000041_17015	scf000041_17015	28	2	0	0	4	7	6	1	2	1	2	0	1	0	1	0	1	0	0	0.07	0	0	0.13	0.34	0.25	0.07	0.16	0.06	0.12	0	0.08	0	0.05	0	0.12	0	0
scf000041_17032	scf000041_17032	6	0	0	0	0	0	0	0	0	1	0	0	0	0	0	5	0	0	0	0	0	0	0	0	0	0	0	0.06	0	0	0	0	0	0.47	0	0	0
scf000041_17034	scf000041_17034	11	0	3	0	0	0	0	1	2	1	1	1	1	0	0	0	0	0	1	0	0.11	0	0	0	0	0.07	0.16	0.06	0.06	0.06	0.08	0	0	0	0	0	0.06
scf000042_39570	scf000042_39570	18	0	0	0	0	12	0	2	0	0	1	0	1	2	0	0	0	0	0	0	0	0	0	0.58	0	0.14	0	0	0.06	0	0.08	0.19	0	0	0	0	0
scf000042_39580	scf000042_39580	10	0	0	3	0	2	5	0	0	0	0	0	0	0	0	0	0	0	0	0	0	0.11	0	0.1	0.21	0	0	0	0	0	0	0	0	0	0	0	0
scf000042_39627	scf000042_39627	19	5	4	1	4	0	0	0	0	1	1	2	0	0	0	0	1	0	0	0.17	0.15	0.04	0.13	0	0	0	0	0.06	0.06	0.11	0	0	0	0	0.12	0	0
scf000042_39637	scf000042_39637	11	0	1	1	2	1	4	0	0	1	0	1	0	0	0	0	0	0	0	0	0.04	0.04	0.07	0.05	0.16	0	0	0.06	0	0.06	0	0	0	0	0	0	0
scf000043_8809	scf000043_8809	21	2	1	1	1	14	2	0	0	0	0	0	0	0	0	0	0	0	0	0.07	0.04	0.04	0.03	0.68	0.08	0	0	0	0	0	0	0	0	0	0	0	0
scf000043_8848	scf000043_8848	39	1	5	4	5	5	2	3	2	2	3	3	3	0	1	0	0	0	0	0.03	0.18	0.15	0.17	0.24	0.08	0.2	0.16	0.12	0.18	0.17	0.24	0	0.05	0	0	0	0
scf000043_8896	scf000043_8896	6	0	0	0	0	0	0	0	1	0	0	0	0	0	0	3	0	2	0	0	0	0	0	0	0	0	0.08	0	0	0	0	0	0	0.28	0	0.16	0
scf000043_8898	scf000043_8898	6	0	0	0	0	0	0	0	1	0	0	0	0	0	0	3	0	2	0	0	0	0	0	0	0	0	0.08	0	0	0	0	0	0	0.28	0	0.16	0
scf000043_8902	scf000043_8902	2	0	0	0	0	0	0	0	0	0	0	0	0	0	0	2	0	0	0	0	0	0	0	0	0	0	0	0	0	0	0	0	0	0.19	0	0	0
scf000043_8903	scf000043_8903	2093	20	23	81	24	44	91	111	102	126	94	74	162	133	146	142	66	277	377	0.69	0.84	3.07	0.79	2.14	3.75	7.57	7.95	7.34	5.49	4.23	12.93	12.56	8.01	13.38	7.68	21.65	22.74
scf000043_8906	scf000043_8906	102	3	6	0	4	1	0	2	1	0	1	6	1	4	33	0	10	6	24	0.1	0.22	0	0.13	0.05	0	0.14	0.08	0	0.06	0.34	0.08	0.38	1.81	0	1.16	0.47	1.45
scf000044_3563	scf000044_3563	144	4	23	16	28	25	21	0	0	1	0	1	0	0	5	0	6	4	10	0.14	0.84	0.61	0.93	1.22	0.86	0	0	0.06	0	0.06	0	0	0.27	0	0.7	0.31	0.6
scf000044_3580	scf000044_3580	64	2	11	3	2	0	6	2	10	0	0	17	1	4	0	1	4	1	0	0.07	0.4	0.11	0.07	0	0.25	0.14	0.78	0	0	0.97	0.08	0.38	0	0.09	0.47	0.08	0
scf000044_3581	scf000044_3581	31	3	8	5	7	5	2	0	0	0	0	0	1	0	0	0	0	0	0	0.1	0.29	0.19	0.23	0.24	0.08	0	0	0	0	0	0.08	0	0	0	0	0	0
scf000044_3583	scf000044_3583	64	8	17	4	14	7	6	1	2	1	0	3	0	1	0	0	0	0	0	0.28	0.62	0.15	0.46	0.34	0.25	0.07	0.16	0.06	0	0.17	0	0.09	0	0	0	0	0
scf000044_3631	scf000044_3631	160	23	28	16	32	15	13	2	1	3	13	4	3	1	2	0	0	1	3	0.79	1.03	0.61	1.06	0.73	0.54	0.14	0.08	0.17	0.76	0.23	0.24	0.09	0.11	0	0	0.08	0.18
scf000044_3637	scf000044_3637	81	0	28	0	19	0	0	0	12	0	1	21	0	0	0	0	0	0	0	0	1.03	0	0.63	0	0	0	0.94	0	0.06	1.2	0	0	0	0	0	0	0
scf000044_3642	scf000044_3642	21	3	1	0	2	0	0	0	10	0	1	4	0	0	0	0	0	0	0	0.1	0.04	0	0.07	0	0	0	0.78	0	0.06	0.23	0	0	0	0	0	0	0
scf000044_3674	scf000044_3674	13	4	2	0	2	5	0	0	0	0	0	0	0	0	0	0	0	0	0	0.14	0.07	0	0.07	0.24	0	0	0	0	0	0	0	0	0	0	0	0	0
scf000044_3695	scf000044_3695	199	13	5	8	6	73	12	10	10	9	15	12	13	1	3	1	0	1	7	0.45	0.18	0.3	0.2	3.55	0.49	0.68	0.78	0.52	0.88	0.69	1.04	0.09	0.16	0.09	0	0.08	0.42
scf000044_3711	scf000044_3711	19	0	2	2	5	4	2	0	1	0	0	0	3	0	0	0	0	0	0	0	0.07	0.08	0.17	0.19	0.08	0	0.08	0	0	0	0.24	0	0	0	0	0	0
scf000045_10347	scf000045_10347	6	0	0	0	0	0	0	0	0	0	4	0	0	0	0	0	0	0	2	0	0	0	0	0	0	0	0	0	0.23	0	0	0	0	0	0	0	0.12
scf000045_10348	scf000045_10348	5	2	0	0	0	0	0	0	0	0	2	0	0	0	0	0	0	0	1	0.07	0	0	0	0	0	0	0	0	0.12	0	0	0	0	0	0	0	0.06
scf000045_10352	scf000045_10352	5	0	0	0	0	0	0	0	0	0	0	1	0	0	1	0	0	3	0	0	0	0	0	0	0	0	0	0	0	0.06	0	0	0.05	0	0	0.23	0
scf000045_10379	scf000045_10379	10	0	0	1	0	0	0	0	1	0	1	0	0	4	0	0	1	2	0	0	0	0.04	0	0	0	0	0.08	0	0.06	0	0	0.38	0	0	0.12	0.16	0
scf000045_10384	scf000045_10384	71	11	15	6	13	10	14	0	0	1	0	0	0	0	0	0	0	0	1	0.38	0.55	0.23	0.43	0.49	0.58	0	0	0.06	0	0	0	0	0	0	0	0	0.06
scf000045_10402	scf000045_10402	32	0	0	1	1	1	13	0	0	0	0	0	13	0	0	0	0	0	3	0	0	0.04	0.03	0.05	0.54	0	0	0	0	0	1.04	0	0	0	0	0	0.18
scf000045_10404	scf000045_10404	8	0	0	0	0	0	0	0	2	1	1	3	0	0	0	0	0	1	0	0	0	0	0	0	0	0	0.16	0.06	0.06	0.17	0	0	0	0	0	0.08	0
scf000045_10415	scf000045_10415	8	0	0	1	0	0	2	0	0	0	2	0	0	0	0	2	1	0	0	0	0	0.04	0	0	0.08	0	0	0	0.12	0	0	0	0	0.19	0.12	0	0
scf000045_10418	scf000045_10418	3	1	0	1	0	1	0	0	0	0	0	0	0	0	0	0	0	0	0	0.03	0	0.04	0	0.05	0	0	0	0	0	0	0	0	0	0	0	0	0
scf000046_40198	scf000046_40198	23	4	2	0	2	0	3	1	2	0	6	1	1	0	1	0	0	0	0	0.14	0.07	0	0.07	0	0.12	0.07	0.16	0	0.35	0.06	0.08	0	0.05	0	0	0	0
scf000046_40221	scf000046_40221	138	13	6	8	8	13	5	8	4	6	25	5	3	7	3	2	15	4	3	0.45	0.22	0.3	0.26	0.63	0.21	0.55	0.31	0.35	1.46	0.29	0.24	0.66	0.16	0.19	1.75	0.31	0.18
scf000046_40302	scf000046_40302	42	0	0	0	1	0	0	23	0	0	0	0	0	18	0	0	0	0	0	0	0	0	0.03	0	0	1.57	0	0	0	0	0	1.7	0	0	0	0	0
scf000047_38049	scf000047_38049	152	3	44	43	15	7	16	3	3	9	0	4	0	0	0	3	0	0	2	0.1	1.61	1.63	0.5	0.34	0.66	0.2	0.23	0.52	0	0.23	0	0	0	0.28	0	0	0.12
scf000047_38057	scf000047_38057	7	0	0	1	0	0	1	0	0	0	2	3	0	0	0	0	0	0	0	0	0	0.04	0	0	0.04	0	0	0	0.12	0.17	0	0	0	0	0	0	0
scf000047_38059	scf000047_38059	7	1	1	1	0	2	1	0	0	0	0	1	0	0	0	0	0	0	0	0.03	0.04	0.04	0	0.1	0.04	0	0	0	0	0.06	0	0	0	0	0	0	0
scf000047_38081	scf000047_38081	8	0	3	0	1	0	3	0	1	0	0	0	0	0	0	0	0	0	0	0	0.11	0	0.03	0	0.12	0	0.08	0	0	0	0	0	0	0	0	0	0
scf000047_38085	scf000047_38085	61	1	1	1	4	0	27	1	1	0	3	1	13	1	0	0	1	0	6	0.03	0.04	0.04	0.13	0	1.11	0.07	0.08	0	0.18	0.06	1.04	0.09	0	0	0.12	0	0.36
scf000047_38095	scf000047_38095	27	3	1	2	1	2	1	1	0	5	1	4	4	0	0	0	0	2	0	0.1	0.04	0.08	0.03	0.1	0.04	0.07	0	0.29	0.06	0.23	0.32	0	0	0	0	0.16	0
scf000047_38113	scf000047_38113	235	3	30	24	25	2	52	0	30	5	1	61	2	0	0	0	0	0	0	0.1	1.1	0.91	0.83	0.1	2.14	0	2.34	0.29	0.06	3.49	0.16	0	0	0	0	0	0
scf000047_38126	scf000047_38126	2264	292	251	244	286	131	322	106	90	121	143	99	73	4	25	11	21	24	21	10.06	9.21	9.25	9.46	6.37	13.26	7.23	7.02	7.05	8.35	5.66	5.83	0.38	1.37	1.04	2.45	1.88	1.27
scf000047_38136	scf000047_38136	123	1	0	7	2	5	12	26	0	28	10	3	24	2	0	0	2	0	1	0.03	0	0.27	0.07	0.24	0.49	1.77	0	1.63	0.58	0.17	1.92	0.19	0	0	0.23	0	0.06
scf000048_43511	scf000048_43511	67	0	0	3	0	0	0	23	2	34	0	0	0	3	0	2	0	0	0	0	0	0.11	0	0	0	1.57	0.16	1.98	0	0	0	0.28	0	0.19	0	0	0
scf000048_43540	scf000048_43540	105	6	41	7	18	7	19	0	0	0	2	0	0	0	3	0	0	1	1	0.21	1.5	0.27	0.6	0.34	0.78	0	0	0	0.12	0	0	0	0.16	0	0	0.08	0.06
scf000048_43544	scf000048_43544	43	3	1	0	1	2	15	2	1	2	1	0	6	0	2	0	0	0	7	0.1	0.04	0	0.03	0.1	0.62	0.14	0.08	0.12	0.06	0	0.48	0	0.11	0	0	0	0.42
scf000048_43551	scf000048_43551	18	0	1	0	3	0	4	0	1	0	0	3	2	1	0	0	0	2	1	0	0.04	0	0.1	0	0.16	0	0.08	0	0	0.17	0.16	0.09	0	0	0	0.16	0.06
scf000048_43555	scf000048_43555	8	0	0	0	0	0	0	0	1	0	1	3	2	0	0	0	0	1	0	0	0	0	0	0	0	0	0.08	0	0.06	0.17	0.16	0	0	0	0	0.08	0
scf000048_43580	scf000048_43580	56	0	4	1	7	1	10	0	1	6	2	4	3	1	5	3	1	4	3	0	0.15	0.04	0.23	0.05	0.41	0	0.08	0.35	0.12	0.23	0.24	0.09	0.27	0.28	0.12	0.31	0.18
scf000048_43591	scf000048_43591	186	61	14	30	15	13	20	2	4	2	5	5	2	0	4	5	2	0	2	2.1	0.51	1.14	0.5	0.63	0.82	0.14	0.31	0.12	0.29	0.29	0.16	0	0.22	0.47	0.23	0	0.12
scf000048_43626	scf000048_43626	12	0	0	0	0	0	0	0	1	1	6	3	1	0	0	0	0	0	0	0	0	0	0	0	0	0	0.08	0.06	0.35	0.17	0.08	0	0	0	0	0	0
scf000048_43627	scf000048_43627	121	0	5	0	3	0	28	0	2	0	0	8	58	0	1	0	0	2	14	0	0.18	0	0.1	0	1.15	0	0.16	0	0	0.46	4.63	0	0.05	0	0	0.16	0.84
scf000048_43628	scf000048_43628	105	0	2	0	3	0	27	0	1	0	0	7	53	0	0	0	0	1	11	0	0.07	0	0.1	0	1.11	0	0.08	0	0	0.4	4.23	0	0	0	0	0.08	0.66
scf000048_43634	scf000048_43634	77	0	5	4	3	3	5	2	9	4	10	9	7	0	5	2	1	2	6	0	0.18	0.15	0.1	0.15	0.21	0.14	0.7	0.23	0.58	0.51	0.56	0	0.27	0.19	0.12	0.16	0.36
scf000049_14721	scf000049_14721	21	0	8	1	7	0	0	1	1	0	0	2	0	0	1	0	0	0	0	0	0.29	0.04	0.23	0	0	0.07	0.08	0	0	0.11	0	0	0.05	0	0	0	0
scf000049_14745	scf000049_14745	14	4	2	2	1	1	1	0	2	0	0	0	0	0	1	0	0	0	0	0.14	0.07	0.08	0.03	0.05	0.04	0	0.16	0	0	0	0	0	0.05	0	0	0	0
scf000049_14757	scf000049_14757	21	0	0	0	0	0	0	1	0	8	0	12	0	0	0	0	0	0	0	0	0	0	0	0	0	0.07	0	0.47	0	0.69	0	0	0	0	0	0	0
scf000050_20448	scf000050_20448	36	0	6	0	13	5	0	0	3	0	0	5	0	0	4	0	0	0	0	0	0.22	0	0.43	0.24	0	0	0.23	0	0	0.29	0	0	0.22	0	0	0	0
scf000050_20453	scf000050_20453	86	8	1	1	2	1	1	7	10	13	5	4	10	6	7	1	2	2	5	0.28	0.04	0.04	0.07	0.05	0.04	0.48	0.78	0.76	0.29	0.23	0.8	0.57	0.38	0.09	0.23	0.16	0.3
scf000050_20459	scf000050_20459	15	2	2	1	0	3	0	0	2	1	1	0	1	1	1	0	0	0	0	0.07	0.07	0.04	0	0.15	0	0	0.16	0.06	0.06	0	0.08	0.09	0.05	0	0	0	0
scf000050_20485	scf000050_20485	16	6	0	4	2	2	2	0	0	0	0	0	0	0	0	0	0	0	0	0.21	0	0.15	0.07	0.1	0.08	0	0	0	0	0	0	0	0	0	0	0	0
scf000050_20487	scf000050_20487	19	2	2	1	0	3	9	0	1	0	0	1	0	0	0	0	0	0	0	0.07	0.07	0.04	0	0.15	0.37	0	0.08	0	0	0.06	0	0	0	0	0	0	0
scf000050_20491	scf000050_20491	11	9	0	0	2	0	0	0	0	0	0	0	0	0	0	0	0	0	0	0.31	0	0	0.07	0	0	0	0	0	0	0	0	0	0	0	0	0	0
scf000050_20510	scf000050_20510	55	7	3	1	5	0	5	6	2	0	2	18	4	0	0	0	2	0	0	0.24	0.11	0.04	0.17	0	0.21	0.41	0.16	0	0.12	1.03	0.32	0	0	0	0.23	0	0
scf000050_20512	scf000050_20512	45	4	1	1	2	1	1	3	4	6	2	4	4	3	4	0	1	1	3	0.14	0.04	0.04	0.07	0.05	0.04	0.2	0.31	0.35	0.12	0.23	0.32	0.28	0.22	0	0.12	0.08	0.18
scf000050_20516	scf000050_20516	40	3	2	3	10	2	1	3	1	3	3	0	1	2	1	1	0	1	3	0.1	0.07	0.11	0.33	0.1	0.04	0.2	0.08	0.17	0.18	0	0.08	0.19	0.05	0.09	0	0.08	0.18
scf000050_20544	scf000050_20544	676	65	161	91	108	148	94	1	0	0	2	0	2	0	0	2	1	1	0	2.24	5.91	3.45	3.57	7.2	3.87	0.07	0	0	0.12	0	0.16	0	0	0.19	0.12	0.08	0
scf000050_20548	scf000050_20548	11	9	0	0	2	0	0	0	0	0	0	0	0	0	0	0	0	0	0	0.31	0	0	0.07	0	0	0	0	0	0	0	0	0	0	0	0	0	0
scf000051_35294	scf000051_35294	27	2	3	0	2	4	1	3	2	0	0	4	0	1	2	0	1	2	0	0.07	0.11	0	0.07	0.19	0.04	0.2	0.16	0	0	0.23	0	0.09	0.11	0	0.12	0.16	0
scf000051_35307	scf000051_35307	12	1	0	0	0	0	1	1	1	1	3	2	0	0	0	0	2	0	0	0.03	0	0	0	0	0.04	0.07	0.08	0.06	0.18	0.11	0	0	0	0	0.23	0	0
scf000051_35322	scf000051_35322	11	0	0	0	0	0	3	2	0	0	3	1	2	0	0	0	0	0	0	0	0	0	0	0	0.12	0.14	0	0	0.18	0.06	0.16	0	0	0	0	0	0
scf000051_35351	scf000051_35351	21	1	0	0	2	0	2	0	0	0	5	0	5	0	2	0	3	0	1	0.03	0	0	0.07	0	0.08	0	0	0	0.29	0	0.4	0	0.11	0	0.35	0	0.06
scf000052_33291	scf000052_33291	601	82	115	42	124	46	83	10	14	5	17	20	17	2	6	2	4	7	5	2.82	4.22	1.59	4.1	2.24	3.42	0.68	1.09	0.29	0.99	1.14	1.36	0.19	0.33	0.19	0.47	0.55	0.3
scf000052_33302	scf000052_33302	10	0	1	1	0	0	0	0	0	0	3	3	0	0	0	1	1	0	0	0	0.04	0.04	0	0	0	0	0	0	0.18	0.17	0	0	0	0.09	0.12	0	0
scf000052_33336	scf000052_33336	58	1	7	2	4	3	0	0	4	3	6	12	0	0	13	1	1	1	0	0.03	0.26	0.08	0.13	0.15	0	0	0.31	0.17	0.35	0.69	0	0	0.71	0.09	0.12	0.08	0
scf000052_33356	scf000052_33356	37	0	0	0	0	0	0	0	12	0	8	16	1	0	0	0	0	0	0	0	0	0	0	0	0	0	0.94	0	0.47	0.91	0.08	0	0	0	0	0	0
scf000052_33382	scf000052_33382	891	76	96	104	121	97	145	9	20	13	49	37	42	12	8	9	13	18	22	2.62	3.52	3.94	4	4.72	5.97	0.61	1.56	0.76	2.86	2.12	3.35	1.13	0.44	0.85	1.51	1.41	1.33
scf000052_33395	scf000052_33395	291	4	1	4	2	4	4	24	19	22	40	17	18	15	23	17	20	11	46	0.14	0.04	0.15	0.07	0.19	0.16	1.64	1.48	1.28	2.34	0.97	1.44	1.42	1.26	1.6	2.33	0.86	2.77
scf000053_17978	scf000053_17978	165	33	30	18	29	29	25	0	0	0	0	0	0	0	1	0	0	0	0	1.14	1.1	0.68	0.96	1.41	1.03	0	0	0	0	0	0	0	0.05	0	0	0	0
scf000053_17987	scf000053_17987	22	0	0	0	0	1	0	0	0	0	0	0	0	19	0	0	1	1	0	0	0	0	0	0.05	0	0	0	0	0	0	0	1.79	0	0	0.12	0.08	0
scf000053_18008	scf000053_18008	14	0	1	0	0	2	0	0	0	4	2	0	1	1	1	0	1	1	0	0	0.04	0	0	0.1	0	0	0	0.23	0.12	0	0.08	0.09	0.05	0	0.12	0.08	0
scf000053_18012	scf000053_18012	17	1	7	0	4	1	4	0	0	0	0	0	0	0	0	0	0	0	0	0.03	0.26	0	0.13	0.05	0.16	0	0	0	0	0	0	0	0	0	0	0	0
scf000053_18013	scf000053_18013	14537111	2815463	2458488	2380094	2842543	1960862	2056032	3024	3470	805	1470	560	3329	406	1222	395	7700	324	924	96979.1	90183.9	90194.2	94037.1	95413.6	84669.3	206.33	270.56	46.88	85.83	32.02	265.64	38.34	67.04	37.21	896.57	25.33	55.73
scf000053_18030	scf000053_18030	19	4	3	2	1	1	5	0	0	0	3	0	0	0	0	0	0	0	0	0.14	0.11	0.08	0.03	0.05	0.21	0	0	0	0.18	0	0	0	0	0	0	0	0
scf000054_15018	scf000054_15018	11	0	0	0	6	0	0	0	0	0	0	3	1	0	0	0	0	1	0	0	0	0	0.2	0	0	0	0	0	0	0.17	0.08	0	0	0	0	0.08	0
scf000054_15021	scf000054_15021	9	1	2	0	1	0	2	0	0	0	0	1	0	0	0	0	0	1	1	0.03	0.07	0	0.03	0	0.08	0	0	0	0	0.06	0	0	0	0	0	0.08	0.06
scf000054_15038	scf000054_15038	143	23	13	14	29	18	21	3	2	1	4	6	3	0	2	2	0	1	1	0.79	0.48	0.53	0.96	0.88	0.86	0.2	0.16	0.06	0.23	0.34	0.24	0	0.11	0.19	0	0.08	0.06
scf000054_15043	scf000054_15043	7	0	1	2	4	0	0	0	0	0	0	0	0	0	0	0	0	0	0	0	0.04	0.08	0.13	0	0	0	0	0	0	0	0	0	0	0	0	0	0
scf000054_15046	scf000054_15046	3	0	1	0	0	0	2	0	0	0	0	0	0	0	0	0	0	0	0	0	0.04	0	0	0	0.08	0	0	0	0	0	0	0	0	0	0	0	0
scf000054_15063	scf000054_15063	292	21	57	45	73	20	62	1	0	0	0	0	0	3	4	2	3	1	0	0.72	2.09	1.71	2.41	0.97	2.55	0.07	0	0	0	0	0	0.28	0.22	0.19	0.35	0.08	0
scf000054_15072	scf000054_15072	9	0	1	3	1	3	1	0	0	0	0	0	0	0	0	0	0	0	0	0	0.04	0.11	0.03	0.15	0.04	0	0	0	0	0	0	0	0	0	0	0	0
scf000054_15073	scf000054_15073	51	1	0	0	0	0	0	9	7	8	18	4	4	0	0	0	0	0	0	0.03	0	0	0	0	0	0.61	0.55	0.47	1.05	0.23	0.32	0	0	0	0	0	0
scf000054_15089	scf000054_15089	57	3	10	29	4	0	6	3	0	2	0	0	0	0	0	0	0	0	0	0.1	0.37	1.1	0.13	0	0.25	0.2	0	0.12	0	0	0	0	0	0	0	0	0
scf000054_15093	scf000054_15093	17	2	0	0	4	11	0	0	0	0	0	0	0	0	0	0	0	0	0	0.07	0	0	0.13	0.54	0	0	0	0	0	0	0	0	0	0	0	0	0
scf000054_15096	scf000054_15096	7	0	1	2	4	0	0	0	0	0	0	0	0	0	0	0	0	0	0	0	0.04	0.08	0.13	0	0	0	0	0	0	0	0	0	0	0	0	0	0
scf000054_15102	scf000054_15102	135	7	1	1	1	1	1	0	1	2	11	2	14	21	5	46	3	4	14	0.24	0.04	0.04	0.03	0.05	0.04	0	0.08	0.12	0.64	0.11	1.12	1.98	0.27	4.33	0.35	0.31	0.84
scf000055_18403	scf000055_18403	27	3	1	2	1	2	1	1	0	5	1	4	4	0	0	0	0	2	0	0.1	0.04	0.08	0.03	0.1	0.04	0.07	0	0.29	0.06	0.23	0.32	0	0	0	0	0.16	0
scf000055_18407	scf000055_18407	19	3	3	1	4	4	3	1	0	0	0	0	0	0	0	0	0	0	0	0.1	0.11	0.04	0.13	0.19	0.12	0.07	0	0	0	0	0	0	0	0	0	0	0
scf000055_18409	scf000055_18409	6	0	0	0	1	0	4	0	0	0	0	0	0	0	0	0	0	1	0	0	0	0	0.03	0	0.16	0	0	0	0	0	0	0	0	0	0	0.08	0
scf000055_18436	scf000055_18436	2	0	0	0	0	0	0	0	0	0	0	0	0	0	0	2	0	0	0	0	0	0	0	0	0	0	0	0	0	0	0	0	0	0.19	0	0	0
scf000055_18439	scf000055_18439	165	11	8	14	25	9	10	5	1	8	26	7	19	2	5	0	2	6	7	0.38	0.29	0.53	0.83	0.44	0.41	0.34	0.08	0.47	1.52	0.4	1.52	0.19	0.27	0	0.23	0.47	0.42
scf000055_18507	scf000055_18507	262	98	5	22	17	76	3	0	2	4	0	0	4	4	9	1	5	1	11	3.38	0.18	0.83	0.56	3.7	0.12	0	0.16	0.23	0	0	0.32	0.38	0.49	0.09	0.58	0.08	0.66
scf000055_18510	scf000055_18510	499577	156631	18010	59802	100473	87948	19253	4048	3068	4492	6654	4450	2994	2446	10956	3034	3416	1962	9940	5395.18	660.66	2266.21	3323.85	4279.46	792.86	276.2	239.22	261.58	388.49	254.48	238.91	231	601.08	285.81	397.75	153.38	599.55
scf000055_18512	scf000055_18512	82189	23856	2701	11417	16226	17792	2819	649	543	781	999	664	501	387	988	329	436	244	857	821.72	99.08	432.65	536.79	865.74	116.09	44.28	42.34	45.48	58.33	37.97	39.98	36.55	54.2	30.99	50.77	19.07	51.69
scf000055_18532	scf000055_18532	55	7	1	2	16	5	19	1	0	1	0	1	1	0	0	0	0	0	1	0.24	0.04	0.08	0.53	0.24	0.78	0.07	0	0.06	0	0.06	0.08	0	0	0	0	0	0.06
scf000056_15322	scf000056_15322	136	1	6	0	5	4	13	8	12	6	29	21	18	1	1	1	3	5	2	0.03	0.22	0	0.17	0.19	0.54	0.55	0.94	0.35	1.69	1.2	1.44	0.09	0.05	0.09	0.35	0.39	0.12
scf000056_15339	scf000056_15339	86	11	7	7	12	4	6	1	2	10	8	4	5	4	1	1	1	2	0	0.38	0.26	0.27	0.4	0.19	0.25	0.07	0.16	0.58	0.47	0.23	0.4	0.38	0.05	0.09	0.12	0.16	0
scf000056_15345	scf000056_15345	35	0	0	0	0	0	0	8	0	16	6	3	1	1	0	0	0	0	0	0	0	0	0	0	0	0.55	0	0.93	0.35	0.17	0.08	0.09	0	0	0	0	0
scf000056_15370	scf000056_15370	3	0	3	0	0	0	0	0	0	0	0	0	0	0	0	0	0	0	0	0	0.11	0	0	0	0	0	0	0	0	0	0	0	0	0	0	0	0
scf000056_15392	scf000056_15392	982	24	26	54	19	42	91	66	32	123	266	19	111	7	14	18	23	7	40	0.83	0.95	2.05	0.63	2.04	3.75	4.5	2.5	7.16	15.53	1.09	8.86	0.66	0.77	1.7	2.68	0.55	2.41
scf000056_15394	scf000056_15394	21	0	0	0	1	0	0	0	6	0	9	2	1	0	0	0	2	0	0	0	0	0	0.03	0	0	0	0.47	0	0.53	0.11	0.08	0	0	0	0.23	0	0
scf000057_30170	scf000057_30170	9672	325	446	567	447	235	296	1072	702	1505	1105	871	627	231	324	253	238	252	176	11.19	16.36	21.49	14.79	11.43	12.19	73.14	54.74	87.64	64.52	49.81	50.03	21.82	17.78	23.83	27.71	19.7	10.62
scf000057_30174	scf000057_30174	418	12	36	23	25	41	32	29	21	31	69	41	21	2	13	3	10	6	3	0.41	1.32	0.87	0.83	2	1.32	1.98	1.64	1.81	4.03	2.34	1.68	0.19	0.71	0.28	1.16	0.47	0.18
scf000057_30175	scf000057_30175	42	0	0	0	0	39	1	1	1	0	0	0	0	0	0	0	0	0	0	0	0	0	0	1.9	0.04	0.07	0.08	0	0	0	0	0	0	0	0	0	0
scf000057_30180	scf000057_30180	12	1	1	1	1	0	1	0	0	1	5	0	0	0	0	1	0	0	0	0.03	0.04	0.04	0.03	0	0.04	0	0	0.06	0.29	0	0	0	0	0.09	0	0	0
scf000057_30203	scf000057_30203	31	3	8	5	7	5	2	0	0	0	0	0	0	0	1	0	0	0	0	0.1	0.29	0.19	0.23	0.24	0.08	0	0	0	0	0	0	0	0.05	0	0	0	0
scf000057_30228	scf000057_30228	27	0	1	26	0	0	0	0	0	0	0	0	0	0	0	0	0	0	0	0	0.04	0.99	0	0	0	0	0	0	0	0	0	0	0	0	0	0	0
scf000057_30239	scf000057_30239	11	0	2	0	0	0	1	0	0	0	2	0	2	0	1	0	0	3	0	0	0.07	0	0	0	0.04	0	0	0	0.12	0	0.16	0	0.05	0	0	0.23	0
scf000057_30255	scf000057_30255	41	4	10	9	6	7	4	1	0	0	0	0	0	0	0	0	0	0	0	0.14	0.37	0.34	0.2	0.34	0.16	0.07	0	0	0	0	0	0	0	0	0	0	0
scf000057_30263	scf000057_30263	125652	1547	27039	9714	9723	1412	19217	3750	6865	7185	16634	12929	3159	433	1987	869	1427	949	813	53.29	991.86	368.11	321.66	68.71	791.37	255.87	535.28	418.39	971.17	739.36	252.07	40.89	109.01	81.86	166.16	74.19	49.04
scf000057_30270	scf000057_30270	10	5	0	1	0	0	0	0	1	0	2	0	1	0	0	0	0	0	0	0.17	0	0.04	0	0	0	0	0.08	0	0.12	0	0.08	0	0	0	0	0	0
scf000058_20109	scf000058_20109	306	7	9	7	257	8	11	2	0	0	0	3	0	0	1	1	0	0	0	0.24	0.33	0.27	8.5	0.39	0.45	0.14	0	0	0	0.17	0	0	0.05	0.09	0	0	0
scf000059_26606	scf000059_26606	9	0	0	0	0	0	0	0	0	0	0	0	0	0	6	2	1	0	0	0	0	0	0	0	0	0	0	0	0	0	0	0	0.33	0.19	0.12	0	0
scf000059_26623	scf000059_26623	9	0	1	0	0	0	0	1	3	0	1	1	0	0	0	0	0	1	1	0	0.04	0	0	0	0	0.07	0.23	0	0.06	0.06	0	0	0	0	0	0.08	0.06
scf000060_26331	scf000060_26331	10	1	1	0	8	0	0	0	0	0	0	0	0	0	0	0	0	0	0	0.03	0.04	0	0.26	0	0	0	0	0	0	0	0	0	0	0	0	0	0
scf000060_26363	scf000060_26363	14	0	0	0	0	0	0	0	0	0	0	0	0	14	0	0	0	0	0	0	0	0	0	0	0	0	0	0	0	0	0	1.32	0	0	0	0	0
scf000060_26425	scf000060_26425	12	0	0	0	0	4	7	0	0	0	1	0	0	0	0	0	0	0	0	0	0	0	0	0.19	0.29	0	0	0	0.06	0	0	0	0	0	0	0	0
scf000060_26436	scf000060_26436	58283	732	2237	1618	1868	544	1072	3894	5504	4578	22093	4746	3902	779	1744	740	615	855	762	25.21	82.06	61.31	61.8	26.47	44.15	265.69	429.16	266.58	1289.9	271.41	311.36	73.57	95.68	69.71	71.61	66.84	45.96
scf000060_26449	scf000060_26449	8	0	3	0	4	1	0	0	0	0	0	0	0	0	0	0	0	0	0	0	0.11	0	0.13	0.05	0	0	0	0	0	0	0	0	0	0	0	0	0
scf000061_31099	scf000061_31099	141	1	19	4	12	3	5	1	32	5	7	23	4	0	10	2	1	8	4	0.03	0.7	0.15	0.4	0.15	0.21	0.07	2.5	0.29	0.41	1.32	0.32	0	0.55	0.19	0.12	0.63	0.24
scf000061_31124	scf000061_31124	579725	89926	91049	75980	71634	52155	60723	17056	18121	19080	24043	23243	10229	4268	7571	2639	3806	4085	4117	3097.52	3339.92	2879.28	2369.8	2537.81	2500.63	1163.74	1412.93	1111.06	1403.75	1329.18	816.22	403.07	415.37	248.6	443.16	319.34	248.33
scf000061_31141	scf000061_31141	54381	8	71	22	22	21	81	5	6	2	63	22	2	4908	13104	4737	9461	11859	9987	0.28	2.6	0.83	0.73	1.02	3.34	0.34	0.47	0.12	3.68	1.26	0.16	463.51	718.92	446.24	1101.61	927.06	602.39
scf000061_31182	scf000061_31182	135	28	14	20	24	28	14	0	0	0	4	0	0	0	0	0	0	0	3	0.96	0.51	0.76	0.79	1.36	0.58	0	0	0	0.23	0	0	0	0	0	0	0	0.18
scf000061_31191	scf000061_31191	7151548	453487	541961	533345	515419	352732	515397	470242	424758	616499	760316	551530	358655	121688	263743	147835	181336	154830	187775	15620.4	19880.6	20211.2	17051.1	17163.6	21224.5	32084.9	33119.2	35899.8	44391	31540	28618.8	11492.2	14469.7	13926.5	21114.2	12103.7	11326
scf000061_31196	scf000061_31196	35	14	5	1	4	3	7	0	0	0	0	0	0	0	0	0	0	1	0	0.48	0.18	0.04	0.13	0.15	0.29	0	0	0	0	0	0	0	0	0	0	0.08	0
scf000062_26543	scf000062_26543	40	5	0	0	2	6	3	4	1	3	3	0	0	4	0	3	2	1	3	0.17	0	0	0.07	0.29	0.12	0.27	0.08	0.17	0.18	0	0	0.38	0	0.28	0.23	0.08	0.18
scf000062_26550	scf000062_26550	266396	15349	71472	29137	36021	14905	59017	6574	3180	6462	7018	4583	4050	618	2684	808	2286	1202	1030	528.7	2621.79	1104.15	1191.65	725.26	2430.37	448.55	247.95	376.29	409.75	262.08	323.17	58.36	147.25	76.12	266.18	93.97	62.13
scf000062_26552	scf000062_26552	86076	3626	24554	9862	13759	5014	23358	991	328	823	1133	341	619	111	445	180	446	256	230	124.9	900.71	373.72	455.18	243.98	961.9	67.62	25.57	47.92	66.15	19.5	49.39	10.48	24.41	16.96	51.93	20.01	13.87
scf000062_26564	scf000062_26564	7	1	0	0	0	0	4	1	0	1	0	0	0	0	0	0	0	0	0	0.03	0	0	0	0	0.16	0.07	0	0.06	0	0	0	0	0	0	0	0	0
scf000063_9898	scf000063_9898	41814	3552	5119	2536	5394	2927	6715	1060	1594	1647	923	2346	1696	817	1844	723	586	1049	1286	122.35	187.78	96.1	178.44	142.42	276.53	72.32	124.29	95.91	53.89	134.16	135.33	77.16	101.17	68.11	68.23	82	77.57
scf000063_9902	scf000063_9902	9	0	2	0	0	1	1	2	0	1	0	0	1	0	1	0	0	0	0	0	0.07	0	0	0.05	0.04	0.14	0	0.06	0	0	0.08	0	0.05	0	0	0	0
scf000063_9932	scf000063_9932	10	1	3	2	0	0	4	0	0	0	0	0	0	0	0	0	0	0	0	0.03	0.11	0.08	0	0	0.16	0	0	0	0	0	0	0	0	0	0	0	0
scf000063_9938	scf000063_9938	126	1	1	2	7	16	44	3	2	1	8	9	20	0	1	0	3	4	4	0.03	0.04	0.08	0.23	0.78	1.81	0.2	0.16	0.06	0.47	0.51	1.6	0	0.05	0	0.35	0.31	0.24
scf000063_9955	scf000063_9955	413857	98429	22757	109976	118726	16007	22040	5157	2302	2856	7039	4747	862	495	214	619	567	226	838	3390.4	834.79	4167.57	3927.7	778.88	907.63	351.87	179.49	166.31	410.97	271.46	68.78	46.75	11.74	58.31	66.02	17.67	50.55
scf000063_9975	scf000063_9975	41	0	5	3	4	0	8	0	0	0	12	2	2	0	0	0	4	0	1	0	0.18	0.11	0.13	0	0.33	0	0	0	0.7	0.11	0.16	0	0	0	0.47	0	0.06
scf000064_25711	scf000064_25711	43	0	1	11	0	0	18	6	2	4	1	0	0	0	0	0	0	0	0	0	0.04	0.42	0	0	0.74	0.41	0.16	0.23	0.06	0	0	0	0	0	0	0	0
scf000064_25713	scf000064_25713	43	0	1	11	0	0	18	6	2	4	1	0	0	0	0	0	0	0	0	0	0.04	0.42	0	0	0.74	0.41	0.16	0.23	0.06	0	0	0	0	0	0	0	0
scf000064_25744	scf000064_25744	10	1	2	1	1	0	0	2	0	2	0	0	0	0	0	0	0	1	0	0.03	0.07	0.04	0.03	0	0	0.14	0	0.12	0	0	0	0	0	0	0	0.08	0
scf000064_25773	scf000064_25773	10	0	0	0	1	1	0	0	0	3	3	0	0	0	0	0	2	0	0	0	0	0	0.03	0.05	0	0	0	0.17	0.18	0	0	0	0	0	0.23	0	0
scf000064_25799	scf000064_25799	68	4	6	4	6	4	6	4	6	2	9	6	6	0	3	0	1	0	1	0.14	0.22	0.15	0.2	0.19	0.25	0.27	0.47	0.12	0.53	0.34	0.48	0	0.16	0	0.12	0	0.06
scf000064_25802	scf000064_25802	12	0	0	0	0	0	0	4	0	0	1	0	1	3	0	0	0	2	1	0	0	0	0	0	0	0.27	0	0	0.06	0	0.08	0.28	0	0	0	0.16	0.06
scf000064_25817	scf000064_25817	28	2	1	1	1	9	10	0	0	0	1	0	0	0	2	0	0	0	1	0.07	0.04	0.04	0.03	0.44	0.41	0	0	0	0.06	0	0	0	0.11	0	0	0	0.06
scf000065_29929	scf000065_29929	577	3	14	8	18	3	8	6	143	6	35	313	13	1	3	2	1	0	0	0.1	0.51	0.3	0.6	0.15	0.33	0.41	11.15	0.35	2.04	17.9	1.04	0.09	0.16	0.19	0.12	0	0
scf000065_29931	scf000065_29931	577	3	14	8	18	3	8	6	143	6	35	313	13	1	3	2	1	0	0	0.1	0.51	0.3	0.6	0.15	0.33	0.41	11.15	0.35	2.04	17.9	1.04	0.09	0.16	0.19	0.12	0	0
scf000065_29941	scf000065_29941	7	0	0	0	0	0	0	0	1	0	2	3	0	0	0	0	1	0	0	0	0	0	0	0	0	0	0.08	0	0.12	0.17	0	0	0	0	0.12	0	0
scf000065_29945	scf000065_29945	421	1	0	0	1	0	2	21	30	64	4	86	18	18	28	33	11	54	50	0.03	0	0	0.03	0	0.08	1.43	2.34	3.73	0.23	4.92	1.44	1.7	1.54	3.11	1.28	4.22	3.02
scf000065_29952	scf000065_29952	75	15	4	2	4	5	20	0	0	1	6	4	1	0	1	1	2	0	9	0.52	0.15	0.08	0.13	0.24	0.82	0	0	0.06	0.35	0.23	0.08	0	0.05	0.09	0.23	0	0.54
scf000065_29980	scf000065_29980	9877	1	7	7	4	3	4	530	428	631	393	648	565	870	1794	993	588	908	1503	0.03	0.26	0.27	0.13	0.15	0.16	36.16	33.37	36.74	22.95	37.06	45.08	82.16	98.42	93.54	68.46	70.98	90.66
scf000065_29997	scf000065_29997	15	1	0	0	0	0	0	1	2	2	4	2	0	1	1	0	0	1	0	0.03	0	0	0	0	0	0.07	0.16	0.12	0.23	0.11	0	0.09	0.05	0	0	0.08	0
scf000065_30000	scf000065_30000	14	0	3	3	0	3	0	0	0	3	0	0	0	0	1	1	0	0	0	0	0.11	0.11	0	0.15	0	0	0	0.17	0	0	0	0	0.05	0.09	0	0	0
scf000065_30003	scf000065_30003	29	0	0	0	0	0	0	0	0	0	0	0	0	2	7	2	4	4	10	0	0	0	0	0	0	0	0	0	0	0	0	0.19	0.38	0.19	0.47	0.31	0.6
scf000066_38962	scf000066_38962	16	2	2	4	0	1	2	0	1	1	1	0	1	0	1	0	0	0	0	0.07	0.07	0.15	0	0.05	0.08	0	0.08	0.06	0.06	0	0.08	0	0.05	0	0	0	0
scf000066_38972	scf000066_38972	91	11	7	4	10	0	2	6	7	9	9	5	2	1	8	1	3	2	4	0.38	0.26	0.15	0.33	0	0.08	0.41	0.55	0.52	0.53	0.29	0.16	0.09	0.44	0.09	0.35	0.16	0.24
scf000066_39002	scf000066_39002	17	2	0	1	0	0	0	2	0	1	0	0	0	4	4	3	0	0	0	0.07	0	0.04	0	0	0	0.14	0	0.06	0	0	0	0.38	0.22	0.28	0	0	0
scf000066_39013	scf000066_39013	37	2	1	0	0	2	2	0	0	3	5	5	0	2	3	3	2	2	5	0.07	0.04	0	0	0.1	0.08	0	0	0.17	0.29	0.29	0	0.19	0.16	0.28	0.23	0.16	0.3
scf000066_39015	scf000066_39015	19	0	0	1	7	0	0	0	0	0	0	7	0	0	0	0	0	4	0	0	0	0.04	0.23	0	0	0	0	0	0	0.4	0	0	0	0	0	0.31	0
scf000066_39016	scf000066_39016	23	0	0	1	7	0	0	0	0	0	0	7	0	0	0	0	0	8	0	0	0	0.04	0.23	0	0	0	0	0	0	0.4	0	0	0	0	0	0.63	0
scf000066_39027	scf000066_39027	44	44	0	0	0	0	0	0	0	0	0	0	0	0	0	0	0	0	0	1.52	0	0	0	0	0	0	0	0	0	0	0	0	0	0	0	0	0
scf000066_39060	scf000066_39060	12	3	3	3	0	1	1	0	0	0	0	0	0	0	0	0	0	0	1	0.1	0.11	0.11	0	0.05	0.04	0	0	0	0	0	0	0	0	0	0	0	0.06
scf000066_39064	scf000066_39064	17086	1924	2344	1788	1265	1150	2330	1063	199	1299	1360	236	614	221	316	240	248	158	331	66.27	85.98	67.76	41.85	55.96	95.95	72.53	15.52	75.64	79.4	13.5	48.99	20.87	17.34	22.61	28.88	12.35	19.96
scf000066_39086	scf000066_39086	23	9	2	4	1	4	2	1	0	0	0	0	0	0	0	0	0	0	0	0.31	0.07	0.15	0.03	0.19	0.08	0.07	0	0	0	0	0	0	0	0	0	0	0
scf000067_9080	scf000067_9080	105	8	5	2	9	4	4	13	8	10	9	12	11	2	0	2	1	2	3	0.28	0.18	0.08	0.3	0.19	0.16	0.89	0.62	0.58	0.53	0.69	0.88	0.19	0	0.19	0.12	0.16	0.18
scf000067_9081	scf000067_9081	51	10	15	5	7	5	7	0	1	0	0	0	0	0	0	0	1	0	0	0.34	0.55	0.19	0.23	0.24	0.29	0	0.08	0	0	0	0	0	0	0	0.12	0	0
scf000067_9091	scf000067_9091	7927	325	494	689	354	414	1014	497	307	628	801	486	605	194	288	150	205	208	268	11.19	18.12	26.11	11.71	20.14	41.76	33.91	23.94	36.57	46.77	27.79	48.28	18.32	15.8	14.13	23.87	16.26	16.16
scf000067_9115	scf000067_9115	11	0	1	1	1	0	0	1	0	0	4	1	0	0	0	0	0	1	1	0	0.04	0.04	0.03	0	0	0.07	0	0	0.23	0.06	0	0	0	0	0	0.08	0.06
scf000067_9123	scf000067_9123	49	0	0	0	0	0	0	14	1	15	5	1	0	5	0	2	2	3	1	0	0	0	0	0	0	0.96	0.08	0.87	0.29	0.06	0	0.47	0	0.19	0.23	0.23	0.06
scf000068_14269	scf000068_14269	125	5	7	18	18	10	13	5	5	18	3	11	11	0	0	0	0	0	1	0.17	0.26	0.68	0.6	0.49	0.54	0.34	0.39	1.05	0.18	0.63	0.88	0	0	0	0	0	0.06
scf000068_14271	scf000068_14271	10167206	848330	1347016	1225011	1255690	746190	1328423	518975	383182	511309	486273	611274	468921	56676	107252	47788	96563	67677	60656	29220.9	49412.2	46422.1	41540.8	36308.9	54705.7	35410	29877.5	29774.4	28391	34956.5	37417.5	5352.49	5884.16	4501.76	11243.5	5290.58	3658.59
scf000068_14274	scf000068_14274	178	14	16	21	24	2	13	22	12	24	0	19	6	1	2	1	0	1	0	0.48	0.59	0.8	0.79	0.1	0.54	1.5	0.94	1.4	0	1.09	0.48	0.09	0.11	0.09	0	0.08	0
scf000068_14276	scf000068_14276	3950725	424120	476909	463458	485875	290841	429974	185431	167888	173908	235849	243640	151521	30255	46889	21985	42378	33362	46442	14608.9	17494.3	17562.9	16073.7	14152	17706.7	12652.1	13090.5	10127	13770	13932.9	12090.6	2857.29	2572.47	2071.05	4934.37	2608.04	2801.25
scf000068_14277	scf000068_14277	862387	50460	59281	54259	53805	42068	73730	78355	79547	79287	64743	91562	70459	7307	15874	7140	12229	8901	13380	1738.1	2174.59	2056.16	1779.98	2046.99	3036.27	5346.21	6202.43	4617.02	3780.01	5236.09	5622.26	690.07	870.89	672.61	1423.91	695.83	807.04
scf000068_14280	scf000068_14280	160	9	18	13	18	7	13	9	12	12	8	20	19	0	0	0	1	1	0	0.31	0.66	0.49	0.6	0.34	0.54	0.61	0.94	0.7	0.47	1.14	1.52	0	0	0	0.12	0.08	0
scf000068_14290	scf000068_14290	131	1	0	1	0	4	35	0	1	0	42	2	15	0	0	0	20	0	10	0.03	0	0.04	0	0.19	1.44	0	0.08	0	2.45	0.11	1.2	0	0	0	2.33	0	0.6
scf000069_30686	scf000069_30686	81	1	12	6	13	13	0	0	12	3	0	11	0	0	7	1	0	2	0	0.03	0.44	0.23	0.43	0.63	0	0	0.94	0.17	0	0.63	0	0	0.38	0.09	0	0.16	0
scf000069_30704	scf000069_30704	10	1	1	0	6	2	0	0	0	0	0	0	0	0	0	0	0	0	0	0.03	0.04	0	0.2	0.1	0	0	0	0	0	0	0	0	0	0	0	0	0
scf000069_30714	scf000069_30714	36	1	1	0	0	0	0	7	2	8	4	1	3	0	4	2	3	0	0	0.03	0.04	0	0	0	0	0.48	0.16	0.47	0.23	0.06	0.24	0	0.22	0.19	0.35	0	0
scf000069_30735	scf000069_30735	19	6	2	8	1	1	0	0	0	1	0	0	0	0	0	0	0	0	0	0.21	0.07	0.3	0.03	0.05	0	0	0	0.06	0	0	0	0	0	0	0	0	0
scf000069_30751	scf000069_30751	75	9	8	4	3	7	14	3	1	5	8	3	4	1	0	0	1	2	2	0.31	0.29	0.15	0.1	0.34	0.58	0.2	0.08	0.29	0.47	0.17	0.32	0.09	0	0	0.12	0.16	0.12
scf000069_30766	scf000069_30766	10	1	3	1	0	3	2	0	0	0	0	0	0	0	0	0	0	0	0	0.03	0.11	0.04	0	0.15	0.08	0	0	0	0	0	0	0	0	0	0	0	0
scf000069_30768	scf000069_30768	78	23	2	27	3	16	6	0	0	0	0	0	0	0	0	1	0	0	0	0.79	0.07	1.02	0.1	0.78	0.25	0	0	0	0	0	0	0	0	0.09	0	0	0
scf000069_30770	scf000069_30770	107	0	0	0	3	0	7	0	1	0	33	20	22	0	0	0	8	1	12	0	0	0	0.1	0	0.29	0	0.08	0	1.93	1.14	1.76	0	0	0	0.93	0.08	0.72
scf000069_30773	scf000069_30773	12	1	3	0	0	8	0	0	0	0	0	0	0	0	0	0	0	0	0	0.03	0.11	0	0	0.39	0	0	0	0	0	0	0	0	0	0	0	0	0
scf000069_30775	scf000069_30775	36	1	1	0	0	0	0	7	2	8	4	1	3	0	4	2	3	0	0	0.03	0.04	0	0	0	0	0.48	0.16	0.47	0.23	0.06	0.24	0	0.22	0.19	0.35	0	0
scf000070_35685	scf000070_35685	80	0	32	1	41	1	0	0	0	0	0	3	0	0	2	0	0	0	0	0	1.17	0.04	1.36	0.05	0	0	0	0	0	0.17	0	0	0.11	0	0	0	0
scf000070_35692	scf000070_35692	49	11	7	10	6	4	1	0	2	0	2	0	2	1	1	1	0	0	1	0.38	0.26	0.38	0.2	0.19	0.04	0	0.16	0	0.12	0	0.16	0.09	0.05	0.09	0	0	0.06
scf000070_35693	scf000070_35693	167	0	0	21	4	14	2	2	8	61	31	7	2	1	2	11	1	0	0	0	0	0.8	0.13	0.68	0.08	0.14	0.62	3.55	1.81	0.4	0.16	0.09	0.11	1.04	0.12	0	0
scf000070_35735	scf000070_35735	94	20	2	8	30	21	5	2	0	0	2	0	0	0	0	0	3	0	1	0.69	0.07	0.3	0.99	1.02	0.21	0.14	0	0	0.12	0	0	0	0	0	0.35	0	0.06
scf000070_35746	scf000070_35746	10839594	2027	8276	2607	4683	2144	6837	670798	567410	717805	663755	931021	615492	958443	1540406	852917	650905	1137012	1507056	69.82	303.59	98.79	154.92	104.32	281.55	45769	44242.1	41799	38753.3	53241.7	49113.1	90515.6	84511.2	80347.1	75789.4	88884.7	90901.2
scf000070_35748	scf000070_35748	29686028	5400	18918	6896	13330	3496	14466	1644427	1342324	1969981	1248597	1959571	1571950	2663326	4635370	2899465	1909088	3270185	4509238	186	693.96	261.33	440.98	170.11	595.72	112200	104664	114715	72899.2	112061	125433	251525	254310	273137	222289	255643	271984
scf000070_35749	scf000070_35749	101	0	14	3	17	1	7	8	6	5	8	13	3	5	3	2	1	2	3	0	0.51	0.11	0.56	0.05	0.29	0.55	0.47	0.29	0.47	0.74	0.24	0.47	0.16	0.19	0.12	0.16	0.18
scf000070_35766	scf000070_35766	13	0	5	3	1	1	3	0	0	0	0	0	0	0	0	0	0	0	0	0	0.18	0.11	0.03	0.05	0.12	0	0	0	0	0	0	0	0	0	0	0	0
scf000070_35781	scf000070_35781	11	0	1	5	3	0	0	1	0	0	0	1	0	0	0	0	0	0	0	0	0.04	0.19	0.1	0	0	0.07	0	0	0	0.06	0	0	0	0	0	0	0
scf000070_35794	scf000070_35794	10	0	0	1	0	0	1	0	0	1	0	4	0	0	1	0	2	0	0	0	0	0.04	0	0	0.04	0	0	0.06	0	0.23	0	0	0.05	0	0.23	0	0
scf000070_35808	scf000070_35808	84	26	0	4	29	16	2	4	1	0	0	0	0	0	0	0	1	0	1	0.9	0	0.15	0.96	0.78	0.08	0.27	0.08	0	0	0	0	0	0	0	0.12	0	0.06
scf000071_2212	scf000071_2212	5008588	481097	534097	494922	560332	318231	511772	234756	251462	245230	390939	330045	208514	56674	123051	45759	79160	65524	77023	16571.5	19592.1	18755.2	18536.9	15484.8	21075.2	16017.6	19607	14280.2	22824.9	18874	16638.3	5352.3	6750.94	4310.62	9217.16	5122.27	4645.8
scf000071_2221	scf000071_2221	11	1	3	0	2	1	0	1	0	0	1	1	0	0	0	0	0	1	0	0.03	0.11	0	0.07	0.05	0	0.07	0	0	0.06	0.06	0	0	0	0	0	0.08	0
scf000071_2239	scf000071_2239	29	0	11	7	2	0	2	3	0	1	0	1	0	0	2	0	0	0	0	0	0.4	0.27	0.07	0	0.08	0.2	0	0.06	0	0.06	0	0	0.11	0	0	0	0
scf000071_2250	scf000071_2250	58	2	16	8	16	11	1	1	0	1	0	0	0	0	1	0	1	0	0	0.07	0.59	0.3	0.53	0.54	0.04	0.07	0	0.06	0	0	0	0	0.05	0	0.12	0	0
scf000071_2257	scf000071_2257	7	0	0	0	0	0	0	4	0	1	1	0	1	0	0	0	0	0	0	0	0	0	0	0	0	0.27	0	0.06	0.06	0	0.08	0	0	0	0	0	0
scf000071_2276	scf000071_2276	65	0	0	0	0	0	0	0	0	0	0	0	0	36	0	3	11	14	1	0	0	0	0	0	0	0	0	0	0	0	0	3.4	0	0.28	1.28	1.09	0.06
scf000072_5779	scf000072_5779	971	20	45	62	66	59	20	201	33	61	50	83	14	38	66	46	16	71	20	0.69	1.65	2.35	2.18	2.87	0.82	13.71	2.57	3.55	2.92	4.75	1.12	3.59	3.62	4.33	1.86	5.55	1.21
scf000072_5829	scf000072_5829	253	1	1	0	2	1	135	0	0	0	35	0	13	0	0	0	23	0	42	0.03	0.04	0	0.07	0.05	5.56	0	0	0	2.04	0	1.04	0	0	0	2.68	0	2.53
scf000072_5853	scf000072_5853	1145293	36872	54644	48247	35405	23350	40584	98595	105080	123945	114061	135117	91345	32790	63142	26484	33066	45616	36950	1270.06	2004.49	1828.33	1171.27	1136.19	1671.29	6727.2	8193.29	7217.53	6659.44	7726.84	7288.86	3096.69	3464.16	2494.86	3850.11	3565.98	2228.72
scf000072_5856	scf000072_5856	217	1	4	30	5	1	2	73	3	58	4	8	0	8	3	15	1	0	1	0.03	0.15	1.14	0.17	0.05	0.08	4.98	0.23	3.38	0.23	0.46	0	0.76	0.16	1.41	0.12	0	0.06
scf000072_5858	scf000072_5858	46	5	5	0	0	1	2	9	4	4	5	4	0	0	0	0	4	2	1	0.17	0.18	0	0	0.05	0.08	0.61	0.31	0.23	0.29	0.23	0	0	0	0	0.47	0.16	0.06
scf000072_5860	scf000072_5860	212868	8135	9195	9812	9152	5698	8850	18454	11237	21156	23333	24404	19194	4383	11711	5125	7501	8496	7032	280.21	337.3	371.83	302.77	277.26	364.45	1259.13	876.17	1231.95	1362.29	1395.57	1531.58	413.93	642.5	482.79	873.39	664.17	424.15
scf000072_5861	scf000072_5861	50	0	0	0	0	2	1	2	1	3	7	1	3	4	1	1	12	3	9	0	0	0	0	0.1	0.04	0.14	0.08	0.17	0.41	0.06	0.24	0.38	0.05	0.09	1.4	0.23	0.54
scf000072_5862	scf000072_5862	30	0	0	0	0	2	1	2	0	1	4	0	1	4	1	0	9	1	4	0	0	0	0	0.1	0.04	0.14	0	0.06	0.23	0	0.08	0.38	0.05	0	1.05	0.08	0.24
scf000072_5864	scf000072_5864	9	1	0	0	0	0	5	0	0	0	0	0	2	0	0	0	0	0	1	0.03	0	0	0	0	0.21	0	0	0	0	0	0.16	0	0	0	0	0	0.06
scf000073_28179	scf000073_28179	895	93	84	90	72	50	82	43	21	44	23	35	34	49	30	37	15	34	59	3.2	3.08	3.41	2.38	2.43	3.38	2.93	1.64	2.56	1.34	2	2.71	4.63	1.65	3.49	1.75	2.66	3.56
scf000073_28191	scf000073_28191	16	2	5	1	5	0	1	0	0	0	0	1	0	0	1	0	0	0	0	0.07	0.18	0.04	0.17	0	0.04	0	0	0	0	0.06	0	0	0.05	0	0	0	0
scf000073_28228	scf000073_28228	4	1	0	0	3	0	0	0	0	0	0	0	0	0	0	0	0	0	0	0.03	0	0	0.1	0	0	0	0	0	0	0	0	0	0	0	0	0	0
scf000073_28405	scf000073_28405	37	0	0	1	0	0	0	0	0	0	0	0	0	9	2	1	2	3	19	0	0	0.04	0	0	0	0	0	0	0	0	0	0.85	0.11	0.09	0.23	0.23	1.15
scf000073_28553	scf000073_28553	10	0	1	0	0	0	0	3	0	1	4	0	1	0	0	0	0	0	0	0	0.04	0	0	0	0	0.2	0	0.06	0.23	0	0.08	0	0	0	0	0	0
scf000074_15493	scf000074_15493	4	2	0	0	0	0	2	0	0	0	0	0	0	0	0	0	0	0	0	0.07	0	0	0	0	0.08	0	0	0	0	0	0	0	0	0	0	0	0
scf000074_15504	scf000074_15504	39	2	2	1	1	0	4	4	4	5	5	0	3	1	2	0	1	2	2	0.07	0.07	0.04	0.03	0	0.16	0.27	0.31	0.29	0.29	0	0.24	0.09	0.11	0	0.12	0.16	0.12
scf000074_15505	scf000074_15505	13	2	0	3	0	4	4	0	0	0	0	0	0	0	0	0	0	0	0	0.07	0	0.11	0	0.19	0.16	0	0	0	0	0	0	0	0	0	0	0	0
scf000074_15507	scf000074_15507	14	0	2	0	0	0	2	0	2	1	1	1	1	0	1	0	2	1	0	0	0.07	0	0	0	0.08	0	0.16	0.06	0.06	0.06	0.08	0	0.05	0	0.23	0.08	0
scf000074_15535	scf000074_15535	48	16	3	0	16	7	2	0	0	1	2	0	0	0	1	0	0	0	0	0.55	0.11	0	0.53	0.34	0.08	0	0	0.06	0.12	0	0	0	0.05	0	0	0	0
scf000074_15561	scf000074_15561	14	0	4	0	3	1	0	0	2	1	2	1	0	0	0	0	0	0	0	0	0.15	0	0.1	0.05	0	0	0.16	0.06	0.12	0.06	0	0	0	0	0	0	0
scf000074_15571	scf000074_15571	281	20	29	26	26	18	5	30	21	38	1	24	2	6	21	7	2	5	0	0.69	1.06	0.99	0.86	0.88	0.21	2.05	1.64	2.21	0.06	1.37	0.16	0.57	1.15	0.66	0.23	0.39	0
scf000074_15575	scf000074_15575	53	3	5	13	2	0	2	2	3	6	10	2	4	0	0	0	1	0	0	0.1	0.18	0.49	0.07	0	0.08	0.14	0.23	0.35	0.58	0.11	0.32	0	0	0	0.12	0	0
scf000074_15576	scf000074_15576	22	1	1	4	2	2	0	1	1	0	8	1	1	0	0	0	0	0	0	0.03	0.04	0.15	0.07	0.1	0	0.07	0.08	0	0.47	0.06	0.08	0	0	0	0	0	0
scf000074_15579	scf000074_15579	848934	113771	132045	96020	113780	65012	98716	24538	22413	25273	63565	30457	20627	4197	13590	4113	7474	6419	6924	3918.86	4843.77	3638.7	3764.08	3163.42	4065.21	1674.24	1747.59	1471.69	3711.23	1741.72	1645.93	396.37	745.59	387.46	870.25	501.8	417.64
scf000075_27283	scf000075_27283	27	3	2	4	0	0	4	1	0	5	1	1	2	0	0	2	1	1	0	0.1	0.07	0.15	0	0	0.16	0.07	0	0.29	0.06	0.06	0.16	0	0	0.19	0.12	0.08	0
scf000075_27294	scf000075_27294	472	7	58	23	28	4	31	38	16	30	16	31	17	29	30	23	31	54	6	0.24	2.13	0.87	0.93	0.19	1.28	2.59	1.25	1.75	0.93	1.77	1.36	2.74	1.65	2.17	3.61	4.22	0.36
scf000075_27300	scf000075_27300	13	0	2	2	2	0	3	1	0	1	0	1	0	1	0	0	0	0	0	0	0.07	0.08	0.07	0	0.12	0.07	0	0.06	0	0.06	0	0.09	0	0	0	0	0
scf000075_27337	scf000075_27337	475	7	58	23	28	4	31	38	17	30	16	31	17	30	30	23	31	55	6	0.24	2.13	0.87	0.93	0.19	1.28	2.59	1.33	1.75	0.93	1.77	1.36	2.83	1.65	2.17	3.61	4.3	0.36
scf000075_27345	scf000075_27345	50	4	2	5	7	12	8	3	2	1	2	2	2	0	0	0	0	0	0	0.14	0.07	0.19	0.23	0.58	0.33	0.2	0.16	0.06	0.12	0.11	0.16	0	0	0	0	0	0
scf000076_34252	scf000076_34252	7	0	0	3	0	0	0	0	0	4	0	0	0	0	0	0	0	0	0	0	0	0.11	0	0	0	0	0	0.23	0	0	0	0	0	0	0	0	0
scf000076_34254	scf000076_34254	10	3	0	0	0	6	0	1	0	0	0	0	0	0	0	0	0	0	0	0.1	0	0	0	0.29	0	0.07	0	0	0	0	0	0	0	0	0	0	0
scf000076_34265	scf000076_34265	116	32	0	28	1	0	22	17	0	4	0	0	7	3	0	1	0	0	1	1.1	0	1.06	0.03	0	0.91	1.16	0	0.23	0	0	0.56	0.28	0	0.09	0	0	0.06
scf000076_34266	scf000076_34266	109	30	0	26	1	0	22	16	0	3	0	0	7	3	0	0	0	0	1	1.03	0	0.99	0.03	0	0.91	1.09	0	0.17	0	0	0.56	0.28	0	0	0	0	0.06
scf000076_34273	scf000076_34273	18	1	0	0	0	0	0	0	0	2	3	1	9	0	1	0	1	0	0	0.03	0	0	0	0	0	0	0	0.12	0.18	0.06	0.72	0	0.05	0	0.12	0	0
scf000077_7071	scf000077_7071	15	0	1	1	0	0	1	1	2	0	3	0	1	0	0	0	2	3	0	0	0.04	0.04	0	0	0.04	0.07	0.16	0	0.18	0	0.08	0	0	0	0.23	0.23	0
scf000077_7072	scf000077_7072	16	0	1	1	0	0	0	1	2	0	3	0	1	0	1	0	2	4	0	0	0.04	0.04	0	0	0	0.07	0.16	0	0.18	0	0.08	0	0.05	0	0.23	0.31	0
scf000077_7094	scf000077_7094	7	0	2	0	0	0	0	0	0	0	0	0	0	0	3	1	0	1	0	0	0.07	0	0	0	0	0	0	0	0	0	0	0	0.16	0.09	0	0.08	0
scf000077_7105	scf000077_7105	14	1	5	3	1	0	3	0	0	0	0	0	1	0	0	0	0	0	0	0.03	0.18	0.11	0.03	0	0.12	0	0	0	0	0	0.08	0	0	0	0	0	0
scf000077_7120	scf000077_7120	278	41	61	29	60	26	19	2	1	6	12	8	3	1	4	0	0	2	3	1.41	2.24	1.1	1.98	1.27	0.78	0.14	0.08	0.35	0.7	0.46	0.24	0.09	0.22	0	0	0.16	0.18
scf000078_18703	scf000078_18703	39	5	4	6	3	1	10	0	0	1	2	1	0	0	2	1	0	1	2	0.17	0.15	0.23	0.1	0.05	0.41	0	0	0.06	0.12	0.06	0	0	0.11	0.09	0	0.08	0.12
scf000078_18728	scf000078_18728	17	1	8	2	5	1	0	0	0	0	0	0	0	0	0	0	0	0	0	0.03	0.29	0.08	0.17	0.05	0	0	0	0	0	0	0	0	0	0	0	0	0
scf000078_18730	scf000078_18730	32	5	1	7	5	7	7	0	0	0	0	0	0	0	0	0	0	0	0	0.17	0.04	0.27	0.17	0.34	0.29	0	0	0	0	0	0	0	0	0	0	0	0
scf000079_8706	scf000079_8706	4	0	2	0	0	1	1	0	0	0	0	0	0	0	0	0	0	0	0	0	0.07	0	0	0.05	0.04	0	0	0	0	0	0	0	0	0	0	0	0
scf000079_8710	scf000079_8710	45	6	5	3	12	8	5	0	0	0	3	1	1	0	1	0	0	0	0	0.21	0.18	0.11	0.4	0.39	0.21	0	0	0	0.18	0.06	0.08	0	0.05	0	0	0	0
scf000079_8712	scf000079_8712	12	3	1	3	0	1	0	1	1	0	0	1	0	0	1	0	0	0	0	0.1	0.04	0.11	0	0.05	0	0.07	0.08	0	0	0.06	0	0	0.05	0	0	0	0
scf000079_8713	scf000079_8713	82	0	18	5	4	4	3	6	12	4	4	8	1	2	5	1	4	1	0	0	0.66	0.19	0.13	0.19	0.12	0.41	0.94	0.23	0.23	0.46	0.08	0.19	0.27	0.09	0.47	0.08	0
scf000079_8754	scf000079_8754	19	3	3	2	0	9	0	0	0	1	0	0	0	1	0	0	0	0	0	0.1	0.11	0.08	0	0.44	0	0	0	0.06	0	0	0	0.09	0	0	0	0	0
scf000079_8760	scf000079_8760	78	0	2	6	0	2	0	29	1	14	2	0	0	17	0	4	0	0	1	0	0.07	0.23	0	0.1	0	1.98	0.08	0.82	0.12	0	0	1.61	0	0.38	0	0	0.06
scf000079_8775	scf000079_8775	763	44	76	40	74	38	54	41	32	52	51	49	37	13	65	18	15	32	32	1.52	2.79	1.52	2.45	1.85	2.22	2.8	2.5	3.03	2.98	2.8	2.95	1.23	3.57	1.7	1.75	2.5	1.93
scf000079_8792	scf000079_8792	55	6	8	8	7	5	8	1	4	4	1	0	0	0	1	0	0	2	0	0.21	0.29	0.3	0.23	0.24	0.33	0.07	0.31	0.23	0.06	0	0	0	0.05	0	0	0.16	0
scf000079_8796	scf000079_8796	8	1	2	2	0	1	1	0	0	0	0	0	0	0	1	0	0	0	0	0.03	0.07	0.08	0	0.05	0.04	0	0	0	0	0	0	0	0.05	0	0	0	0
scf000080_38182	scf000080_38182	24	0	0	0	0	0	0	1	2	5	6	1	5	1	1	2	0	0	0	0	0	0	0	0	0	0.07	0.16	0.29	0.35	0.06	0.4	0.09	0.05	0.19	0	0	0
scf000080_38196	scf000080_38196	49	9	10	2	3	2	9	1	0	1	6	3	0	0	0	0	2	1	0	0.31	0.37	0.08	0.1	0.1	0.37	0.07	0	0.06	0.35	0.17	0	0	0	0	0.23	0.08	0
scf000080_38202	scf000080_38202	950	0	1	8	2	1	7	99	0	545	178	18	7	18	0	39	23	2	2	0	0.04	0.3	0.07	0.05	0.29	6.75	0	31.74	10.39	1.03	0.56	1.7	0	3.67	2.68	0.16	0.12
scf000080_38204	scf000080_38204	950	0	1	8	2	1	7	99	0	545	178	18	7	18	0	39	23	2	2	0	0.04	0.3	0.07	0.05	0.29	6.75	0	31.74	10.39	1.03	0.56	1.7	0	3.67	2.68	0.16	0.12
scf000080_38208	scf000080_38208	5	1	0	2	0	0	1	0	1	0	0	0	0	0	0	0	0	0	0	0.03	0	0.08	0	0	0.04	0	0.08	0	0	0	0	0	0	0	0	0	0
scf000080_38221	scf000080_38221	11	1	0	4	0	0	0	0	0	4	0	2	0	0	0	0	0	0	0	0.03	0	0.15	0	0	0	0	0	0.23	0	0.11	0	0	0	0	0	0	0
scf000080_38229	scf000080_38229	27	6	0	6	0	9	2	3	0	0	0	0	0	0	0	0	1	0	0	0.21	0	0.23	0	0.44	0.08	0.2	0	0	0	0	0	0	0	0	0.12	0	0
scf000080_38235	scf000080_38235	18	7	1	2	3	4	0	0	0	0	1	0	0	0	0	0	0	0	0	0.24	0.04	0.08	0.1	0.19	0	0	0	0	0.06	0	0	0	0	0	0	0	0
scf000080_38250	scf000080_38250	2	0	0	0	0	0	2	0	0	0	0	0	0	0	0	0	0	0	0	0	0	0	0	0	0.08	0	0	0	0	0	0	0	0	0	0	0	0
scf000080_38254	scf000080_38254	86	1	8	3	0	0	1	14	16	6	4	7	9	1	7	2	1	4	2	0.03	0.29	0.11	0	0	0.04	0.96	1.25	0.35	0.23	0.4	0.72	0.09	0.38	0.19	0.12	0.31	0.12
scf000080_38255	scf000080_38255	9	0	0	1	0	1	0	0	0	1	4	2	0	0	0	0	0	0	0	0	0	0.04	0	0.05	0	0	0	0.06	0.23	0.11	0	0	0	0	0	0	0
scf000080_38266	scf000080_38266	40	5	5	0	6	3	6	3	1	2	0	4	3	0	0	0	1	1	0	0.17	0.18	0	0.2	0.15	0.25	0.2	0.08	0.12	0	0.23	0.24	0	0	0	0.12	0.08	0
scf000080_38267	scf000080_38267	8	0	0	5	0	0	0	2	0	1	0	0	0	0	0	0	0	0	0	0	0	0.19	0	0	0	0.14	0	0.06	0	0	0	0	0	0	0	0	0
scf000081_25956	scf000081_25956	23	0	9	0	0	0	5	0	2	0	3	0	2	0	1	0	1	0	0	0	0.33	0	0	0	0.21	0	0.16	0	0.18	0	0.16	0	0.05	0	0.12	0	0
scf000081_25967	scf000081_25967	46	0	0	0	0	0	1	1	0	1	2	0	1	17	1	15	2	1	4	0	0	0	0	0	0.04	0.07	0	0.06	0.12	0	0.08	1.61	0.05	1.41	0.23	0.08	0.24
scf000081_25976	scf000081_25976	16	1	3	0	1	2	2	2	0	0	3	0	1	0	1	0	0	0	0	0.03	0.11	0	0.03	0.1	0.08	0.14	0	0	0.18	0	0.08	0	0.05	0	0	0	0
scf000081_25992	scf000081_25992	32	14	4	10	0	0	1	1	2	0	0	0	0	0	0	0	0	0	0	0.48	0.15	0.38	0	0	0.04	0.07	0.16	0	0	0	0	0	0	0	0	0	0
scf000081_25998	scf000081_25998	8	0	2	2	2	0	1	1	0	0	0	0	0	0	0	0	0	0	0	0	0.07	0.08	0.07	0	0.04	0.07	0	0	0	0	0	0	0	0	0	0	0
scf000081_26001	scf000081_26001	364	7	19	22	18	18	26	43	22	21	45	42	39	11	9	4	9	2	7	0.24	0.7	0.83	0.6	0.88	1.07	2.93	1.72	1.22	2.63	2.4	3.11	1.04	0.49	0.38	1.05	0.16	0.42
scf000081_26014	scf000081_26014	70360	6325	8359	9447	5096	3059	6916	3036	3820	5861	3739	2994	1736	2768	1436	1813	661	1504	1790	217.87	306.63	358	168.59	148.85	284.81	207.15	297.85	341.3	218.3	171.22	138.52	261.41	78.78	170.79	76.96	117.57	107.97
scf000081_26016	scf000081_26016	125	1	1	2	7	16	44	3	2	1	8	8	20	0	1	0	3	4	4	0.03	0.04	0.08	0.23	0.78	1.81	0.2	0.16	0.06	0.47	0.46	1.6	0	0.05	0	0.35	0.31	0.24
scf000081_26028	scf000081_26028	9	0	0	0	0	0	0	2	0	2	1	0	0	0	1	0	1	1	1	0	0	0	0	0	0	0.14	0	0.12	0.06	0	0	0	0.05	0	0.12	0.08	0.06
scf000082_37050	scf000082_37050	8	1	0	0	0	0	1	0	2	0	2	1	1	0	0	0	0	0	0	0.03	0	0	0	0	0.04	0	0.16	0	0.12	0.06	0.08	0	0	0	0	0	0
scf000082_37089	scf000082_37089	12	0	3	2	4	1	1	0	0	0	0	0	0	0	0	0	1	0	0	0	0.11	0.08	0.13	0.05	0.04	0	0	0	0	0	0	0	0	0	0.12	0	0
scf000082_37096	scf000082_37096	24	4	1	2	2	0	1	2	1	4	0	2	0	0	2	3	0	0	0	0.14	0.04	0.08	0.07	0	0.04	0.14	0.08	0.23	0	0.11	0	0	0.11	0.28	0	0	0
scf000082_37102	scf000082_37102	22	5	2	13	0	0	1	0	0	0	0	0	1	0	0	0	0	0	0	0.17	0.07	0.49	0	0	0.04	0	0	0	0	0	0.08	0	0	0	0	0	0
scf000083_4167	scf000083_4167	35	0	20	0	0	3	0	0	5	1	0	0	0	1	5	0	0	0	0	0	0.73	0	0	0.15	0	0	0.39	0.06	0	0	0	0.09	0.27	0	0	0	0
scf000083_4172	scf000083_4172	840324	32106	51052	36174	36756	27306	47030	58220	43221	70200	135637	59610	56099	24028	43297	22289	31179	23010	43110	1105.9	1872.72	1370.82	1215.96	1328.68	1936.74	3972.39	3370.03	4087.87	7919.15	3408.88	4476.41	2269.21	2375.4	2099.68	3630.39	1798.78	2600.27
scf000083_4200	scf000083_4200	23	0	7	2	1	1	1	1	1	0	0	1	0	0	3	0	1	3	1	0	0.26	0.08	0.03	0.05	0.04	0.07	0.08	0	0	0.06	0	0	0.16	0	0.12	0.23	0.06
scf000083_4224	scf000083_4224	48	0	0	19	0	0	13	0	0	6	5	0	3	0	0	0	1	0	1	0	0	0.72	0	0	0.54	0	0	0.35	0.29	0	0.24	0	0	0	0.12	0	0.06
scf000083_4225	scf000083_4225	11	4	0	1	0	2	1	0	0	0	0	0	2	0	0	1	0	0	0	0.14	0	0.04	0	0.1	0.04	0	0	0	0	0	0.16	0	0	0.09	0	0	0
scf000083_4236	scf000083_4236	99	0	3	43	0	0	2	0	0	39	1	1	0	0	0	7	2	0	1	0	0.11	1.63	0	0	0.08	0	0	2.27	0.06	0.06	0	0	0	0.66	0.23	0	0.06
scf000083_4248	scf000083_4248	58840	4306	4105	4278	3429	2577	3481	4644	3376	6070	5990	4358	3463	1952	1787	1100	877	1335	1712	148.32	150.58	162.12	113.44	125.39	143.35	316.86	263.23	353.47	349.73	249.22	276.33	184.35	98.04	103.62	102.12	104.36	103.26
scf000083_4254	scf000083_4254	84	15	15	1	5	1	3	1	3	0	8	4	1	0	14	0	3	6	4	0.52	0.55	0.04	0.17	0.05	0.12	0.07	0.23	0	0.47	0.23	0.08	0	0.77	0	0.35	0.47	0.24
scf000083_4264	scf000083_4264	147	3	7	6	1	1	2	3	11	27	70	8	4	1	0	2	0	0	1	0.1	0.26	0.23	0.03	0.05	0.08	0.2	0.86	1.57	4.09	0.46	0.32	0.09	0	0.19	0	0	0.06
scf000083_4273	scf000083_4273	19	0	3	5	9	1	0	0	0	1	0	0	0	0	0	0	0	0	0	0	0.11	0.19	0.3	0.05	0	0	0	0.06	0	0	0	0	0	0	0	0	0
scf000083_4292	scf000083_4292	15	2	1	2	1	6	0	2	0	0	0	1	0	0	0	0	0	0	0	0.07	0.04	0.08	0.03	0.29	0	0.14	0	0	0	0.06	0	0	0	0	0	0	0
scf000083_4297	scf000083_4297	208	2	1	16	15	5	23	13	11	7	34	9	25	4	14	3	10	8	8	0.07	0.04	0.61	0.5	0.24	0.95	0.89	0.86	0.41	1.99	0.51	1.99	0.38	0.77	0.28	1.16	0.63	0.48
scf000083_4301	scf000083_4301	14	0	1	0	2	0	0	0	2	0	1	6	2	0	0	0	0	0	0	0	0.04	0	0.07	0	0	0	0.16	0	0.06	0.34	0.16	0	0	0	0	0	0
scf000083_4308	scf000083_4308	81	0	5	2	16	16	2	5	12	2	2	9	1	2	3	0	0	3	1	0	0.18	0.08	0.53	0.78	0.08	0.34	0.94	0.12	0.12	0.51	0.08	0.19	0.16	0	0	0.23	0.06
scf000084_31345	scf000084_31345	76	0	18	29	9	18	0	0	0	2	0	0	0	0	0	0	0	0	0	0	0.66	1.1	0.3	0.88	0	0	0	0.12	0	0	0	0	0	0	0	0	0
scf000084_31348	scf000084_31348	3	0	0	0	3	0	0	0	0	0	0	0	0	0	0	0	0	0	0	0	0	0	0.1	0	0	0	0	0	0	0	0	0	0	0	0	0	0
scf000085_30302	scf000085_30302	74	19	7	11	9	19	9	0	0	0	0	0	0	0	0	0	0	0	0	0.65	0.26	0.42	0.3	0.92	0.37	0	0	0	0	0	0	0	0	0	0	0	0
scf000085_30326	scf000085_30326	67	6	21	1	0	16	8	7	1	1	2	0	1	3	0	0	0	0	0	0.21	0.77	0.04	0	0.78	0.33	0.48	0.08	0.06	0.12	0	0.08	0.28	0	0	0	0	0
scf000085_30327	scf000085_30327	2185	146	204	50	229	83	213	87	153	77	300	196	156	15	112	8	41	59	56	5.03	7.48	1.89	7.58	4.04	8.77	5.94	11.93	4.48	17.52	11.21	12.45	1.42	6.14	0.75	4.77	4.61	3.38
scf000085_30368	scf000085_30368	17	1	5	0	2	0	1	1	1	2	3	1	0	0	0	0	0	0	0	0.03	0.18	0	0.07	0	0.04	0.07	0.08	0.12	0.18	0.06	0	0	0	0	0	0	0
scf000085_30369	scf000085_30369	36	3	5	7	0	1	6	0	1	3	4	1	1	2	0	0	0	0	2	0.1	0.18	0.27	0	0.05	0.25	0	0.08	0.17	0.23	0.06	0.08	0.19	0	0	0	0	0.12
scf000085_30372	scf000085_30372	14	3	1	1	1	1	1	1	1	0	1	1	1	1	0	0	0	0	0	0.1	0.04	0.04	0.03	0.05	0.04	0.07	0.08	0	0.06	0.06	0.08	0.09	0	0	0	0	0
scf000085_30392	scf000085_30392	79	1	1	2	0	2	6	4	0	0	41	0	2	5	1	1	7	0	6	0.03	0.04	0.08	0	0.1	0.25	0.27	0	0	2.39	0	0.16	0.47	0.05	0.09	0.82	0	0.36
scf000085_30396	scf000085_30396	49	2	5	6	1	3	8	0	1	3	15	0	4	0	1	0	0	0	0	0.07	0.18	0.23	0.03	0.15	0.33	0	0.08	0.17	0.88	0	0.32	0	0.05	0	0	0	0
scf000085_30399	scf000085_30399	32	1	1	0	0	0	0	0	0	0	0	0	0	13	0	15	0	1	1	0.03	0.04	0	0	0	0	0	0	0	0	0	0	1.23	0	1.41	0	0.08	0.06
scf000085_30430	scf000085_30430	12	2	3	0	1	0	1	0	2	1	0	0	0	0	1	0	0	0	1	0.07	0.11	0	0.03	0	0.04	0	0.16	0.06	0	0	0	0	0.05	0	0	0	0.06
scf000086_39246	scf000086_39246	211	6	20	15	6	4	14	9	13	26	33	18	6	5	11	7	4	9	5	0.21	0.73	0.57	0.2	0.19	0.58	0.61	1.01	1.51	1.93	1.03	0.48	0.47	0.6	0.66	0.47	0.7	0.3
scf000087_7198	scf000087_7198	93	6	17	3	15	10	13	1	0	1	4	0	0	0	11	1	3	2	6	0.21	0.62	0.11	0.5	0.49	0.54	0.07	0	0.06	0.23	0	0	0	0.6	0.09	0.35	0.16	0.36
scf000087_7205	scf000087_7205	5	4	0	0	0	0	1	0	0	0	0	0	0	0	0	0	0	0	0	0.14	0	0	0	0	0.04	0	0	0	0	0	0	0	0	0	0	0	0
scf000088_17155	scf000088_17155	31	4	4	0	4	1	1	2	2	2	4	1	0	0	1	0	4	0	1	0.14	0.15	0	0.13	0.05	0.04	0.14	0.16	0.12	0.23	0.06	0	0	0.05	0	0.47	0	0.06
scf000088_17178	scf000088_17178	63	19	3	7	5	16	13	0	0	0	0	0	0	0	0	0	0	0	0	0.65	0.11	0.27	0.17	0.78	0.54	0	0	0	0	0	0	0	0	0	0	0	0
scf000088_17185	scf000088_17185	211	19	7	16	9	8	29	10	10	12	17	5	15	5	15	1	6	11	16	0.65	0.26	0.61	0.3	0.39	1.19	0.68	0.78	0.7	0.99	0.29	1.2	0.47	0.82	0.09	0.7	0.86	0.97
scf000088_17201	scf000088_17201	21	0	3	2	4	1	4	0	0	0	4	0	1	1	0	0	1	0	0	0	0.11	0.08	0.13	0.05	0.16	0	0	0	0.23	0	0.08	0.09	0	0	0.12	0	0
scf000089_27645	scf000089_27645	122	22	24	9	34	13	6	0	0	0	4	5	1	0	2	0	0	0	2	0.76	0.88	0.34	1.12	0.63	0.25	0	0	0	0.23	0.29	0.08	0	0.11	0	0	0	0.12
scf000089_27669	scf000089_27669	13481	1165	1166	770	1345	770	1341	1093	377	391	1803	560	1161	298	254	107	199	269	412	40.13	42.77	29.18	44.5	37.47	55.22	74.58	29.4	22.77	105.27	32.02	92.64	28.14	13.94	10.08	23.17	21.03	24.85
scf000089_27672	scf000089_27672	9	3	0	1	1	1	2	0	0	1	0	0	0	0	0	0	0	0	0	0.1	0	0.04	0.03	0.05	0.08	0	0	0.06	0	0	0	0	0	0	0	0	0
scf000089_27676	scf000089_27676	10	1	0	0	1	0	1	0	3	0	2	0	0	1	0	0	0	0	1	0.03	0	0	0.03	0	0.04	0	0.23	0	0.12	0	0	0.09	0	0	0	0	0.06
scf000089_27694	scf000089_27694	60	1	1	1	4	0	27	1	1	0	3	1	12	1	0	0	1	0	6	0.03	0.04	0.04	0.13	0	1.11	0.07	0.08	0	0.18	0.06	0.96	0.09	0	0	0.12	0	0.36
scf000090_1333	scf000090_1333	40	11	9	2	5	0	8	0	1	0	2	1	0	0	0	0	0	1	0	0.38	0.33	0.08	0.17	0	0.33	0	0.08	0	0.12	0.06	0	0	0	0	0	0.08	0
scf000090_1353	scf000090_1353	44	11	4	16	9	3	1	0	0	0	0	0	0	0	0	0	0	0	0	0.38	0.15	0.61	0.3	0.15	0.04	0	0	0	0	0	0	0	0	0	0	0	0
scf000090_1364	scf000090_1364	40	11	9	2	5	0	8	0	1	0	2	1	0	0	0	0	0	1	0	0.38	0.33	0.08	0.17	0	0.33	0	0.08	0	0.12	0.06	0	0	0	0	0	0.08	0
scf000091_34420	scf000091_34420	10	1	0	1	0	0	0	0	0	1	6	0	0	0	1	0	0	0	0	0.03	0	0.04	0	0	0	0	0	0.06	0.35	0	0	0	0.05	0	0	0	0
scf000091_34425	scf000091_34425	64	3	9	17	7	2	4	5	3	7	4	2	1	0	0	0	0	0	0	0.1	0.33	0.64	0.23	0.1	0.16	0.34	0.23	0.41	0.23	0.11	0.08	0	0	0	0	0	0
scf000091_34426	scf000091_34426	92	5	11	24	8	3	6	7	5	12	4	3	2	0	1	1	0	0	0	0.17	0.4	0.91	0.26	0.15	0.25	0.48	0.39	0.7	0.23	0.17	0.16	0	0.05	0.09	0	0	0
scf000091_34447	scf000091_34447	21	4	0	8	1	1	2	0	0	0	1	2	0	0	0	0	0	0	2	0.14	0	0.3	0.03	0.05	0.08	0	0	0	0.06	0.11	0	0	0	0	0	0	0.12
scf000091_34455	scf000091_34455	6	0	0	1	3	0	1	0	1	0	0	0	0	0	0	0	0	0	0	0	0	0.04	0.1	0	0.04	0	0.08	0	0	0	0	0	0	0	0	0	0
scf000091_34461	scf000091_34461	14	2	3	1	1	1	0	1	0	1	0	2	0	0	1	0	1	0	0	0.07	0.11	0.04	0.03	0.05	0	0.07	0	0.06	0	0.11	0	0	0.05	0	0.12	0	0
scf000091_34526	scf000091_34526	15	0	0	2	7	0	1	0	1	0	1	2	0	0	0	0	0	1	0	0	0	0.08	0.23	0	0.04	0	0.08	0	0.06	0.11	0	0	0	0	0	0.08	0
scf000091_34530	scf000091_34530	23	1	2	4	3	0	5	0	2	1	0	2	0	0	2	0	0	1	0	0.03	0.07	0.15	0.1	0	0.21	0	0.16	0.06	0	0.11	0	0	0.11	0	0	0.08	0
scf000091_34532	scf000091_34532	6	2	0	0	1	0	1	0	0	1	0	0	0	0	1	0	0	0	0	0.07	0	0	0.03	0	0.04	0	0	0.06	0	0	0	0	0.05	0	0	0	0
scf000092_38459	scf000092_38459	52	1	8	2	11	1	4	0	3	0	0	3	0	1	13	0	0	5	0	0.03	0.29	0.08	0.36	0.05	0.16	0	0.23	0	0	0.17	0	0.09	0.71	0	0	0.39	0
scf000092_38466	scf000092_38466	8	0	1	0	1	0	0	1	2	0	1	1	1	0	0	0	0	0	0	0	0.04	0	0.03	0	0	0.07	0.16	0	0.06	0.06	0.08	0	0	0	0	0	0
scf000092_38468	scf000092_38468	14	0	0	0	0	0	0	2	3	2	4	3	0	0	0	0	0	0	0	0	0	0	0	0	0	0.14	0.23	0.12	0.23	0.17	0	0	0	0	0	0	0
scf000092_38482	scf000092_38482	85	19	8	3	8	8	9	3	1	6	5	7	4	0	0	0	0	1	3	0.65	0.29	0.11	0.26	0.39	0.37	0.2	0.08	0.35	0.29	0.4	0.32	0	0	0	0	0.08	0.18
scf000092_38526	scf000092_38526	17	2	0	1	2	2	0	0	1	6	1	1	1	0	0	0	0	0	0	0.07	0	0.04	0.07	0.1	0	0	0.08	0.35	0.06	0.06	0.08	0	0	0	0	0	0
scf000092_38536	scf000092_38536	6	0	0	0	0	0	0	0	0	0	0	0	0	1	0	3	1	1	0	0	0	0	0	0	0	0	0	0	0	0	0	0.09	0	0.28	0.12	0.08	0
scf000093_6999	scf000093_6999	32	6	11	1	7	5	2	0	0	0	0	0	0	0	0	0	0	0	0	0.21	0.4	0.04	0.23	0.24	0.08	0	0	0	0	0	0	0	0	0	0	0	0
scf000093_7022	scf000093_7022	1	0	0	0	0	0	0	0	0	1	0	0	0	0	0	0	0	0	0	0	0	0	0	0	0	0	0	0.06	0	0	0	0	0	0	0	0	0
scf000094_1878	scf000094_1878	267	22	58	6	46	35	20	8	20	7	17	15	6	0	3	0	3	1	0	0.76	2.13	0.23	1.52	1.7	0.82	0.55	1.56	0.41	0.99	0.86	0.48	0	0.16	0	0.35	0.08	0
scf000094_1879	scf000094_1879	33	6	6	8	8	0	1	0	3	0	0	1	0	0	0	0	0	0	0	0.21	0.22	0.3	0.26	0	0.04	0	0.23	0	0	0.06	0	0	0	0	0	0	0
scf000094_1900	scf000094_1900	5	0	0	1	1	0	2	0	0	0	0	0	0	0	0	1	0	0	0	0	0	0.04	0.03	0	0.08	0	0	0	0	0	0	0	0	0.09	0	0	0
scf000094_1910	scf000094_1910	168	0	1	48	0	1	0	35	0	42	1	0	2	22	1	15	0	0	0	0	0.04	1.82	0	0.05	0	2.39	0	2.45	0.06	0	0.16	2.08	0.05	1.41	0	0	0
scf000094_1947	scf000094_1947	159	56	7	2	8	40	42	0	0	1	1	0	1	0	0	0	0	0	1	1.93	0.26	0.08	0.26	1.95	1.73	0	0	0.06	0.06	0	0.08	0	0	0	0	0	0.06
scf000095_31597	scf000095_31597	14	2	3	1	1	1	2	1	0	0	1	1	1	0	0	0	0	0	0	0.07	0.11	0.04	0.03	0.05	0.08	0.07	0	0	0.06	0.06	0.08	0	0	0	0	0	0
scf000095_31646	scf000095_31646	134	0	0	0	0	2	36	0	0	0	33	0	29	0	0	0	13	0	21	0	0	0	0	0.1	1.48	0	0	0	1.93	0	2.31	0	0	0	1.51	0	1.27
scf000096_30530	scf000096_30530	7	0	0	0	0	0	0	1	0	3	0	3	0	0	0	0	0	0	0	0	0	0	0	0	0	0.07	0	0.17	0	0.17	0	0	0	0	0	0	0
scf000096_30545	scf000096_30545	19	1	3	1	5	1	0	0	2	0	2	0	3	0	0	0	0	1	0	0.03	0.11	0.04	0.17	0.05	0	0	0.16	0	0.12	0	0.24	0	0	0	0	0.08	0
scf000096_30549	scf000096_30549	11	2	3	1	0	2	2	0	0	0	0	0	1	0	0	0	0	0	0	0.07	0.11	0.04	0	0.1	0.08	0	0	0	0	0	0.08	0	0	0	0	0	0
scf000096_30559	scf000096_30559	2889	289	152	214	240	242	141	152	152	211	157	207	113	103	151	106	70	96	93	9.95	5.58	8.11	7.94	11.78	5.81	10.37	11.85	12.29	9.17	11.84	9.02	9.73	8.28	9.99	8.15	7.5	5.61
scf000096_30585	scf000096_30585	33	7	1	0	11	0	13	0	0	0	0	0	1	0	0	0	0	0	0	0.24	0.04	0	0.36	0	0.54	0	0	0	0	0	0.08	0	0	0	0	0	0
scf000096_30589	scf000096_30589	131346	7461	9196	7127	8851	5946	8297	22817	4160	12310	21369	7513	4570	1885	2512	1269	1889	1765	2409	257	337.33	270.08	292.81	289.33	341.68	1556.82	324.36	716.83	1247.63	429.64	364.66	178.02	137.82	119.54	219.95	137.98	145.3
scf000096_30590	scf000096_30590	52075	3769	4690	3623	3332	2487	3884	7948	1739	4847	5693	2670	1669	1075	1183	653	797	793	1223	129.82	172.04	137.29	110.23	121.01	159.95	542.3	135.59	282.25	332.39	152.69	133.18	101.52	64.9	61.51	92.8	61.99	73.77
scf000096_30591	scf000096_30591	19	0	4	0	7	2	0	0	2	0	0	4	0	0	0	0	0	0	0	0	0.15	0	0.23	0.1	0	0	0.16	0	0	0.23	0	0	0	0	0	0	0
scf000096_30604	scf000096_30604	36	13	5	2	8	7	1	0	0	0	0	0	0	0	0	0	0	0	0	0.45	0.18	0.08	0.26	0.34	0.04	0	0	0	0	0	0	0	0	0	0	0	0
scf000097_14469	scf000097_14469	12	5	0	1	5	1	0	0	0	0	0	0	0	0	0	0	0	0	0	0.17	0	0.04	0.17	0.05	0	0	0	0	0	0	0	0	0	0	0	0	0
scf000097_14495	scf000097_14495	159	11	33	3	40	17	18	2	10	0	4	12	3	0	2	0	1	2	1	0.38	1.21	0.11	1.32	0.83	0.74	0.14	0.78	0	0.23	0.69	0.24	0	0.11	0	0.12	0.16	0.06
scf000097_14556	scf000097_14556	1270	158	126	83	108	63	185	48	47	32	143	28	101	31	38	11	14	17	37	5.44	4.62	3.15	3.57	3.07	7.62	3.28	3.66	1.86	8.35	1.6	8.06	2.93	2.08	1.04	1.63	1.33	2.23
scf000097_14560	scf000097_14560	25	2	4	1	0	0	4	4	1	1	3	0	1	0	1	2	0	1	0	0.07	0.15	0.04	0	0	0.16	0.27	0.08	0.06	0.18	0	0.08	0	0.05	0.19	0	0.08	0
scf000098_17635	scf000098_17635	28	0	7	2	8	0	1	0	1	1	1	4	2	0	1	0	0	0	0	0	0.26	0.08	0.26	0	0.04	0	0.08	0.06	0.06	0.23	0.16	0	0.05	0	0	0	0
scf000098_17647	scf000098_17647	12	0	1	3	3	1	1	1	0	0	0	0	0	0	0	1	1	0	0	0	0.04	0.11	0.1	0.05	0.04	0.07	0	0	0	0	0	0	0	0.09	0.12	0	0
scf000098_17650	scf000098_17650	17	2	2	0	1	11	0	0	0	0	1	0	0	0	0	0	0	0	0	0.07	0.07	0	0.03	0.54	0	0	0	0	0.06	0	0	0	0	0	0	0	0
scf000098_17686	scf000098_17686	45	1	1	0	2	0	4	4	1	12	6	9	4	0	0	0	0	0	1	0.03	0.04	0	0.07	0	0.16	0.27	0.08	0.7	0.35	0.51	0.32	0	0	0	0	0	0.06
scf000098_17695	scf000098_17695	76	8	15	13	0	4	6	2	2	7	10	3	3	0	2	1	0	0	0	0.28	0.55	0.49	0	0.19	0.25	0.14	0.16	0.41	0.58	0.17	0.24	0	0.11	0.09	0	0	0
scf000098_17706	scf000098_17706	35	5	3	6	0	6	6	0	1	2	1	1	0	0	1	0	1	1	1	0.17	0.11	0.23	0	0.29	0.25	0	0.08	0.12	0.06	0.06	0	0	0.05	0	0.12	0.08	0.06
scf000098_17714	scf000098_17714	43	0	0	0	0	0	0	18	0	0	16	0	9	0	0	0	0	0	0	0	0	0	0	0	0	1.23	0	0	0.93	0	0.72	0	0	0	0	0	0
scf000099_17778	scf000099_17778	15	2	3	1	1	2	3	1	0	1	0	1	0	0	0	0	0	0	0	0.07	0.11	0.04	0.03	0.1	0.12	0.07	0	0.06	0	0.06	0	0	0	0	0	0	0
scf000099_17806	scf000099_17806	71	9	0	6	7	5	5	2	0	1	9	2	4	3	6	2	5	3	2	0.31	0	0.23	0.23	0.24	0.21	0.14	0	0.06	0.53	0.11	0.32	0.28	0.33	0.19	0.58	0.23	0.12
scf000099_17813	scf000099_17813	80	1	9	1	5	0	21	2	2	0	1	4	19	0	2	0	0	2	11	0.03	0.33	0.04	0.17	0	0.86	0.14	0.16	0	0.06	0.23	1.52	0	0.11	0	0	0.16	0.66
scf000099_17835	scf000099_17835	55	9	2	11	2	6	1	1	3	2	15	1	2	0	0	0	0	0	0	0.31	0.07	0.42	0.07	0.29	0.04	0.07	0.23	0.12	0.88	0.06	0.16	0	0	0	0	0	0
scf000099_17840	scf000099_17840	13	2	0	5	0	0	0	2	0	1	1	0	0	0	0	0	1	1	0	0.07	0	0.19	0	0	0	0.14	0	0.06	0.06	0	0	0	0	0	0.12	0.08	0
scf000100_15113	scf000100_15113	12	0	0	0	0	0	0	0	0	1	4	0	3	0	1	2	1	0	0	0	0	0	0	0	0	0	0	0.06	0.23	0	0.24	0	0.05	0.19	0.12	0	0
scf000100_15122	scf000100_15122	113	5	12	4	10	9	13	7	11	5	12	10	7	0	3	1	2	0	2	0.17	0.44	0.15	0.33	0.44	0.54	0.48	0.86	0.29	0.7	0.57	0.56	0	0.16	0.09	0.23	0	0.12
scf000100_15132	scf000100_15132	35	9	8	0	2	3	5	2	0	2	0	2	0	0	0	0	1	0	1	0.31	0.29	0	0.07	0.15	0.21	0.14	0	0.12	0	0.11	0	0	0	0	0.12	0	0.06
scf000100_15177	scf000100_15177	311	10	116	4	49	2	6	2	32	3	0	18	1	5	38	1	1	22	1	0.34	4.26	0.15	1.62	0.1	0.25	0.14	2.5	0.17	0	1.03	0.08	0.47	2.08	0.09	0.12	1.72	0.06
scf000100_15199	scf000100_15199	189	61	14	30	16	15	20	2	4	2	5	5	2	0	4	5	2	0	2	2.1	0.51	1.14	0.53	0.73	0.82	0.14	0.31	0.12	0.29	0.29	0.16	0	0.22	0.47	0.23	0	0.12
scf000101_4686	scf000101_4686	1332	187	27	230	28	60	117	137	17	146	157	22	82	10	17	23	36	8	28	6.44	0.99	8.72	0.93	2.92	4.82	9.35	1.33	8.5	9.17	1.26	6.54	0.94	0.93	2.17	4.19	0.63	1.69
scf000101_4722	scf000101_4722	77	2	7	3	6	2	4	6	2	14	8	11	3	0	5	1	0	1	2	0.07	0.26	0.11	0.2	0.1	0.16	0.41	0.16	0.82	0.47	0.63	0.24	0	0.27	0.09	0	0.08	0.12
scf000101_4738	scf000101_4738	10	0	0	0	0	0	0	0	1	1	1	7	0	0	0	0	0	0	0	0	0	0	0	0	0	0	0.08	0.06	0.06	0.4	0	0	0	0	0	0	0
scf000101_4764	scf000101_4764	3	0	0	0	0	0	2	0	0	0	0	1	0	0	0	0	0	0	0	0	0	0	0	0	0.08	0	0	0	0	0.06	0	0	0	0	0	0	0
scf000101_4802	scf000101_4802	15	0	0	0	0	0	0	0	0	0	0	0	0	0	2	0	0	13	0	0	0	0	0	0	0	0	0	0	0	0	0	0	0.11	0	0	1.02	0
scf000101_4821	scf000101_4821	39	5	9	9	7	6	3	0	0	0	0	0	0	0	0	0	0	0	0	0.17	0.33	0.34	0.23	0.29	0.12	0	0	0	0	0	0	0	0	0	0	0	0
scf000101_4823	scf000101_4823	14	2	7	0	2	1	2	0	0	0	0	0	0	0	0	0	0	0	0	0.07	0.26	0	0.07	0.05	0.08	0	0	0	0	0	0	0	0	0	0	0	0
scf000102_38672	scf000102_38672	10	1	0	2	0	0	1	1	0	1	2	1	0	0	0	0	0	0	1	0.03	0	0.08	0	0	0.04	0.07	0	0.06	0.12	0.06	0	0	0	0	0	0	0.06
scf000102_38691	scf000102_38691	60	52	3	0	2	1	2	0	0	0	0	0	0	0	0	0	0	0	0	1.79	0.11	0	0.07	0.05	0.08	0	0	0	0	0	0	0	0	0	0	0	0
scf000102_38692	scf000102_38692	52	44	3	0	2	1	2	0	0	0	0	0	0	0	0	0	0	0	0	1.52	0.11	0	0.07	0.05	0.08	0	0	0	0	0	0	0	0	0	0	0	0
scf000103_15870	scf000103_15870	128	0	0	0	0	1	0	0	0	0	0	0	0	30	1	4	31	58	3	0	0	0	0	0.05	0	0	0	0	0	0	0	2.83	0.05	0.38	3.61	4.53	0.18
scf000103_15875	scf000103_15875	35	7	2	1	13	4	6	0	0	0	0	0	0	0	2	0	0	0	0	0.24	0.07	0.04	0.43	0.19	0.25	0	0	0	0	0	0	0	0.11	0	0	0	0
scf000103_15880	scf000103_15880	63	5	6	4	5	3	10	3	0	5	8	5	2	0	2	0	1	2	2	0.17	0.22	0.15	0.17	0.15	0.41	0.2	0	0.29	0.47	0.29	0.16	0	0.11	0	0.12	0.16	0.12
scf000103_15891	scf000103_15891	16	0	0	0	0	0	0	1	0	0	1	1	2	2	2	0	4	1	2	0	0	0	0	0	0	0.07	0	0	0.06	0.06	0.16	0.19	0.11	0	0.47	0.08	0.12
scf000103_15901	scf000103_15901	1361	252	174	148	238	186	212	1	3	26	62	7	15	0	11	3	8	7	8	8.68	6.38	5.61	7.87	9.05	8.73	0.07	0.23	1.51	3.62	0.4	1.2	0	0.6	0.28	0.93	0.55	0.48
scf000104_30959	scf000104_30959	30	0	0	0	0	2	1	2	0	1	4	0	1	4	1	0	9	1	4	0	0	0	0	0.1	0.04	0.14	0	0.06	0.23	0	0.08	0.38	0.05	0	1.05	0.08	0.24
scf000104_30960	scf000104_30960	50	0	0	0	0	2	1	2	1	3	7	1	3	4	1	1	12	3	9	0	0	0	0	0.1	0.04	0.14	0.08	0.17	0.41	0.06	0.24	0.38	0.05	0.09	1.4	0.23	0.54
scf000105_9303	scf000105_9303	60	5	7	5	4	6	6	3	3	8	5	1	6	0	0	0	0	0	1	0.17	0.26	0.19	0.13	0.29	0.25	0.2	0.23	0.47	0.29	0.06	0.48	0	0	0	0	0	0.06
scf000105_9325	scf000105_9325	79	24	2	13	22	15	2	1	0	0	0	0	0	0	0	0	0	0	0	0.83	0.07	0.49	0.73	0.73	0.08	0.07	0	0	0	0	0	0	0	0	0	0	0
scf000105_9328	scf000105_9328	70	3	21	10	11	2	23	0	0	0	0	0	0	0	0	0	0	0	0	0.1	0.77	0.38	0.36	0.1	0.95	0	0	0	0	0	0	0	0	0	0	0	0
scf000105_9330	scf000105_9330	19	3	7	2	2	2	3	0	0	0	0	0	0	0	0	0	0	0	0	0.1	0.26	0.08	0.07	0.1	0.12	0	0	0	0	0	0	0	0	0	0	0	0
scf000105_9347	scf000105_9347	152	0	0	0	0	0	0	24	30	39	20	24	15	0	0	0	0	0	0	0	0	0	0	0	0	1.64	2.34	2.27	1.17	1.37	1.2	0	0	0	0	0	0
scf000105_9353	scf000105_9353	74	6	8	2	8	1	1	33	1	1	7	4	2	0	0	0	0	0	0	0.21	0.29	0.08	0.26	0.05	0.04	2.25	0.08	0.06	0.41	0.23	0.16	0	0	0	0	0	0
scf000105_9363	scf000105_9363	631	154	10	34	67	189	17	10	16	16	7	43	8	10	20	6	6	6	12	5.3	0.37	1.29	2.22	9.2	0.7	0.68	1.25	0.93	0.41	2.46	0.64	0.94	1.1	0.57	0.7	0.47	0.72
scf000106_18819	scf000106_18819	86	11	6	6	40	21	1	0	0	0	1	0	0	0	0	0	0	0	0	0.38	0.22	0.23	1.32	1.02	0.04	0	0	0	0.06	0	0	0	0	0	0	0	0
scf000106_18844	scf000106_18844	70	4	8	3	6	5	8	4	1	1	5	2	2	4	4	0	6	3	4	0.14	0.29	0.11	0.2	0.24	0.33	0.27	0.08	0.06	0.29	0.11	0.16	0.38	0.22	0	0.7	0.23	0.24
scf000106_18871	scf000106_18871	161	6	6	6	10	8	15	3	10	9	45	14	5	2	8	1	5	2	6	0.21	0.22	0.23	0.33	0.39	0.62	0.2	0.78	0.52	2.63	0.8	0.4	0.19	0.44	0.09	0.58	0.16	0.36
scf000106_18905	scf000106_18905	21	4	0	1	1	1	2	0	0	0	0	0	0	1	3	0	4	4	0	0.14	0	0.04	0.03	0.05	0.08	0	0	0	0	0	0	0.09	0.16	0	0.47	0.31	0
scf000106_18910	scf000106_18910	412	167	16	62	38	66	49	3	1	1	2	2	1	0	0	1	2	1	0	5.75	0.59	2.35	1.26	3.21	2.02	0.2	0.08	0.06	0.12	0.11	0.08	0	0	0.09	0.23	0.08	0
scf000107_44019	scf000107_44019	99	23	15	17	16	6	9	2	0	4	3	0	1	1	0	1	0	0	1	0.79	0.55	0.64	0.53	0.29	0.37	0.14	0	0.23	0.18	0	0.08	0.09	0	0.09	0	0	0.06
scf000107_44027	scf000107_44027	31	8	0	0	0	0	4	3	1	8	0	2	4	0	0	0	1	0	0	0.28	0	0	0	0	0.16	0.2	0.08	0.47	0	0.11	0.32	0	0	0	0.12	0	0
scf000107_44049	scf000107_44049	543	17	20	25	27	16	23	41	1	144	8	20	2	19	35	24	71	39	11	0.59	0.73	0.95	0.89	0.78	0.95	2.8	0.08	8.39	0.47	1.14	0.16	1.79	1.92	2.26	8.27	3.05	0.66
scf000108_19097	scf000108_19097	14	4	5	1	3	1	0	0	0	0	0	0	0	0	0	0	0	0	0	0.14	0.18	0.04	0.1	0.05	0	0	0	0	0	0	0	0	0	0	0	0	0
scf000108_19103	scf000108_19103	41	0	0	0	0	0	0	0	0	0	0	0	0	0	21	6	0	11	3	0	0	0	0	0	0	0	0	0	0	0	0	0	1.15	0.57	0	0.86	0.18
scf000108_19113	scf000108_19113	5	0	0	1	0	1	1	0	0	0	0	2	0	0	0	0	0	0	0	0	0	0.04	0	0.05	0.04	0	0	0	0	0.11	0	0	0	0	0	0	0
scf000108_19118	scf000108_19118	31	13	1	6	1	3	5	0	1	0	1	0	0	0	0	0	0	0	0	0.45	0.04	0.23	0.03	0.15	0.21	0	0.08	0	0.06	0	0	0	0	0	0	0	0
scf000108_19126	scf000108_19126	459	123	97	53	43	115	7	2	2	6	5	2	1	0	0	0	3	0	0	4.24	3.56	2.01	1.42	5.6	0.29	0.14	0.16	0.35	0.29	0.11	0.08	0	0	0	0.35	0	0
scf000108_19129	scf000108_19129	53	3	4	3	2	0	1	1	0	0	1	0	4	11	0	4	10	7	2	0.1	0.15	0.11	0.07	0	0.04	0.07	0	0	0.06	0	0.32	1.04	0	0.38	1.16	0.55	0.12
scf000108_19139	scf000108_19139	37	1	0	1	0	0	0	5	1	7	8	9	0	1	3	1	0	0	0	0.03	0	0.04	0	0	0	0.34	0.08	0.41	0.47	0.51	0	0.09	0.16	0.09	0	0	0
scf000108_19141	scf000108_19141	12	0	0	0	1	0	0	0	0	0	7	2	0	0	0	0	2	0	0	0	0	0	0.03	0	0	0	0	0	0.41	0.11	0	0	0	0	0.23	0	0
scf000108_19158	scf000108_19158	15	3	3	0	0	1	1	3	1	0	1	0	0	0	2	0	0	0	0	0.1	0.11	0	0	0.05	0.04	0.2	0.08	0	0.06	0	0	0	0.11	0	0	0	0
scf000108_19179	scf000108_19179	13	1	0	4	1	0	7	0	0	0	0	0	0	0	0	0	0	0	0	0.03	0	0.15	0.03	0	0.29	0	0	0	0	0	0	0	0	0	0	0	0
scf000109_16598	scf000109_16598	21	0	5	3	1	1	3	1	1	1	0	1	1	0	1	1	0	0	1	0	0.18	0.11	0.03	0.05	0.12	0.07	0.08	0.06	0	0.06	0.08	0	0.05	0.09	0	0	0.06
scf000110_34139	scf000110_34139	1	0	0	0	0	0	0	0	0	0	0	0	0	0	0	1	0	0	0	0	0	0	0	0	0	0	0	0	0	0	0	0	0	0.09	0	0	0
scf000110_34157	scf000110_34157	117	3	4	1	38	66	1	0	0	0	1	3	0	0	0	0	0	0	0	0.1	0.15	0.04	1.26	3.21	0.04	0	0	0	0.06	0.17	0	0	0	0	0	0	0
scf000110_34162	scf000110_34162	113824	1059	4842	3067	2158	1889	1370	4254	16729	12829	38665	14059	4279	428	3032	1404	1224	1852	684	36.48	177.62	116.22	71.39	91.92	56.42	290.25	1304.39	747.05	2257.45	803.98	341.44	40.42	166.34	132.26	142.52	144.78	41.26
scf000110_34179	scf000110_34179	9	4	1	1	0	2	0	0	0	1	0	0	0	0	0	0	0	0	0	0.14	0.04	0.04	0	0.1	0	0	0	0.06	0	0	0	0	0	0	0	0	0
scf000110_34205	scf000110_34205	253	18	1	2	8	10	6	8	5	15	27	7	15	19	12	69	5	14	12	0.62	0.04	0.08	0.26	0.49	0.25	0.55	0.39	0.87	1.58	0.4	1.2	1.79	0.66	6.5	0.58	1.09	0.72
scf000110_34211	scf000110_34211	4	0	0	0	0	0	0	0	0	0	0	0	0	1	0	1	1	1	0	0	0	0	0	0	0	0	0	0	0	0	0	0.09	0	0.09	0.12	0.08	0
scf000111_33078	scf000111_33078	69	3	3	0	1	2	0	11	11	0	15	11	10	0	0	0	2	0	0	0.1	0.11	0	0.03	0.1	0	0.75	0.86	0	0.88	0.63	0.8	0	0	0	0.23	0	0
scf000111_33117	scf000111_33117	264	38	66	10	64	20	61	0	0	1	1	1	0	1	0	0	0	1	0	1.31	2.42	0.38	2.12	0.97	2.51	0	0	0.06	0.06	0.06	0	0.09	0	0	0	0.08	0
scf000111_33170	scf000111_33170	14	0	0	0	1	0	0	1	3	3	6	0	0	0	0	0	0	0	0	0	0	0	0.03	0	0	0.07	0.23	0.17	0.35	0	0	0	0	0	0	0	0
scf000112_32526	scf000112_32526	35	7	0	11	0	16	1	0	0	0	0	0	0	0	0	0	0	0	0	0.24	0	0.42	0	0.78	0.04	0	0	0	0	0	0	0	0	0	0	0	0
scf000112_32532	scf000112_32532	78	7	3	5	7	5	9	0	0	0	15	2	18	1	0	0	1	0	5	0.24	0.11	0.19	0.23	0.24	0.37	0	0	0	0.88	0.11	1.44	0.09	0	0	0.12	0	0.3
scf000112_32535	scf000112_32535	36	3	1	2	3	0	0	2	2	0	12	6	2	0	2	1	0	0	0	0.1	0.04	0.08	0.1	0	0	0.14	0.16	0	0.7	0.34	0.16	0	0.11	0.09	0	0	0
scf000112_32559	scf000112_32559	167	14	19	4	19	4	6	8	12	4	23	21	4	4	7	2	3	7	6	0.48	0.7	0.15	0.63	0.19	0.25	0.55	0.94	0.23	1.34	1.2	0.32	0.38	0.38	0.19	0.35	0.55	0.36
scf000113_22211	scf000113_22211	537	108	44	174	71	30	107	1	1	1	0	0	0	0	0	0	0	0	0	3.72	1.61	6.59	2.35	1.46	4.41	0.07	0.08	0.06	0	0	0	0	0	0	0	0	0
scf000113_22232	scf000113_22232	2982	24	80	79	87	47	21	146	123	345	1534	248	53	19	46	30	33	41	26	0.83	2.93	2.99	2.88	2.29	0.86	9.96	9.59	20.09	89.56	14.18	4.23	1.79	2.52	2.83	3.84	3.21	1.57
scf000114_40329	scf000114_40329	55	7	11	6	15	2	13	0	0	0	0	0	0	0	0	0	1	0	0	0.24	0.4	0.23	0.5	0.1	0.54	0	0	0	0	0	0	0	0	0	0.12	0	0
scf000114_40336	scf000114_40336	33047	4068	7982	6174	5471	3726	5503	3	32	9	8	18	24	6	0	1	18	1	3	140.12	292.8	233.97	180.99	181.3	226.62	0.2	2.5	0.52	0.47	1.03	1.92	0.57	0	0.09	2.1	0.08	0.18
scf000114_40338	scf000114_40338	29	0	4	5	8	6	6	0	0	0	0	0	0	0	0	0	0	0	0	0	0.15	0.19	0.26	0.29	0.25	0	0	0	0	0	0	0	0	0	0	0	0
scf000114_40343	scf000114_40343	9	2	1	1	2	3	0	0	0	0	0	0	0	0	0	0	0	0	0	0.07	0.04	0.04	0.07	0.15	0	0	0	0	0	0	0	0	0	0	0	0	0
scf000114_40347	scf000114_40347	10	0	5	2	3	0	0	0	0	0	0	0	0	0	0	0	0	0	0	0	0.18	0.08	0.1	0	0	0	0	0	0	0	0	0	0	0	0	0	0
scf000114_40349	scf000114_40349	10	0	5	2	3	0	0	0	0	0	0	0	0	0	0	0	0	0	0	0	0.18	0.08	0.1	0	0	0	0	0	0	0	0	0	0	0	0	0	0
scf000114_40355	scf000114_40355	142	0	0	0	0	1	3	4	8	13	16	22	21	2	7	2	22	11	10	0	0	0	0	0.05	0.12	0.27	0.62	0.76	0.93	1.26	1.68	0.19	0.38	0.19	2.56	0.86	0.6
scf000114_40360	scf000114_40360	11	3	0	0	1	0	2	0	1	0	1	0	0	0	2	0	1	0	0	0.1	0	0	0.03	0	0.08	0	0.08	0	0.06	0	0	0	0.11	0	0.12	0	0
scf000114_40380	scf000114_40380	979	41	178	45	161	69	157	22	39	33	52	70	52	5	19	4	4	9	19	1.41	6.53	1.71	5.33	3.36	6.47	1.5	3.04	1.92	3.04	4	4.15	0.47	1.04	0.38	0.47	0.7	1.15
scf000114_40388	scf000114_40388	7	0	0	2	0	0	0	1	2	1	0	1	0	0	0	0	0	0	0	0	0	0.08	0	0	0	0.07	0.16	0.06	0	0.06	0	0	0	0	0	0	0
scf000114_40398	scf000114_40398	40	11	0	0	1	2	7	6	0	1	3	2	4	0	2	0	0	0	1	0.38	0	0	0.03	0.1	0.29	0.41	0	0.06	0.18	0.11	0.32	0	0.11	0	0	0	0.06
scf000114_40411	scf000114_40411	164	1	49	23	23	0	4	2	11	10	10	19	0	0	6	3	1	2	0	0.03	1.8	0.87	0.76	0	0.16	0.14	0.86	0.58	0.58	1.09	0	0	0.33	0.28	0.12	0.16	0
scf000115_38029	scf000115_38029	60	0	1	0	15	2	1	18	4	1	4	7	1	1	1	0	0	3	1	0	0.04	0	0.5	0.1	0.04	1.23	0.31	0.06	0.23	0.4	0.08	0.09	0.05	0	0	0.23	0.06
scf000116_663	scf000116_663	6	0	0	0	0	0	2	0	0	1	2	1	0	0	0	0	0	0	0	0	0	0	0	0	0.08	0	0	0.06	0.12	0.06	0	0	0	0	0	0	0
scf000116_677	scf000116_677	10	0	2	0	0	0	1	2	2	0	1	0	0	0	0	0	0	1	1	0	0.07	0	0	0	0.04	0.14	0.16	0	0.06	0	0	0	0	0	0	0.08	0.06
scf000116_726	scf000116_726	59	5	12	31	0	0	0	5	2	3	0	0	0	1	0	0	0	0	0	0.17	0.44	1.17	0	0	0	0.34	0.16	0.17	0	0	0	0.09	0	0	0	0	0
scf000117_29337	scf000117_29337	9	0	1	1	0	0	4	0	0	1	0	0	0	0	0	0	1	0	1	0	0.04	0.04	0	0	0.16	0	0	0.06	0	0	0	0	0	0	0.12	0	0.06
scf000117_29342	scf000117_29342	7	0	2	0	0	1	2	0	0	0	0	0	0	1	0	1	0	0	0	0	0.07	0	0	0.05	0.08	0	0	0	0	0	0	0.09	0	0.09	0	0	0
scf000118_18598	scf000118_18598	63	2	0	0	1	0	0	9	4	17	7	2	5	3	5	3	2	1	2	0.07	0	0	0.03	0	0	0.61	0.31	0.99	0.41	0.11	0.4	0.28	0.27	0.28	0.23	0.08	0.12
scf000118_18609	scf000118_18609	56	41	3	6	2	3	1	0	0	0	0	0	0	0	0	0	0	0	0	1.41	0.11	0.23	0.07	0.15	0.04	0	0	0	0	0	0	0	0	0	0	0	0
scf000118_18632	scf000118_18632	202	4	11	12	1	5	12	26	26	26	10	36	18	3	4	2	1	2	3	0.14	0.4	0.45	0.03	0.24	0.49	1.77	2.03	1.51	0.58	2.06	1.44	0.28	0.22	0.19	0.12	0.16	0.18
scf000119_5319	scf000119_5319	9	4	0	0	2	0	2	0	0	0	0	0	0	0	1	0	0	0	0	0.14	0	0	0.07	0	0.08	0	0	0	0	0	0	0	0.05	0	0	0	0
scf000119_5346	scf000119_5346	10	4	0	1	0	1	2	1	0	0	0	0	1	0	0	0	0	0	0	0.14	0	0.04	0	0.05	0.08	0.07	0	0	0	0	0.08	0	0	0	0	0	0
scf000119_5347	scf000119_5347	41	3	2	4	4	0	4	2	13	1	0	2	1	2	1	1	0	1	0	0.1	0.07	0.15	0.13	0	0.16	0.14	1.01	0.06	0	0.11	0.08	0.19	0.05	0.09	0	0.08	0
scf000119_5349	scf000119_5349	6	3	0	0	0	0	1	1	0	0	1	0	0	0	0	0	0	0	0	0.1	0	0	0	0	0.04	0.07	0	0	0.06	0	0	0	0	0	0	0	0
scf000119_5350	scf000119_5350	7	2	0	0	0	0	3	1	0	0	1	0	0	0	0	0	0	0	0	0.07	0	0	0	0	0.12	0.07	0	0	0.06	0	0	0	0	0	0	0	0
scf000119_5351	scf000119_5351	14	0	2	1	2	3	1	1	0	1	1	1	1	0	0	0	0	0	0	0	0.07	0.04	0.07	0.15	0.04	0.07	0	0.06	0.06	0.06	0.08	0	0	0	0	0	0
scf000119_5371	scf000119_5371	8	0	0	0	0	6	0	1	0	0	1	0	0	0	0	0	0	0	0	0	0	0	0	0.29	0	0.07	0	0	0.06	0	0	0	0	0	0	0	0
scf000119_5388	scf000119_5388	10	1	0	1	1	0	3	1	0	2	1	0	0	0	0	0	0	0	0	0.03	0	0.04	0.03	0	0.12	0.07	0	0.12	0.06	0	0	0	0	0	0	0	0
scf000119_5395	scf000119_5395	67	11	9	10	0	0	0	8	10	9	0	0	0	3	4	3	0	0	0	0.38	0.33	0.38	0	0	0	0.55	0.78	0.52	0	0	0	0.28	0.22	0.28	0	0	0
scf000120_9789	scf000120_9789	16	0	1	2	4	0	0	0	5	2	1	0	1	0	0	0	0	0	0	0	0.04	0.08	0.13	0	0	0	0.39	0.12	0.06	0	0.08	0	0	0	0	0	0
scf000120_9797	scf000120_9797	144	13	48	3	19	5	38	0	3	0	0	8	5	0	1	0	0	0	1	0.45	1.76	0.11	0.63	0.24	1.56	0	0.23	0	0	0.46	0.4	0	0.05	0	0	0	0.06
scf000120_9814	scf000120_9814	30	8	10	1	7	0	0	0	0	1	3	0	0	0	0	0	0	0	0	0.28	0.37	0.04	0.23	0	0	0	0	0.06	0.18	0	0	0	0	0	0	0	0
scf000121_1196	scf000121_1196	23	1	4	2	3	2	0	3	2	1	1	1	0	0	1	0	0	2	0	0.03	0.15	0.08	0.1	0.1	0	0.2	0.16	0.06	0.06	0.06	0	0	0.05	0	0	0.16	0
scf000121_1198	scf000121_1198	169	19	7	13	5	6	23	8	9	9	16	5	12	3	13	1	3	7	10	0.65	0.26	0.49	0.17	0.29	0.95	0.55	0.7	0.52	0.93	0.29	0.96	0.28	0.71	0.09	0.35	0.55	0.6
scf000121_1210	scf000121_1210	12	0	0	0	0	0	0	0	2	0	0	7	0	0	2	0	0	1	0	0	0	0	0	0	0	0	0.16	0	0	0.4	0	0	0.11	0	0	0.08	0
scf000121_1215	scf000121_1215	22	3	2	3	3	3	5	0	0	1	0	1	0	1	0	0	0	0	0	0.1	0.07	0.11	0.1	0.15	0.21	0	0	0.06	0	0.06	0	0.09	0	0	0	0	0
scf000121_1222	scf000121_1222	37	7	8	6	0	0	0	8	1	5	0	0	0	1	1	0	0	0	0	0.24	0.29	0.23	0	0	0	0.55	0.08	0.29	0	0	0	0.09	0.05	0	0	0	0
scf000121_1235	scf000121_1235	286	31	40	70	63	4	43	5	1	6	7	2	6	0	3	1	1	2	1	1.07	1.47	2.65	2.08	0.19	1.77	0.34	0.08	0.35	0.41	0.11	0.48	0	0.16	0.09	0.12	0.16	0.06
scf000121_1273	scf000121_1273	12	0	0	0	7	0	0	0	0	0	0	4	0	0	0	0	0	1	0	0	0	0	0.23	0	0	0	0	0	0	0.23	0	0	0	0	0	0.08	0
scf000121_1291	scf000121_1291	416	22	157	37	20	8	35	8	32	11	22	24	22	2	14	0	2	0	0	0.76	5.76	1.4	0.66	0.39	1.44	0.55	2.5	0.64	1.28	1.37	1.76	0.19	0.77	0	0.23	0	0
scf000121_1298	scf000121_1298	5	0	0	0	0	1	4	0	0	0	0	0	0	0	0	0	0	0	0	0	0	0	0	0.05	0.16	0	0	0	0	0	0	0	0	0	0	0	0
scf000121_1304	scf000121_1304	5	0	0	1	0	0	1	2	0	0	0	0	0	1	0	0	0	0	0	0	0	0.04	0	0	0.04	0.14	0	0	0	0	0	0.09	0	0	0	0	0
scf000122_7865	scf000122_7865	38	0	0	0	0	0	15	0	0	0	0	6	6	0	0	0	0	1	10	0	0	0	0	0	0.62	0	0	0	0	0.34	0.48	0	0	0	0	0.08	0.6
scf000122_7876	scf000122_7876	1072	110	87	106	106	73	118	63	44	39	107	58	70	10	20	0	30	14	17	3.79	3.19	4.02	3.51	3.55	4.86	4.3	3.43	2.27	6.25	3.32	5.59	0.94	1.1	0	3.49	1.09	1.03
scf000122_7887	scf000122_7887	27	0	11	0	14	0	0	1	0	0	1	0	0	0	0	0	0	0	0	0	0.4	0	0.46	0	0	0.07	0	0	0.06	0	0	0	0	0	0	0	0
scf000122_7892	scf000122_7892	7	0	1	0	0	1	0	2	1	0	0	1	0	0	1	0	0	0	0	0	0.04	0	0	0.05	0	0.14	0.08	0	0	0.06	0	0	0.05	0	0	0	0
scf000122_7894	scf000122_7894	8	1	0	2	1	0	0	1	1	0	1	1	0	0	0	0	0	0	0	0.03	0	0.08	0.03	0	0	0.07	0.08	0	0.06	0.06	0	0	0	0	0	0	0
scf000122_7922	scf000122_7922	144	5	12	9	23	4	12	17	7	11	7	10	8	1	5	4	2	3	4	0.17	0.44	0.34	0.76	0.19	0.49	1.16	0.55	0.64	0.41	0.57	0.64	0.09	0.27	0.38	0.23	0.23	0.24
scf000122_7931	scf000122_7931	45	3	9	3	15	2	10	0	0	0	0	0	2	0	0	0	1	0	0	0.1	0.33	0.11	0.5	0.1	0.41	0	0	0	0	0	0.16	0	0	0	0.12	0	0
scf000122_7948	scf000122_7948	22	0	0	1	4	0	1	1	1	3	3	2	1	0	0	1	2	0	2	0	0	0.04	0.13	0	0.04	0.07	0.08	0.17	0.18	0.11	0.08	0	0	0.09	0.23	0	0.12
scf000123_39324	scf000123_39324	48	3	5	4	5	8	2	1	4	8	1	5	1	0	0	0	0	1	0	0.1	0.18	0.15	0.17	0.39	0.08	0.07	0.31	0.47	0.06	0.29	0.08	0	0	0	0	0.08	0
scf000123_39335	scf000123_39335	14	0	3	1	0	0	0	0	0	1	1	3	2	0	0	0	1	0	2	0	0.11	0.04	0	0	0	0	0	0.06	0.06	0.17	0.16	0	0	0	0.12	0	0.12
scf000123_39340	scf000123_39340	37	1	4	5	5	1	8	2	4	1	0	1	0	0	1	0	1	2	1	0.03	0.15	0.19	0.17	0.05	0.33	0.14	0.31	0.06	0	0.06	0	0	0.05	0	0.12	0.16	0.06
scf000123_39342	scf000123_39342	8	1	0	0	0	0	0	2	1	1	1	0	2	0	0	0	0	0	0	0.03	0	0	0	0	0	0.14	0.08	0.06	0.06	0	0.16	0	0	0	0	0	0
scf000123_39353	scf000123_39353	25	2	1	6	0	1	4	0	2	0	1	0	1	2	1	0	0	2	2	0.07	0.04	0.23	0	0.05	0.16	0	0.16	0	0.06	0	0.08	0.19	0.05	0	0	0.16	0.12
scf000123_39359	scf000123_39359	28	1	7	4	1	2	1	1	0	1	6	2	2	0	0	0	0	0	0	0.03	0.26	0.15	0.03	0.1	0.04	0.07	0	0.06	0.35	0.11	0.16	0	0	0	0	0	0
scf000123_39374	scf000123_39374	7	0	0	2	0	0	0	1	2	1	0	1	0	0	0	0	0	0	0	0	0	0.08	0	0	0	0.07	0.16	0.06	0	0.06	0	0	0	0	0	0	0
scf000123_39379	scf000123_39379	18406	1283	5534	2419	2337	1289	4361	65	146	251	273	212	52	19	8	7	34	23	93	44.19	203	91.67	77.31	62.72	179.59	4.43	11.38	14.62	15.94	12.12	4.15	1.79	0.44	0.66	3.96	1.8	5.61
scf000124_12778	scf000124_12778	8	0	0	0	0	0	0	0	0	0	0	5	1	0	2	0	0	0	0	0	0	0	0	0	0	0	0	0	0	0.29	0.08	0	0.11	0	0	0	0
scf000124_12800	scf000124_12800	5	0	0	1	2	0	0	1	0	0	1	0	0	0	0	0	0	0	0	0	0	0.04	0.07	0	0	0.07	0	0	0.06	0	0	0	0	0	0	0	0
scf000124_12813	scf000124_12813	25	7	5	0	4	6	3	0	0	0	0	0	0	0	0	0	0	0	0	0.24	0.18	0	0.13	0.29	0.12	0	0	0	0	0	0	0	0	0	0	0	0
scf000124_12818	scf000124_12818	8	0	0	2	0	5	1	0	0	0	0	0	0	0	0	0	0	0	0	0	0	0.08	0	0.24	0.04	0	0	0	0	0	0	0	0	0	0	0	0
scf000125_26065	scf000125_26065	17	0	0	0	0	0	0	0	0	0	0	0	0	0	1	0	12	2	2	0	0	0	0	0	0	0	0	0	0	0	0	0	0.05	0	1.4	0.16	0.12
scf000125_26072	scf000125_26072	10	0	0	0	0	0	0	0	0	3	3	3	1	0	0	0	0	0	0	0	0	0	0	0	0	0	0	0.17	0.18	0.17	0.08	0	0	0	0	0	0
scf000127_6156	scf000127_6156	194	5	20	0	46	11	76	0	0	0	12	7	15	0	0	0	2	0	0	0.17	0.73	0	1.52	0.54	3.13	0	0	0	0.7	0.4	1.2	0	0	0	0.23	0	0
scf000128_7775	scf000128_7775	572	46	117	80	86	125	80	4	3	2	9	2	4	1	1	3	1	4	4	1.58	4.29	3.03	2.85	6.08	3.29	0.27	0.23	0.12	0.53	0.11	0.32	0.09	0.05	0.28	0.12	0.31	0.24
scf000128_7808	scf000128_7808	12	1	2	1	1	3	1	0	0	2	0	1	0	0	0	0	0	0	0	0.03	0.07	0.04	0.03	0.15	0.04	0	0	0.12	0	0.06	0	0	0	0	0	0	0
scf000128_7811	scf000128_7811	151	28	20	1	14	3	29	4	13	0	16	9	5	0	8	0	0	0	1	0.96	0.73	0.04	0.46	0.15	1.19	0.27	1.01	0	0.93	0.51	0.4	0	0.44	0	0	0	0.06
scf000129_31775	scf000129_31775	687877	112	60	40	47	17	36	555	451	602	422	623	566	99786	115241	89199	109994	105388	164738	3.86	2.2	1.52	1.55	0.83	1.48	37.87	35.17	35.06	24.64	35.63	45.16	9423.81	6322.46	8402.79	12807.4	8238.6	9936.52
scf000129_31777	scf000129_31777	2344106	811	3912	1106	1602	1134	3459	127842	101843	127968	140205	177306	127563	215052	310866	199523	149147	267011	387756	27.94	143.5	41.91	53	55.18	142.44	8722.75	7940.9	7451.8	8185.85	10139.5	10178.9	20309.6	17055	18795.6	17366.2	20873.3	23388.3
scf000129_31788	scf000129_31788	6	0	0	0	2	0	0	0	0	2	1	0	0	0	0	0	0	1	0	0	0	0	0.07	0	0	0	0	0.12	0.06	0	0	0	0	0	0	0.08	0
scf000129_31793	scf000129_31793	16	0	14	0	0	0	2	0	0	0	0	0	0	0	0	0	0	0	0	0	0.51	0	0	0	0.08	0	0	0	0	0	0	0	0	0	0	0	0
scf000129_31800	scf000129_31800	26	2	1	0	1	0	0	4	5	4	1	2	5	1	0	0	0	0	0	0.07	0.04	0	0.03	0	0	0.27	0.39	0.23	0.06	0.11	0.4	0.09	0	0	0	0	0
scf000130_1099	scf000130_1099	44	6	6	2	3	5	6	1	0	0	0	6	0	1	0	3	2	1	2	0.21	0.22	0.08	0.1	0.24	0.25	0.07	0	0	0	0.34	0	0.09	0	0.28	0.23	0.08	0.12
scf000130_1115	scf000130_1115	101	15	31	0	13	1	37	2	1	0	0	0	1	0	0	0	0	0	0	0.52	1.14	0	0.43	0.05	1.52	0.14	0.08	0	0	0	0.08	0	0	0	0	0	0
scf000131_5565	scf000131_5565	361	36	30	23	60	30	36	18	7	18	35	28	10	1	4	3	8	6	8	1.24	1.1	0.87	1.98	1.46	1.48	1.23	0.55	1.05	2.04	1.6	0.8	0.09	0.22	0.28	0.93	0.47	0.48
scf000131_5573	scf000131_5573	11	0	0	2	3	1	4	0	0	0	0	0	1	0	0	0	0	0	0	0	0	0.08	0.1	0.05	0.16	0	0	0	0	0	0.08	0	0	0	0	0	0
scf000131_5602	scf000131_5602	3303	24	44	47	41	16	38	337	304	478	450	708	519	45	86	35	11	70	50	0.83	1.61	1.78	1.36	0.78	1.56	22.99	23.7	27.83	26.27	40.49	41.41	4.25	4.72	3.3	1.28	5.47	3.02
scf000131_5633	scf000131_5633	7	2	2	1	1	0	0	0	0	1	0	0	0	0	0	0	0	0	0	0.07	0.07	0.04	0.03	0	0	0	0	0.06	0	0	0	0	0	0	0	0	0
scf000132_21253	scf000132_21253	17	1	2	2	3	4	0	0	1	2	1	0	1	0	0	0	0	0	0	0.03	0.07	0.08	0.1	0.19	0	0	0.08	0.12	0.06	0	0.08	0	0	0	0	0	0
scf000132_21270	scf000132_21270	33	5	4	1	7	0	0	1	0	0	1	13	0	0	0	0	1	0	0	0.17	0.15	0.04	0.23	0	0	0.07	0	0	0.06	0.74	0	0	0	0	0.12	0	0
scf000132_21293	scf000132_21293	75866	1119	3270	1549	2124	1476	3140	7247	5451	10481	10380	7529	6531	1512	5451	1726	2083	2779	2018	38.54	119.95	58.7	70.27	71.82	129.31	494.47	425.03	610.33	606.04	430.56	521.14	142.79	299.06	162.59	242.54	217.25	121.72
scf000132_21304	scf000132_21304	64	3	0	0	15	0	1	2	0	1	0	40	1	0	1	0	0	0	0	0.1	0	0	0.5	0	0.04	0.14	0	0.06	0	2.29	0.08	0	0.05	0	0	0	0
scf000133_43778	scf000133_43778	121	22	12	5	13	9	16	0	21	1	0	13	8	0	0	0	0	1	0	0.76	0.44	0.19	0.43	0.44	0.66	0	1.64	0.06	0	0.74	0.64	0	0	0	0	0.08	0
scf000133_43779	scf000133_43779	18	4	1	2	1	2	1	1	1	0	0	4	0	1	0	0	0	0	0	0.14	0.04	0.08	0.03	0.1	0.04	0.07	0.08	0	0	0.23	0	0.09	0	0	0	0	0
scf000133_43781	scf000133_43781	328	33	37	23	27	68	30	7	37	7	3	44	9	0	0	0	1	0	2	1.14	1.36	0.87	0.89	3.31	1.24	0.48	2.88	0.41	0.18	2.52	0.72	0	0	0	0.12	0	0.12
scf000133_43796	scf000133_43796	25	2	0	1	0	1	0	2	2	1	4	4	5	0	0	1	0	2	0	0.07	0	0.04	0	0.05	0	0.14	0.16	0.06	0.23	0.23	0.4	0	0	0.09	0	0.16	0
scf000133_43798	scf000133_43798	24	3	1	1	3	1	5	2	0	0	1	0	5	0	0	1	0	0	1	0.1	0.04	0.04	0.1	0.05	0.21	0.14	0	0	0.06	0	0.4	0	0	0.09	0	0	0.06
scf000133_43813	scf000133_43813	28	0	0	1	0	0	3	3	0	7	7	0	4	2	0	0	0	0	1	0	0	0.04	0	0	0.12	0.2	0	0.41	0.41	0	0.32	0.19	0	0	0	0	0.06
scf000133_43829	scf000133_43829	31	6	4	2	2	5	10	0	0	0	0	1	0	0	0	1	0	0	0	0.21	0.15	0.08	0.07	0.24	0.41	0	0	0	0	0.06	0	0	0	0.09	0	0	0
scf000133_43836	scf000133_43836	43	12	1	4	1	2	5	1	5	1	4	4	3	0	0	0	0	0	0	0.41	0.04	0.15	0.03	0.1	0.21	0.07	0.39	0.06	0.23	0.23	0.24	0	0	0	0	0	0
scf000133_43842	scf000133_43842	328	33	37	23	27	68	30	7	37	7	3	44	9	0	0	0	1	0	2	1.14	1.36	0.87	0.89	3.31	1.24	0.48	2.88	0.41	0.18	2.52	0.72	0	0	0	0.12	0	0.12
scf000134_8387	scf000134_8387	134	0	0	0	0	2	36	0	0	0	33	0	29	0	0	0	13	0	21	0	0	0	0	0.1	1.48	0	0	0	1.93	0	2.31	0	0	0	1.51	0	1.27
scf000134_8405	scf000134_8405	8	1	2	3	2	0	0	0	0	0	0	0	0	0	0	0	0	0	0	0.03	0.07	0.11	0.07	0	0	0	0	0	0	0	0	0	0	0	0	0	0
scf000134_8423	scf000134_8423	6	4	0	0	1	0	0	1	0	0	0	0	0	0	0	0	0	0	0	0.14	0	0	0.03	0	0	0.07	0	0	0	0	0	0	0	0	0	0	0
scf000135_11955	scf000135_11955	379	9	47	39	54	24	8	30	20	27	13	24	4	20	14	15	5	16	10	0.31	1.72	1.48	1.79	1.17	0.33	2.05	1.56	1.57	0.76	1.37	0.32	1.89	0.77	1.41	0.58	1.25	0.6
scf000135_11956	scf000135_11956	379	9	47	39	54	24	8	30	20	27	13	24	4	20	14	15	5	16	10	0.31	1.72	1.48	1.79	1.17	0.33	2.05	1.56	1.57	0.76	1.37	0.32	1.89	0.77	1.41	0.58	1.25	0.6
scf000135_11989	scf000135_11989	11	2	1	2	4	0	1	0	1	0	0	0	0	0	0	0	0	0	0	0.07	0.04	0.08	0.13	0	0.04	0	0.08	0	0	0	0	0	0	0	0	0	0
scf000137_14179	scf000137_14179	10	2	0	2	4	2	0	0	0	0	0	0	0	0	0	0	0	0	0	0.07	0	0.08	0.13	0.1	0	0	0	0	0	0	0	0	0	0	0	0	0
scf000138_30841	scf000138_30841	47	4	8	2	6	1	7	2	0	4	4	5	1	0	0	0	1	0	2	0.14	0.29	0.08	0.2	0.05	0.29	0.14	0	0.23	0.23	0.29	0.08	0	0	0	0.12	0	0.12
scf000139_4978	scf000139_4978	15	0	0	0	0	0	3	1	1	2	1	3	2	0	1	0	1	0	0	0	0	0	0	0	0.12	0.07	0.08	0.12	0.06	0.17	0.16	0	0.05	0	0.12	0	0
scf000139_5014	scf000139_5014	61	0	0	0	0	0	0	0	51	1	1	0	6	0	1	0	0	0	1	0	0	0	0	0	0	0	3.98	0.06	0.06	0	0.48	0	0.05	0	0	0	0.06
scf000139_5062	scf000139_5062	21	13	2	1	1	1	0	2	1	0	0	0	0	0	0	0	0	0	0	0.45	0.07	0.04	0.03	0.05	0	0.14	0.08	0	0	0	0	0	0	0	0	0	0
scf000140_8484	scf000140_8484	13	0	3	0	0	2	4	0	0	0	1	0	0	0	0	1	0	0	2	0	0.11	0	0	0.1	0.16	0	0	0	0.06	0	0	0	0	0.09	0	0	0.12
scf000140_8487	scf000140_8487	10	0	1	0	2	1	0	2	1	0	0	1	1	0	1	0	0	0	0	0	0.04	0	0.07	0.05	0	0.14	0.08	0	0	0.06	0.08	0	0.05	0	0	0	0
scf000141_24350	scf000141_24350	28	0	3	0	2	3	1	3	3	1	3	4	1	2	0	1	0	1	0	0	0.11	0	0.07	0.15	0.04	0.2	0.23	0.06	0.18	0.23	0.08	0.19	0	0.09	0	0.08	0
scf000141_24351	scf000141_24351	25	1	3	2	2	1	1	0	1	5	0	2	3	0	1	1	0	2	0	0.03	0.11	0.08	0.07	0.05	0.04	0	0.08	0.29	0	0.11	0.24	0	0.05	0.09	0	0.16	0
scf000141_24352	scf000141_24352	54	2	4	6	1	3	2	3	4	3	0	5	2	4	3	5	0	6	1	0.07	0.15	0.23	0.03	0.15	0.08	0.2	0.31	0.17	0	0.29	0.16	0.38	0.16	0.47	0	0.47	0.06
scf000141_24358	scf000141_24358	5	0	2	3	0	0	0	0	0	0	0	0	0	0	0	0	0	0	0	0	0.07	0.11	0	0	0	0	0	0	0	0	0	0	0	0	0	0	0
scf000142_16754	scf000142_16754	20	1	6	0	0	2	2	2	2	0	1	1	0	0	0	1	1	0	1	0.03	0.22	0	0	0.1	0.08	0.14	0.16	0	0.06	0.06	0	0	0	0.09	0.12	0	0.06
scf000143_38379	scf000143_38379	17	0	0	0	1	0	2	5	0	4	1	0	2	0	0	1	1	0	0	0	0	0	0.03	0	0.08	0.34	0	0.23	0.06	0	0.16	0	0	0.09	0.12	0	0
scf000143_38415	scf000143_38415	16	2	6	1	1	1	2	0	0	0	0	0	1	0	1	1	0	0	0	0.07	0.22	0.04	0.03	0.05	0.08	0	0	0	0	0	0.08	0	0.05	0.09	0	0	0
scf000144_26495	scf000144_26495	28	3	2	3	1	0	0	4	4	4	1	0	0	0	6	0	0	0	0	0.1	0.07	0.11	0.03	0	0	0.27	0.31	0.23	0.06	0	0	0	0.33	0	0	0	0
scf000145_40083	scf000145_40083	584144	6638	9215	11163	8541	5524	6341	85283	11119	77344	76262	26397	32354	33081	62394	30390	30133	35495	36470	228.65	338.03	423.02	282.55	268.79	261.13	5818.92	866.97	4503.87	4452.55	1509.55	2581.68	3124.18	3423.12	2862.82	3508.6	2774.78	2199.76
scf000145_40085	scf000145_40085	584144	6638	9215	11163	8541	5524	6341	85283	11119	77344	76262	26397	32354	33081	62394	30390	30133	35495	36470	228.65	338.03	423.02	282.55	268.79	261.13	5818.92	866.97	4503.87	4452.55	1509.55	2581.68	3124.18	3423.12	2862.82	3508.6	2774.78	2199.76
scf000145_40091	scf000145_40091	4	0	0	0	2	0	0	0	2	0	0	0	0	0	0	0	0	0	0	0	0	0	0.07	0	0	0	0.16	0	0	0	0	0	0	0	0	0	0
scf000145_40093	scf000145_40093	12	0	0	0	0	0	1	3	0	6	0	1	0	0	0	0	0	1	0	0	0	0	0	0	0.04	0.2	0	0.35	0	0.06	0	0	0	0	0	0.08	0
scf000145_40099	scf000145_40099	113848	30411	12322	19342	20875	18832	11759	37	44	39	58	5	33	6	10	6	53	6	10	1047.51	452	732.97	690.59	916.35	484.25	2.52	3.43	2.27	3.39	0.29	2.63	0.57	0.55	0.57	6.17	0.47	0.6
scf000145_40136	scf000145_40136	96	10	20	4	18	5	8	0	3	0	11	6	4	0	2	0	3	1	1	0.34	0.73	0.15	0.6	0.24	0.33	0	0.23	0	0.64	0.34	0.32	0	0.11	0	0.35	0.08	0.06
scf000145_40146	scf000145_40146	9	0	0	2	2	2	1	1	0	0	0	1	0	0	0	0	0	0	0	0	0	0.08	0.07	0.1	0.04	0.07	0	0	0	0.06	0	0	0	0	0	0	0
scf000146_21844	scf000146_21844	3	0	0	0	0	0	1	1	0	0	0	0	0	1	0	0	0	0	0	0	0	0	0	0	0.04	0.07	0	0	0	0	0	0.09	0	0	0	0	0
scf000147_39907	scf000147_39907	95	1	0	0	3	0	1	0	0	0	14	1	3	16	2	16	6	28	4	0.03	0	0	0.1	0	0.04	0	0	0	0.82	0.06	0.24	1.51	0.11	1.51	0.7	2.19	0.24
scf000147_39915	scf000147_39915	435250	8672	8842	21832	8887	5427	7398	33031	37411	83229	71858	45366	28241	11187	17883	17888	6811	10417	10870	298.71	324.35	827.33	294	264.07	304.66	2253.73	2917.01	4846.57	4195.42	2594.31	2253.49	1056.5	981.11	1685.1	793.05	814.34	655.65
scf000147_39940	scf000147_39940	41	1	3	5	7	0	6	3	0	3	0	2	8	0	0	0	1	0	2	0.03	0.11	0.19	0.23	0	0.25	0.2	0	0.17	0	0.11	0.64	0	0	0	0.12	0	0.12
scf000148_28886	scf000148_28886	134	0	8	7	8	3	6	5	6	8	0	3	2	14	32	9	0	15	8	0	0.29	0.27	0.26	0.15	0.25	0.34	0.47	0.47	0	0.17	0.16	1.32	1.76	0.85	0	1.17	0.48
scf000148_28899	scf000148_28899	31	1	4	3	5	1	3	0	5	1	0	1	3	0	0	1	0	3	0	0.03	0.15	0.11	0.17	0.05	0.12	0	0.39	0.06	0	0.06	0.24	0	0	0.09	0	0.23	0
scf000148_28904	scf000148_28904	49095	12662	4954	7003	10440	7799	3724	74	39	94	118	27	50	340	593	277	302	337	262	436.14	181.73	265.38	345.38	379.49	153.36	5.05	3.04	5.47	6.89	1.54	3.99	32.11	32.53	26.09	35.16	26.34	15.8
scf000148_28905	scf000148_28905	937	617	29	10	86	59	123	0	0	0	2	0	2	0	3	1	3	0	2	21.25	1.06	0.38	2.85	2.87	5.07	0	0	0	0.12	0	0.16	0	0.16	0.09	0.35	0	0.12
scf000148_28911	scf000148_28911	13	0	1	2	0	1	4	0	0	0	1	3	1	0	0	0	0	0	0	0	0.04	0.08	0	0.05	0.16	0	0	0	0.06	0.17	0.08	0	0	0	0	0	0
scf000148_28915	scf000148_28915	15	2	0	0	1	0	5	0	0	0	3	0	1	0	0	1	0	0	2	0.07	0	0	0.03	0	0.21	0	0	0	0.18	0	0.08	0	0	0.09	0	0	0.12
scf000148_28918	scf000148_28918	185	4	10	8	5	9	3	3	4	7	82	19	3	1	12	1	5	4	5	0.14	0.37	0.3	0.17	0.44	0.12	0.2	0.31	0.41	4.79	1.09	0.24	0.09	0.66	0.09	0.58	0.31	0.3
scf000149_34616	scf000149_34616	12	1	1	1	0	3	0	0	0	0	2	1	0	0	1	0	2	0	0	0.03	0.04	0.04	0	0.15	0	0	0	0	0.12	0.06	0	0	0.05	0	0.23	0	0
scf000149_34617	scf000149_34617	6133833	395315	471947	471516	466140	319879	462490	395452	351452	524187	650861	468326	312179	95982	201444	119591	152291	124450	150331	13616.7	17312.3	17868.2	15420.9	15565	19045.8	26982	27403.4	30524.3	38000.4	26781.8	24910.3	9064.56	11051.8	11265.8	17732.3	9728.75	9067.53
scf000149_34618	scf000149_34618	7151314	453475	541944	533331	515417	352727	515397	470224	424748	616471	760313	551515	358646	121663	263717	147815	181327	154821	187763	15620	19880	20210.7	17051	17163.3	21224.5	32083.7	33118.4	35898.2	44390.8	31539.1	28618.1	11489.9	14468.3	13924.6	21113.2	12103	11325.3
scf000149_34620	scf000149_34620	42	25	0	0	0	14	0	1	0	2	0	0	0	0	0	0	0	0	0	0.86	0	0	0	0.68	0	0.07	0	0.12	0	0	0	0	0	0	0	0	0
scf000149_34627	scf000149_34627	19	5	0	8	2	0	0	1	3	0	0	0	0	0	0	0	0	0	0	0.17	0	0.3	0.07	0	0	0.07	0.23	0	0	0	0	0	0	0	0	0	0
scf000149_34633	scf000149_34633	2560	280	1575	77	82	141	67	19	16	23	21	35	5	77	10	31	69	8	24	9.64	57.78	2.92	2.71	6.86	2.76	1.3	1.25	1.34	1.23	2	0.4	7.27	0.55	2.92	8.03	0.63	1.45
scf000149_34635	scf000149_34635	98	0	34	3	0	1	0	0	1	0	0	0	0	42	0	9	4	0	4	0	1.25	0.11	0	0.05	0	0	0.08	0	0	0	0	3.97	0	0.85	0.47	0	0.24
scf000149_34720	scf000149_34720	20	1	6	0	0	2	2	2	2	0	1	1	0	0	0	1	1	0	1	0.03	0.22	0	0	0.1	0.08	0.14	0.16	0	0.06	0.06	0	0	0	0.09	0.12	0	0.06
scf000149_34742	scf000149_34742	56845	10833	10065	11388	10395	6016	7957	36	25	35	13	18	27	4	6	3	21	0	3	373.14	369.21	431.55	343.89	292.73	327.68	2.46	1.95	2.04	0.76	1.03	2.15	0.38	0.33	0.28	2.45	0	0.18
scf000149_34744	scf000149_34744	19	7	0	2	4	5	1	0	0	0	0	0	0	0	0	0	0	0	0	0.24	0	0.08	0.13	0.24	0.04	0	0	0	0	0	0	0	0	0	0	0	0
scf000149_34746	scf000149_34746	40	1	3	4	2	1	0	5	0	2	10	6	1	1	0	3	0	0	1	0.03	0.11	0.15	0.07	0.05	0	0.34	0	0.12	0.58	0.34	0.08	0.09	0	0.28	0	0	0.06
scf000149_34754	scf000149_34754	14	5	3	3	2	0	1	0	0	0	0	0	0	0	0	0	0	0	0	0.17	0.11	0.11	0.07	0	0.04	0	0	0	0	0	0	0	0	0	0	0	0
scf000149_34764	scf000149_34764	17	1	3	0	0	5	0	3	4	0	0	0	1	0	0	0	0	0	0	0.03	0.11	0	0	0.24	0	0.2	0.31	0	0	0	0.08	0	0	0	0	0	0
scf000149_34765	scf000149_34765	11	0	0	0	0	0	0	0	0	1	3	0	4	0	0	2	0	1	0	0	0	0	0	0	0	0	0	0.06	0.18	0	0.32	0	0	0.19	0	0.08	0
scf000150_21027	scf000150_21027	59	0	29	5	16	0	9	0	0	0	0	0	0	0	0	0	0	0	0	0	1.06	0.19	0.53	0	0.37	0	0	0	0	0	0	0	0	0	0	0	0
scf000150_21029	scf000150_21029	14	0	0	0	0	0	0	0	2	0	4	6	2	0	0	0	0	0	0	0	0	0	0	0	0	0	0.16	0	0.23	0.34	0.16	0	0	0	0	0	0
scf000150_21031	scf000150_21031	55713	3161	3239	2410	3112	2154	2471	4812	7321	5688	5584	10676	5022	18	10	22	6	4	3	108.88	118.82	91.33	102.95	104.81	101.76	328.33	570.83	331.22	326.02	610.52	400.73	1.7	0.55	2.07	0.7	0.31	0.18
scf000150_21035	scf000150_21035	165	3	1	4	7	2	1	12	29	20	14	58	14	0	0	0	0	0	0	0.1	0.04	0.15	0.23	0.1	0.04	0.82	2.26	1.16	0.82	3.32	1.12	0	0	0	0	0	0
scf000150_21086	scf000150_21086	6	1	0	0	2	1	2	0	0	0	0	0	0	0	0	0	0	0	0	0.03	0	0	0.07	0.05	0.08	0	0	0	0	0	0	0	0	0	0	0	0
scf000150_21090	scf000150_21090	26	0	25	0	1	0	0	0	0	0	0	0	0	0	0	0	0	0	0	0	0.92	0	0.03	0	0	0	0	0	0	0	0	0	0	0	0	0	0
scf000151_2494	scf000151_2494	21	4	2	2	10	2	1	0	0	0	0	0	0	0	0	0	0	0	0	0.14	0.07	0.08	0.33	0.1	0.04	0	0	0	0	0	0	0	0	0	0	0	0
scf000151_2495	scf000151_2495	35096	1043	1159	1319	1052	767	1035	3719	3124	4939	4215	4215	3009	1207	1074	746	508	887	1078	35.93	42.52	49.98	34.8	37.32	42.62	253.75	243.58	287.61	246.09	241.04	240.1	113.99	58.92	70.28	59.15	69.34	65.02
scf000151_2523	scf000151_2523	23	4	4	0	1	3	1	0	1	0	6	2	0	0	1	0	0	0	0	0.14	0.15	0	0.03	0.15	0.04	0	0.08	0	0.35	0.11	0	0	0.05	0	0	0	0
scf000152_19824	scf000152_19824	33	6	7	2	1	2	5	0	1	2	3	2	1	0	0	0	1	0	0	0.21	0.26	0.08	0.03	0.1	0.21	0	0.08	0.12	0.18	0.11	0.08	0	0	0	0.12	0	0
scf000152_19846	scf000152_19846	30	10	6	4	2	5	3	0	0	0	0	0	0	0	0	0	0	0	0	0.34	0.22	0.15	0.07	0.24	0.12	0	0	0	0	0	0	0	0	0	0	0	0
scf000152_19849	scf000152_19849	4	0	0	0	0	0	0	2	1	0	0	1	0	0	0	0	0	0	0	0	0	0	0	0	0	0.14	0.08	0	0	0.06	0	0	0	0	0	0	0
scf000152_19859	scf000152_19859	76	17	15	25	0	0	0	5	2	5	0	0	0	0	3	4	0	0	0	0.59	0.55	0.95	0	0	0	0.34	0.16	0.29	0	0	0	0	0.16	0.38	0	0	0
scf000153_8038	scf000153_8038	3772	597	491	189	730	520	491	60	42	83	286	84	121	19	16	10	12	7	14	20.56	18.01	7.16	24.15	25.3	20.22	4.09	3.27	4.83	16.7	4.8	9.66	1.79	0.88	0.94	1.4	0.55	0.84
scf000153_8043	scf000153_8043	12	1	0	0	0	0	0	0	0	1	3	1	3	0	0	0	1	0	2	0.03	0	0	0	0	0	0	0	0.06	0.18	0.06	0.24	0	0	0	0.12	0	0.12
scf000153_8079	scf000153_8079	26	2	2	3	0	1	2	0	2	0	5	2	1	2	2	1	1	0	0	0.07	0.07	0.11	0	0.05	0.08	0	0.16	0	0.29	0.11	0.08	0.19	0.11	0.09	0.12	0	0
scf000154_22408	scf000154_22408	9	0	0	0	0	0	0	3	3	1	1	0	1	0	0	0	0	0	0	0	0	0	0	0	0	0.2	0.23	0.06	0.06	0	0.08	0	0	0	0	0	0
scf000154_22410	scf000154_22410	10	2	1	1	3	3	0	0	0	0	0	0	0	0	0	0	0	0	0	0.07	0.04	0.04	0.1	0.15	0	0	0	0	0	0	0	0	0	0	0	0	0
scf000155_17483	scf000155_17483	13	4	2	2	1	1	2	0	0	0	0	0	1	0	0	0	0	0	0	0.14	0.07	0.08	0.03	0.05	0.08	0	0	0	0	0	0.08	0	0	0	0	0	0
scf000155_17502	scf000155_17502	47	1	1	2	2	5	3	1	4	4	0	8	4	0	3	0	0	4	5	0.03	0.04	0.08	0.07	0.24	0.12	0.07	0.31	0.23	0	0.46	0.32	0	0.16	0	0	0.31	0.3
scf000155_17527	scf000155_17527	3	0	0	0	0	1	2	0	0	0	0	0	0	0	0	0	0	0	0	0	0	0	0	0.05	0.08	0	0	0	0	0	0	0	0	0	0	0	0
scf000155_17529	scf000155_17529	24	1	3	0	1	1	0	0	3	3	1	0	0	7	2	0	1	1	0	0.03	0.11	0	0.03	0.05	0	0	0.23	0.17	0.06	0	0	0.66	0.11	0	0.12	0.08	0
scf000155_17534	scf000155_17534	47	1	12	6	4	2	7	2	0	3	2	5	2	0	0	1	0	0	0	0.03	0.44	0.23	0.13	0.1	0.29	0.14	0	0.17	0.12	0.29	0.16	0	0	0.09	0	0	0
scf000155_17535	scf000155_17535	132	9	9	14	10	6	3	7	9	17	20	10	4	2	1	5	1	4	1	0.31	0.33	0.53	0.33	0.29	0.12	0.48	0.7	0.99	1.17	0.57	0.32	0.19	0.05	0.47	0.12	0.31	0.06
scf000155_17539	scf000155_17539	8	0	1	1	0	2	0	1	0	0	0	1	0	0	2	0	0	0	0	0	0.04	0.04	0	0.1	0	0.07	0	0	0	0.06	0	0	0.11	0	0	0	0
scf000155_17541	scf000155_17541	54	0	0	0	0	3	4	1	1	1	5	1	2	11	5	3	9	8	0	0	0	0	0	0.15	0.16	0.07	0.08	0.06	0.29	0.06	0.16	1.04	0.27	0.28	1.05	0.63	0
scf000155_17543	scf000155_17543	54	0	0	0	0	3	4	1	1	1	5	1	2	11	5	3	9	8	0	0	0	0	0	0.15	0.16	0.07	0.08	0.06	0.29	0.06	0.16	1.04	0.27	0.28	1.05	0.63	0
scf000155_17564	scf000155_17564	13	0	3	4	3	1	0	0	0	1	0	0	0	0	0	0	1	0	0	0	0.11	0.15	0.1	0.05	0	0	0	0.06	0	0	0	0	0	0	0.12	0	0
scf000155_17571	scf000155_17571	271287	33750	40398	35609	32878	16746	33770	8773	8632	9456	14715	9224	6880	2076	6027	2349	2903	3143	3958	1162.52	1481.91	1349.41	1087.67	814.84	1390.68	598.59	673.05	550.64	859.13	527.49	548.99	196.06	330.66	221.28	338.02	245.7	238.74
scf000155_17573	scf000155_17573	3717041	332986	361770	338529	340292	205952	349771	201531	191756	226652	339276	225229	160393	51200	122087	53667	73145	64478	78327	11469.8	13270.7	12828.6	11257.6	10021.4	14403.9	13750.6	14951.6	13198.3	19808.6	12880	12798.5	4835.34	6698.05	5055.58	8516.79	5040.5	4724.46
scf000156_13830	scf000156_13830	22	1	3	2	3	2	2	1	0	2	1	1	0	0	3	0	0	0	1	0.03	0.11	0.08	0.1	0.1	0.08	0.07	0	0.12	0.06	0.06	0	0	0.16	0	0	0	0.06
scf000156_13849	scf000156_13849	326	4	11	8	8	1	6	0	5	6	5	9	1	15	89	40	57	45	16	0.14	0.4	0.3	0.26	0.05	0.25	0	0.39	0.35	0.29	0.51	0.08	1.42	4.88	3.77	6.64	3.52	0.97
scf000156_13867	scf000156_13867	128	11	12	26	12	9	15	7	1	2	4	1	2	3	5	6	4	5	3	0.38	0.44	0.99	0.4	0.44	0.62	0.48	0.08	0.12	0.23	0.06	0.16	0.28	0.27	0.57	0.47	0.39	0.18
scf000156_13873	scf000156_13873	288	18	19	21	28	10	30	18	23	27	23	20	14	7	12	1	4	7	6	0.62	0.7	0.8	0.93	0.49	1.24	1.23	1.79	1.57	1.34	1.14	1.12	0.66	0.66	0.09	0.47	0.55	0.36
scf000157_32273	scf000157_32273	5	0	2	0	3	0	0	0	0	0	0	0	0	0	0	0	0	0	0	0	0.07	0	0.1	0	0	0	0	0	0	0	0	0	0	0	0	0	0
scf000157_32298	scf000157_32298	5800	1596	350	252	379	365	1234	65	65	68	401	131	274	44	101	35	176	69	195	54.97	12.84	9.55	12.54	17.76	50.82	4.43	5.07	3.96	23.41	7.49	21.86	4.16	5.54	3.3	20.49	5.39	11.76
scf000157_32306	scf000157_32306	6	0	0	0	3	1	2	0	0	0	0	0	0	0	0	0	0	0	0	0	0	0	0.1	0.05	0.08	0	0	0	0	0	0	0	0	0	0	0	0
scf000158_24407	scf000158_24407	8	0	0	0	0	0	0	0	0	0	0	0	0	0	2	0	4	2	0	0	0	0	0	0	0	0	0	0	0	0	0	0	0.11	0	0.47	0.16	0
scf000159_29581	scf000159_29581	14	4	3	2	2	1	0	0	1	0	0	1	0	0	0	0	0	0	0	0.14	0.11	0.08	0.07	0.05	0	0	0.08	0	0	0.06	0	0	0	0	0	0	0
scf000159_29610	scf000159_29610	64	2	11	3	2	0	6	2	10	0	0	17	1	4	0	1	4	1	0	0.07	0.4	0.11	0.07	0	0.25	0.14	0.78	0	0	0.97	0.08	0.38	0	0.09	0.47	0.08	0
scf000159_29616	scf000159_29616	59	12	11	7	8	7	5	0	3	0	1	2	1	0	1	1	0	0	0	0.41	0.4	0.27	0.26	0.34	0.21	0	0.23	0	0.06	0.11	0.08	0	0.05	0.09	0	0	0
scf000160_12710	scf000160_12710	266396	15349	71472	29137	36021	14905	59017	6574	3180	6462	7018	4583	4050	618	2684	808	2286	1202	1030	528.7	2621.79	1104.15	1191.65	725.26	2430.37	448.55	247.95	376.29	409.75	262.08	323.17	58.36	147.25	76.12	266.18	93.97	62.13
scf000160_12712	scf000160_12712	86076	3626	24554	9862	13759	5014	23358	991	328	823	1133	341	619	111	445	180	446	256	230	124.9	900.71	373.72	455.18	243.98	961.9	67.62	25.57	47.92	66.15	19.5	49.39	10.48	24.41	16.96	51.93	20.01	13.87
scf000160_12726	scf000160_12726	17996	2434	1356	1564	1626	1320	1335	1514	582	1566	1598	813	770	201	386	171	233	231	296	83.84	49.74	59.27	53.79	64.23	54.98	103.3	45.38	91.19	93.3	46.49	61.44	18.98	21.18	16.11	27.13	18.06	17.85
scf000160_12728	scf000160_12728	8	0	0	1	7	0	0	0	0	0	0	0	0	0	0	0	0	0	0	0	0	0.04	0.23	0	0	0	0	0	0	0	0	0	0	0	0	0	0
scf000160_12732	scf000160_12732	26	3	2	1	19	0	1	0	0	0	0	0	0	0	0	0	0	0	0	0.1	0.07	0.04	0.63	0	0.04	0	0	0	0	0	0	0	0	0	0	0	0
scf000160_12758	scf000160_12758	584144	6638	9215	11163	8541	5524	6341	85283	11119	77344	76262	26397	32354	33081	62394	30390	30133	35495	36470	228.65	338.03	423.02	282.55	268.79	261.13	5818.92	866.97	4503.87	4452.55	1509.55	2581.68	3124.18	3423.12	2862.82	3508.6	2774.78	2199.76
scf000160_12766	scf000160_12766	93	0	8	1	15	9	3	2	5	3	13	13	2	0	7	0	4	8	0	0	0.29	0.04	0.5	0.44	0.12	0.14	0.39	0.17	0.76	0.74	0.16	0	0.38	0	0.47	0.63	0
scf000160_12772	scf000160_12772	187868	5998	65147	20210	26516	9001	60763	27	28	8	10	8	61	8	7	7	62	1	6	206.6	2389.77	765.86	877.2	437.98	2502.28	1.84	2.18	0.47	0.58	0.46	4.87	0.76	0.38	0.66	7.22	0.08	0.36
scf000161_38549	scf000161_38549	30	1	0	0	1	0	6	0	0	0	12	0	3	0	0	0	5	0	2	0.03	0	0	0.03	0	0.25	0	0	0	0.7	0	0.24	0	0	0	0.58	0	0.12
scf000161_38551	scf000161_38551	368	39	0	19	1	2	71	2	0	29	96	0	58	2	0	2	20	0	27	1.34	0	0.72	0.03	0.1	2.92	0.14	0	1.69	5.6	0	4.63	0.19	0	0.19	2.33	0	1.63
scf000162_2096	scf000162_2096	53	0	2	1	0	1	0	0	0	0	0	0	0	9	1	3	19	15	2	0	0.07	0.04	0	0.05	0	0	0	0	0	0	0	0.85	0.05	0.28	2.21	1.17	0.12
scf000162_2109	scf000162_2109	35	9	0	8	2	1	5	0	0	1	6	0	0	0	1	0	1	1	0	0.31	0	0.3	0.07	0.05	0.21	0	0	0.06	0.35	0	0	0	0.05	0	0.12	0.08	0
scf000162_2121	scf000162_2121	4	1	0	0	0	0	0	0	1	1	0	0	0	0	1	0	0	0	0	0.03	0	0	0	0	0	0	0.08	0.06	0	0	0	0	0.05	0	0	0	0
scf000162_2155	scf000162_2155	187	38	48	66	0	0	0	7	9	16	0	0	0	0	2	1	0	0	0	1.31	1.76	2.5	0	0	0	0.48	0.7	0.93	0	0	0	0	0.11	0.09	0	0	0
scf000163_8105	scf000163_8105	37	1	0	1	0	0	0	5	1	7	8	9	0	1	3	1	0	0	0	0.03	0	0.04	0	0	0	0.34	0.08	0.41	0.47	0.51	0	0.09	0.16	0.09	0	0	0
scf000163_8108	scf000163_8108	1669	167	160	50	165	137	97	79	107	62	161	154	68	42	67	13	50	54	36	5.75	5.87	1.89	5.46	6.67	3.99	5.39	8.34	3.61	9.4	8.81	5.43	3.97	3.68	1.22	5.82	4.22	2.17
scf000163_8129	scf000163_8129	850	34	6	28	3	17	46	128	8	178	140	18	244	0	0	0	0	0	0	1.17	0.22	1.06	0.1	0.83	1.89	8.73	0.62	10.37	8.17	1.03	19.47	0	0	0	0	0	0
scf000164_27058	scf000164_27058	533	0	1	0	0	2	121	0	3	0	137	1	147	0	2	0	56	0	63	0	0.04	0	0	0.1	4.98	0	0.23	0	8	0.06	11.73	0	0.11	0	6.52	0	3.8
scf000164_27061	scf000164_27061	58	0	3	2	4	0	0	7	3	12	4	10	4	0	2	2	2	3	0	0	0.11	0.08	0.13	0	0	0.48	0.23	0.7	0.23	0.57	0.32	0	0.11	0.19	0.23	0.23	0
scf000164_27065	scf000164_27065	279	14	13	22	3	14	17	37	10	27	52	9	16	13	5	11	4	4	8	0.48	0.48	0.83	0.1	0.68	0.7	2.52	0.78	1.57	3.04	0.51	1.28	1.23	0.27	1.04	0.47	0.31	0.48
scf000164_27082	scf000164_27082	10	3	1	1	2	0	0	0	1	0	0	2	0	0	0	0	0	0	0	0.1	0.04	0.04	0.07	0	0	0	0.08	0	0	0.11	0	0	0	0	0	0	0
scf000165_13586	scf000165_13586	14	0	3	0	1	0	9	0	0	0	1	0	0	0	0	0	0	0	0	0	0.11	0	0.03	0	0.37	0	0	0	0.06	0	0	0	0	0	0	0	0
scf000165_13594	scf000165_13594	60	0	0	5	4	1	1	0	8	18	3	5	4	0	3	4	0	3	1	0	0	0.19	0.13	0.05	0.04	0	0.62	1.05	0.18	0.29	0.32	0	0.16	0.38	0	0.23	0.06
scf000165_13605	scf000165_13605	7	0	0	1	0	0	0	0	2	1	1	0	0	0	1	0	0	1	0	0	0	0.04	0	0	0	0	0.16	0.06	0.06	0	0	0	0.05	0	0	0.08	0
scf000166_4103	scf000166_4103	4	0	0	0	0	0	0	0	0	0	0	0	0	0	0	0	0	4	0	0	0	0	0	0	0	0	0	0	0	0	0	0	0	0	0	0.31	0
scf000166_4106	scf000166_4106	5	0	0	0	0	0	0	0	0	4	0	0	1	0	0	0	0	0	0	0	0	0	0	0	0	0	0	0.23	0	0	0.08	0	0	0	0	0	0
scf000166_4118	scf000166_4118	260	19	6	6	8	7	14	3	17	14	17	33	41	1	29	4	8	15	18	0.65	0.22	0.23	0.26	0.34	0.58	0.2	1.33	0.82	0.99	1.89	3.27	0.09	1.59	0.38	0.93	1.17	1.09
scf000166_4119	scf000166_4119	46	10	1	0	1	0	3	0	1	0	0	0	1	16	2	2	1	6	2	0.34	0.04	0	0.03	0	0.12	0	0.08	0	0	0	0.08	1.51	0.11	0.19	0.12	0.47	0.12
scf000166_4127	scf000166_4127	54	0	1	0	0	0	14	3	2	0	21	0	5	1	0	0	2	0	5	0	0.04	0	0	0	0.58	0.2	0.16	0	1.23	0	0.4	0.09	0	0	0.23	0	0.3
scf000167_20563	scf000167_20563	13	4	0	2	0	1	0	0	0	3	0	1	0	0	0	0	1	1	0	0.14	0	0.08	0	0.05	0	0	0	0.17	0	0.06	0	0	0	0	0.12	0.08	0
scf000167_20569	scf000167_20569	47	3	0	11	0	2	2	6	0	8	5	0	4	4	0	2	0	0	0	0.1	0	0.42	0	0.1	0.08	0.41	0	0.47	0.29	0	0.32	0.38	0	0.19	0	0	0
scf000167_20578	scf000167_20578	24	0	0	0	0	0	0	0	0	0	1	0	0	7	0	3	8	5	0	0	0	0	0	0	0	0	0	0	0.06	0	0	0.66	0	0.28	0.93	0.39	0
scf000167_20590	scf000167_20590	709505	19415	33559	28544	24675	17981	31664	65332	57964	75877	108939	104497	48898	9601	30234	8817	17155	14184	12169	668.75	1231.03	1081.68	816.3	874.94	1303.95	4457.65	4519.57	4418.45	6360.39	5975.8	3901.81	906.72	1658.73	830.59	1997.48	1108.82	734
scf000167_20655	scf000167_20655	33	0	2	7	4	0	3	0	3	0	3	4	7	0	0	0	0	0	0	0	0.07	0.27	0.13	0	0.12	0	0.23	0	0.18	0.23	0.56	0	0	0	0	0	0
scf000167_20663	scf000167_20663	25	0	0	0	0	0	7	0	0	0	14	0	3	0	0	0	1	0	0	0	0	0	0	0	0.29	0	0	0	0.82	0	0.24	0	0	0	0.12	0	0
scf000167_20673	scf000167_20673	145	6	4	0	15	15	11	5	6	1	62	5	6	1	4	0	1	1	2	0.21	0.15	0	0.5	0.73	0.45	0.34	0.47	0.06	3.62	0.29	0.48	0.09	0.22	0	0.12	0.08	0.12
scf000167_20677	scf000167_20677	13	0	0	0	0	0	0	0	2	0	0	2	0	1	3	0	1	4	0	0	0	0	0	0	0	0	0.16	0	0	0.11	0	0.09	0.16	0	0.12	0.31	0
scf000168_37145	scf000168_37145	20	4	0	5	2	0	2	0	3	2	0	1	1	0	0	0	0	0	0	0.14	0	0.19	0.07	0	0.08	0	0.23	0.12	0	0.06	0.08	0	0	0	0	0	0
scf000168_37192	scf000168_37192	124	32	11	23	5	3	13	3	1	5	0	3	2	8	1	12	2	0	0	1.1	0.4	0.87	0.17	0.15	0.54	0.2	0.08	0.29	0	0.17	0.16	0.76	0.05	1.13	0.23	0	0
scf000169_21147	scf000169_21147	12	4	0	1	1	4	1	0	0	1	0	0	0	0	0	0	0	0	0	0.14	0	0.04	0.03	0.19	0.04	0	0	0.06	0	0	0	0	0	0	0	0	0
scf000169_21149	scf000169_21149	5	0	0	0	0	3	0	0	0	0	0	0	2	0	0	0	0	0	0	0	0	0	0	0.15	0	0	0	0	0	0	0.16	0	0	0	0	0	0
scf000169_21197	scf000169_21197	1426250	307763	80387	174663	355717	308396	128262	9090	8825	14936	11853	6002	5072	2463	5007	2290	1438	1935	2151	10601	2948.81	6618.9	11767.9	15006.2	5281.95	620.22	688.1	869.75	692.04	343.23	404.72	232.61	274.7	215.72	167.44	151.27	129.74
scf000169_21200	scf000169_21200	8	0	1	1	2	2	2	0	0	0	0	0	0	0	0	0	0	0	0	0	0.04	0.04	0.07	0.1	0.08	0	0	0	0	0	0	0	0	0	0	0	0
scf000169_21201	scf000169_21201	93	18	7	19	24	13	4	0	0	3	1	3	0	0	0	0	0	0	1	0.62	0.26	0.72	0.79	0.63	0.16	0	0	0.17	0.06	0.17	0	0	0	0	0	0	0.06
scf000170_2850	scf000170_2850	12	1	0	2	0	4	4	0	1	0	0	0	0	0	0	0	0	0	0	0.03	0	0.08	0	0.19	0.16	0	0.08	0	0	0	0	0	0	0	0	0	0
scf000170_2865	scf000170_2865	53	0	0	0	0	0	0	0	0	0	0	0	0	29	0	4	6	11	3	0	0	0	0	0	0	0	0	0	0	0	0	2.74	0	0.38	0.7	0.86	0.18
scf000170_2867	scf000170_2867	31	0	2	1	6	2	9	1	1	1	3	1	2	0	0	0	0	1	1	0	0.07	0.04	0.2	0.1	0.37	0.07	0.08	0.06	0.18	0.06	0.16	0	0	0	0	0.08	0.06
scf000170_2883	scf000170_2883	10	3	3	1	0	0	0	0	1	1	0	0	0	0	1	0	0	0	0	0.1	0.11	0.04	0	0	0	0	0.08	0.06	0	0	0	0	0.05	0	0	0	0
scf000170_2897	scf000170_2897	399	126	59	40	7	81	45	2	7	6	2	3	5	1	8	1	0	1	5	4.34	2.16	1.52	0.23	3.94	1.85	0.14	0.55	0.35	0.12	0.17	0.4	0.09	0.44	0.09	0	0.08	0.3
scf000171_26173	scf000171_26173	14	0	1	7	1	0	0	0	0	2	1	1	0	0	0	1	0	0	0	0	0.04	0.27	0.03	0	0	0	0	0.12	0.06	0.06	0	0	0	0.09	0	0	0
scf000171_26180	scf000171_26180	37	16	4	14	0	1	2	0	0	0	0	0	0	0	0	0	0	0	0	0.55	0.15	0.53	0	0.05	0.08	0	0	0	0	0	0	0	0	0	0	0	0
scf000171_26187	scf000171_26187	731	162	73	77	151	124	128	0	3	2	0	6	0	0	4	1	0	0	0	5.58	2.68	2.92	5	6.03	5.27	0	0.23	0.12	0	0.34	0	0	0.22	0.09	0	0	0
scf000171_26199	scf000171_26199	104	9	0	0	0	0	13	12	0	0	35	0	7	4	0	0	18	0	6	0.31	0	0	0	0	0.54	0.82	0	0	2.04	0	0.56	0.38	0	0	2.1	0	0.36
scf000171_26206	scf000171_26206	129	17	15	15	11	0	0	1	4	3	39	20	1	0	0	0	3	0	0	0.59	0.55	0.57	0.36	0	0	0.07	0.31	0.17	2.28	1.14	0.08	0	0	0	0.35	0	0
scf000172_9583	scf000172_9583	112	2	0	17	1	13	2	44	0	27	0	0	3	1	0	2	0	0	0	0.07	0	0.64	0.03	0.63	0.08	3	0	1.57	0	0	0.24	0.09	0	0.19	0	0	0
scf000172_9615	scf000172_9615	255	14	12	14	7	8	4	46	23	28	42	43	7	1	2	1	1	2	0	0.48	0.44	0.53	0.23	0.39	0.16	3.14	1.79	1.63	2.45	2.46	0.56	0.09	0.11	0.09	0.12	0.16	0
scf000172_9618	scf000172_9618	149	22	24	9	31	13	10	0	0	0	27	4	5	0	2	0	0	0	2	0.76	0.88	0.34	1.03	0.63	0.41	0	0	0	1.58	0.23	0.4	0	0.11	0	0	0	0.12
scf000173_41084	scf000173_41084	9	0	1	2	1	1	0	0	0	0	0	0	1	0	0	0	1	1	1	0	0.04	0.08	0.03	0.05	0	0	0	0	0	0	0.08	0	0	0	0.12	0.08	0.06
scf000173_41123	scf000173_41123	16	0	0	1	0	0	0	9	0	6	0	0	0	0	0	0	0	0	0	0	0	0.04	0	0	0	0.61	0	0.35	0	0	0	0	0	0	0	0	0
scf000173_41154	scf000173_41154	13	0	0	0	0	0	0	0	0	0	0	0	0	13	0	0	0	0	0	0	0	0	0	0	0	0	0	0	0	0	0	1.23	0	0	0	0	0
scf000174_39134	scf000174_39134	24	0	11	3	3	1	4	0	0	0	2	0	0	0	0	0	0	0	0	0	0.4	0.11	0.1	0.05	0.16	0	0	0	0.12	0	0	0	0	0	0	0	0
scf000174_39147	scf000174_39147	28	1	0	0	1	6	1	0	0	4	11	0	1	1	0	0	2	0	0	0.03	0	0	0.03	0.29	0.04	0	0	0.23	0.64	0	0.08	0.09	0	0	0.23	0	0
scf000174_39197	scf000174_39197	85	25	15	13	17	6	8	1	0	0	0	0	0	0	0	0	0	0	0	0.86	0.55	0.49	0.56	0.29	0.33	0.07	0	0	0	0	0	0	0	0	0	0	0
scf000174_39206	scf000174_39206	32	0	3	1	0	0	5	11	2	5	2	2	1	0	0	0	0	0	0	0	0.11	0.04	0	0	0.21	0.75	0.16	0.29	0.12	0.11	0.08	0	0	0	0	0	0
scf000175_32503	scf000175_32503	95	3	2	0	1	7	0	14	18	1	6	18	16	1	5	1	0	1	1	0.1	0.07	0	0.03	0.34	0	0.96	1.4	0.06	0.35	1.03	1.28	0.09	0.27	0.09	0	0.08	0.06
scf000175_32505	scf000175_32505	9	0	0	0	0	0	0	2	1	5	0	0	0	0	1	0	0	0	0	0	0	0	0	0	0	0.14	0.08	0.29	0	0	0	0	0.05	0	0	0	0
scf000175_32513	scf000175_32513	9	0	0	2	0	0	0	0	1	2	0	1	0	0	1	0	0	2	0	0	0	0.08	0	0	0	0	0.08	0.12	0	0.06	0	0	0.05	0	0	0.16	0
scf000176_33018	scf000176_33018	51	0	0	2	2	0	20	0	1	1	0	2	15	0	0	0	0	1	7	0	0	0.08	0.07	0	0.82	0	0.08	0.06	0	0.11	1.2	0	0	0	0	0.08	0.42
scf000176_33023	scf000176_33023	4376	1	3	2	0	0	0	0	3	0	2	0	0	4	3019	1	673	9	659	0.03	0.11	0.08	0	0	0	0	0.23	0	0.12	0	0	0.38	165.63	0.09	78.36	0.7	39.75
scf000176_33024	scf000176_33024	4053	1	3	1	0	0	0	0	2	0	3	0	0	5	2743	1	668	7	619	0.03	0.11	0.04	0	0	0	0	0.16	0	0.18	0	0	0.47	150.49	0.09	77.78	0.55	37.34
scf000176_33044	scf000176_33044	13	0	0	0	4	0	6	0	0	0	0	2	1	0	0	0	0	0	0	0	0	0	0.13	0	0.25	0	0	0	0	0.11	0.08	0	0	0	0	0	0
scf000176_33050	scf000176_33050	18	0	0	2	2	10	3	0	0	1	0	0	0	0	0	0	0	0	0	0	0	0.08	0.07	0.49	0.12	0	0	0.06	0	0	0	0	0	0	0	0	0
scf000177_35858	scf000177_35858	70	0	0	0	0	0	0	0	0	0	0	0	0	46	2	11	7	3	1	0	0	0	0	0	0	0	0	0	0	0	0	4.34	0.11	1.04	0.82	0.23	0.06
scf000178_16269	scf000178_16269	111	11	11	23	10	6	19	1	1	4	3	3	8	3	2	1	0	0	5	0.38	0.4	0.87	0.33	0.29	0.78	0.07	0.08	0.23	0.18	0.17	0.64	0.28	0.11	0.09	0	0	0.3
scf000178_16271	scf000178_16271	3	0	0	0	0	2	0	0	0	0	1	0	0	0	0	0	0	0	0	0	0	0	0	0.1	0	0	0	0	0.06	0	0	0	0	0	0	0	0
scf000178_16282	scf000178_16282	72	0	3	2	0	0	3	16	8	5	14	0	4	1	6	3	1	0	6	0	0.11	0.08	0	0	0.12	1.09	0.62	0.29	0.82	0	0.32	0.09	0.33	0.28	0.12	0	0.36
scf000178_16295	scf000178_16295	23	6	0	0	1	0	13	0	0	0	0	0	3	0	0	0	0	0	0	0.21	0	0	0.03	0	0.54	0	0	0	0	0	0.24	0	0	0	0	0	0
scf000178_16310	scf000178_16310	40	0	5	4	0	0	2	3	3	6	7	0	3	1	2	2	0	0	2	0	0.18	0.15	0	0	0.08	0.2	0.23	0.35	0.41	0	0.24	0.09	0.11	0.19	0	0	0.12
scf000178_16380	scf000178_16380	11	0	0	0	0	0	0	3	3	1	0	4	0	0	0	0	0	0	0	0	0	0	0	0	0	0.2	0.23	0.06	0	0.23	0	0	0	0	0	0	0
scf000178_16383	scf000178_16383	233	7	4	0	6	81	30	26	4	0	6	2	26	12	2	0	0	1	26	0.24	0.15	0	0.2	3.94	1.24	1.77	0.31	0	0.35	0.11	2.07	1.13	0.11	0	0	0.08	1.57
scf000179_1663	scf000179_1663	39	3	7	7	3	10	0	1	2	2	0	3	0	0	1	0	0	0	0	0.1	0.26	0.27	0.1	0.49	0	0.07	0.16	0.12	0	0.17	0	0	0.05	0	0	0	0
scf000179_1683	scf000179_1683	28	0	0	0	1	0	1	5	1	11	7	2	0	0	0	0	0	0	0	0	0	0	0.03	0	0.04	0.34	0.08	0.64	0.41	0.11	0	0	0	0	0	0	0
scf000179_1691	scf000179_1691	9	1	1	0	3	1	0	0	0	0	0	2	0	0	1	0	0	0	0	0.03	0.04	0	0.1	0.05	0	0	0	0	0	0.11	0	0	0.05	0	0	0	0
scf000179_1699	scf000179_1699	5905985	140828	175208	153388	129190	140598	151940	599070	767300	743891	533707	997625	460207	121537	289269	93192	149467	132449	127119	4850.84	6427.1	5812.68	4273.87	6841.36	6257.03	40874.9	59827.9	43318.1	31160.4	57050.5	36722.1	11478	15870.1	8778.94	17403.5	10354.1	7667.45
scf000179_1703	scf000179_1703	18	3	5	4	2	4	0	0	0	0	0	0	0	0	0	0	0	0	0	0.1	0.18	0.15	0.07	0.19	0	0	0	0	0	0	0	0	0	0	0	0	0
scf000179_1734	scf000179_1734	28	0	0	0	1	0	1	5	1	11	7	2	0	0	0	0	0	0	0	0	0	0	0.03	0	0.04	0.34	0.08	0.64	0.41	0.11	0	0	0	0	0	0	0
scf000179_1740	scf000179_1740	58	15	8	14	7	3	9	1	0	0	1	0	0	0	0	0	0	0	0	0.52	0.29	0.53	0.23	0.15	0.37	0.07	0	0	0.06	0	0	0	0	0	0	0	0
scf000179_1741	scf000179_1741	174	20	30	9	30	15	38	0	9	2	2	7	10	0	0	0	1	0	1	0.69	1.1	0.34	0.99	0.73	1.56	0	0.7	0.12	0.12	0.4	0.8	0	0	0	0.12	0	0.06
scf000179_1757	scf000179_1757	81	1	0	0	79	1	0	0	0	0	0	0	0	0	0	0	0	0	0	0.03	0	0	2.61	0.05	0	0	0	0	0	0	0	0	0	0	0	0	0
scf000180_33707	scf000180_33707	77	1	44	0	1	1	1	0	22	0	4	1	0	0	2	0	0	0	0	0.03	1.61	0	0.03	0.05	0.04	0	1.72	0	0.23	0.06	0	0	0.11	0	0	0	0
scf000180_33718	scf000180_33718	87	1	1	8	4	0	4	10	0	5	24	3	15	1	1	3	2	0	5	0.03	0.04	0.3	0.13	0	0.16	0.68	0	0.29	1.4	0.17	1.2	0.09	0.05	0.28	0.23	0	0.3
scf000180_33721	scf000180_33721	30	0	2	2	0	2	1	1	1	1	11	0	2	1	0	0	3	0	3	0	0.07	0.08	0	0.1	0.04	0.07	0.08	0.06	0.64	0	0.16	0.09	0	0	0.35	0	0.18
scf000180_33722	scf000180_33722	29	0	2	2	0	2	1	1	1	1	11	0	2	1	0	0	3	0	2	0	0.07	0.08	0	0.1	0.04	0.07	0.08	0.06	0.64	0	0.16	0.09	0	0	0.35	0	0.12
scf000180_33737	scf000180_33737	2597	849	85	167	172	58	270	130	11	632	122	45	25	13	0	6	4	4	4	29.24	3.12	6.33	5.69	2.82	11.12	8.87	0.86	36.8	7.12	2.57	1.99	1.23	0	0.57	0.47	0.31	0.24
scf000181_35183	scf000181_35183	16	0	4	3	2	4	3	0	0	0	0	0	0	0	0	0	0	0	0	0	0.15	0.11	0.07	0.19	0.12	0	0	0	0	0	0	0	0	0	0	0	0
scf000181_35187	scf000181_35187	52	6	4	2	23	4	10	0	0	1	1	0	0	0	0	0	1	0	0	0.21	0.15	0.08	0.76	0.19	0.41	0	0	0.06	0.06	0	0	0	0	0	0.12	0	0
scf000181_35191	scf000181_35191	74	0	43	0	1	1	1	0	22	0	3	1	0	0	2	0	0	0	0	0	1.58	0	0.03	0.05	0.04	0	1.72	0	0.18	0.06	0	0	0.11	0	0	0	0
scf000181_35211	scf000181_35211	10	1	2	2	0	0	1	0	0	0	2	2	0	0	0	0	0	0	0	0.03	0.07	0.08	0	0	0.04	0	0	0	0.12	0.11	0	0	0	0	0	0	0
scf000183_31657	scf000183_31657	8	0	1	0	0	0	2	0	0	0	1	1	0	0	1	0	0	2	0	0	0.04	0	0	0	0.08	0	0	0	0.06	0.06	0	0	0.05	0	0	0.16	0
scf000183_31680	scf000183_31680	11	0	0	0	0	0	0	0	0	0	0	1	0	0	0	0	8	1	1	0	0	0	0	0	0	0	0	0	0	0.06	0	0	0	0	0.93	0.08	0.06
scf000183_31706	scf000183_31706	23	1	4	3	7	0	2	2	1	0	0	1	1	0	0	0	0	1	0	0.03	0.15	0.11	0.23	0	0.08	0.14	0.08	0	0	0.06	0.08	0	0	0	0	0.08	0
scf000183_31707	scf000183_31707	130	28	14	14	15	12	7	5	3	1	7	3	3	2	5	1	5	3	2	0.96	0.51	0.53	0.5	0.58	0.29	0.34	0.23	0.06	0.41	0.17	0.24	0.19	0.27	0.09	0.58	0.23	0.12
scf000184_30071	scf000184_30071	37	4	2	2	2	0	12	0	1	0	1	2	4	0	0	0	0	0	7	0.14	0.07	0.08	0.07	0	0.49	0	0.08	0	0.06	0.11	0.32	0	0	0	0	0	0.42
scf000184_30081	scf000184_30081	38	7	9	6	10	1	5	0	0	0	0	0	0	0	0	0	0	0	0	0.24	0.33	0.23	0.33	0.05	0.21	0	0	0	0	0	0	0	0	0	0	0	0
scf000184_30082	scf000184_30082	63	10	12	9	18	3	9	0	0	2	0	0	0	0	0	0	0	0	0	0.34	0.44	0.34	0.6	0.15	0.37	0	0	0.12	0	0	0	0	0	0	0	0	0
scf000184_30110	scf000184_30110	18	7	2	2	5	0	1	0	0	0	0	0	0	0	0	0	0	1	0	0.24	0.07	0.08	0.17	0	0.04	0	0	0	0	0	0	0	0	0	0	0.08	0
scf000185_34076	scf000185_34076	28	1	6	4	0	0	1	1	2	4	1	0	1	1	4	0	1	0	1	0.03	0.22	0.15	0	0	0.04	0.07	0.16	0.23	0.06	0	0.08	0.09	0.22	0	0.12	0	0.06
scf000185_34100	scf000185_34100	25	7	5	0	4	6	3	0	0	0	0	0	0	0	0	0	0	0	0	0.24	0.18	0	0.13	0.29	0.12	0	0	0	0	0	0	0	0	0	0	0	0
scf000185_34102	scf000185_34102	9	1	3	2	2	0	0	0	0	0	0	0	1	0	0	0	0	0	0	0.03	0.11	0.08	0.07	0	0	0	0	0	0	0	0.08	0	0	0	0	0	0
scf000186_20028	scf000186_20028	91546	2113	4122	3205	4779	1296	2639	6864	6286	9437	22675	11972	4273	1980	2749	1417	1609	2310	1820	72.78	151.21	121.45	158.1	63.06	108.68	468.34	490.13	549.53	1323.88	684.63	340.96	186.99	150.82	133.49	187.35	180.58	109.78
scf000186_20032	scf000186_20032	919	17	27	20	38	9	30	53	43	82	234	98	40	50	29	25	40	52	32	0.59	0.99	0.76	1.26	0.44	1.24	3.62	3.35	4.78	13.66	5.6	3.19	4.72	1.59	2.36	4.66	4.07	1.93
scf000186_20034	scf000186_20034	8907	112	309	316	383	131	484	422	462	1055	2489	1050	572	91	262	128	156	217	268	3.86	11.33	11.97	12.67	6.37	19.93	28.79	36.02	61.43	145.32	60.05	45.64	8.59	14.37	12.06	18.16	16.96	16.16
scf000186_20037	scf000186_20037	41	8	6	6	6	5	6	0	1	0	1	1	1	0	0	0	0	0	0	0.28	0.22	0.23	0.2	0.24	0.25	0	0.08	0	0.06	0.06	0.08	0	0	0	0	0	0
scf000186_20039	scf000186_20039	65	0	47	0	0	0	3	3	6	2	0	1	1	0	2	0	0	0	0	0	1.72	0	0	0	0.12	0.2	0.47	0.12	0	0.06	0.08	0	0.11	0	0	0	0
scf000186_20062	scf000186_20062	14	1	0	0	1	0	0	0	1	3	0	1	1	0	5	1	0	0	0	0.03	0	0	0.03	0	0	0	0.08	0.17	0	0.06	0.08	0	0.27	0.09	0	0	0
scf000187_8185	scf000187_8185	26	4	4	2	4	1	6	0	0	1	0	1	1	0	1	0	1	0	0	0.14	0.15	0.08	0.13	0.05	0.25	0	0	0.06	0	0.06	0.08	0	0.05	0	0.12	0	0
scf000187_8188	scf000187_8188	861	3	43	52	14	12	195	0	0	0	17	0	4	113	60	63	163	63	59	0.1	1.58	1.97	0.46	0.58	8.03	0	0	0	0.99	0	0.32	10.67	3.29	5.93	18.98	4.92	3.56
scf000187_8216	scf000187_8216	1004	87	131	106	97	70	122	33	40	50	39	56	27	20	42	14	16	28	26	3	4.81	4.02	3.21	3.41	5.02	2.25	3.12	2.91	2.28	3.2	2.15	1.89	2.3	1.32	1.86	2.19	1.57
scf000188_40729	scf000188_40729	22	2	6	7	3	3	1	0	0	0	0	0	0	0	0	0	0	0	0	0.07	0.22	0.27	0.1	0.15	0.04	0	0	0	0	0	0	0	0	0	0	0	0
scf000188_40731	scf000188_40731	27	0	15	0	0	0	0	0	7	0	0	0	0	0	5	0	0	0	0	0	0.55	0	0	0	0	0	0.55	0	0	0	0	0	0.27	0	0	0	0
scf000188_40752	scf000188_40752	25	0	1	1	0	1	0	0	0	5	11	6	0	0	0	0	0	0	0	0	0.04	0.04	0	0.05	0	0	0	0.29	0.64	0.34	0	0	0	0	0	0	0
scf000188_40764	scf000188_40764	29	1	0	1	1	9	0	6	2	1	0	1	1	2	3	0	0	1	0	0.03	0	0.04	0.03	0.44	0	0.41	0.16	0.06	0	0.06	0.08	0.19	0.16	0	0	0.08	0
scf000189_25269	scf000189_25269	66	11	0	9	7	2	0	5	0	12	1	18	1	0	0	0	0	0	0	0.38	0	0.34	0.23	0.1	0	0.34	0	0.7	0.06	1.03	0.08	0	0	0	0	0	0
scf000190_39793	scf000190_39793	14	0	1	0	0	0	2	1	0	1	0	3	3	0	1	1	0	1	0	0	0.04	0	0	0	0.08	0.07	0	0.06	0	0.17	0.24	0	0.05	0.09	0	0.08	0
scf000190_39821	scf000190_39821	91	3	17	15	9	2	10	2	13	3	0	12	3	0	0	0	1	1	0	0.1	0.62	0.57	0.3	0.1	0.41	0.14	1.01	0.17	0	0.69	0.24	0	0	0	0.12	0.08	0
scf000190_39838	scf000190_39838	637	3	1	0	0	12	8	1	3	3	2	5	4	128	4	19	180	235	29	0.1	0.04	0	0	0.58	0.33	0.07	0.23	0.17	0.12	0.29	0.32	12.09	0.22	1.79	20.96	18.37	1.75
scf000191_6294	scf000191_6294	1040	0	0	0	0	2	0	77	5	143	629	20	138	7	0	1	11	6	1	0	0	0	0	0.1	0	5.25	0.39	8.33	36.72	1.14	11.01	0.66	0	0.09	1.28	0.47	0.06
scf000191_6318	scf000191_6318	34	4	1	2	5	0	6	0	2	0	3	3	2	0	2	1	0	0	3	0.14	0.04	0.08	0.17	0	0.25	0	0.16	0	0.18	0.17	0.16	0	0.11	0.09	0	0	0.18
scf000192_34843	scf000192_34843	241	21	29	11	84	21	9	6	8	6	13	14	3	2	6	0	3	3	2	0.72	1.06	0.42	2.78	1.02	0.37	0.41	0.62	0.35	0.76	0.8	0.24	0.19	0.33	0	0.35	0.23	0.12
scf000192_34855	scf000192_34855	24	0	0	0	0	0	0	0	1	0	0	0	0	13	1	1	1	2	5	0	0	0	0	0	0	0	0.08	0	0	0	0	1.23	0.05	0.09	0.12	0.16	0.3
scf000192_34872	scf000192_34872	9	1	1	1	1	1	0	2	0	1	0	0	0	1	0	0	0	0	0	0.03	0.04	0.04	0.03	0.05	0	0.14	0	0.06	0	0	0	0.09	0	0	0	0	0
scf000192_34878	scf000192_34878	24	0	0	0	0	0	0	0	1	0	0	0	0	13	1	1	1	2	5	0	0	0	0	0	0	0	0.08	0	0	0	0	1.23	0.05	0.09	0.12	0.16	0.3
scf000192_34883	scf000192_34883	6	0	0	1	0	0	2	0	0	0	1	0	0	1	0	1	0	0	0	0	0	0.04	0	0	0.08	0	0	0	0.06	0	0	0.09	0	0.09	0	0	0
scf000192_34889	scf000192_34889	281	48	9	122	6	9	4	12	0	48	12	2	3	1	1	2	1	1	0	1.65	0.33	4.62	0.2	0.44	0.16	0.82	0	2.8	0.7	0.11	0.24	0.09	0.05	0.19	0.12	0.08	0
scf000193_33765	scf000193_33765	12	3	1	0	0	1	2	0	0	0	1	0	2	1	0	0	1	0	0	0.1	0.04	0	0	0.05	0.08	0	0	0	0.06	0	0.16	0.09	0	0	0.12	0	0
scf000193_33768	scf000193_33768	13	2	3	1	0	0	2	2	1	0	1	0	0	0	0	0	0	0	1	0.07	0.11	0.04	0	0	0.08	0.14	0.08	0	0.06	0	0	0	0	0	0	0	0.06
scf000193_33774	scf000193_33774	75	3	9	4	4	5	9	8	5	2	7	4	3	3	0	2	3	1	3	0.1	0.33	0.15	0.13	0.24	0.37	0.55	0.39	0.12	0.41	0.23	0.24	0.28	0	0.19	0.35	0.08	0.18
scf000193_33780	scf000193_33780	4	0	0	0	0	2	1	0	0	0	1	0	0	0	0	0	0	0	0	0	0	0	0	0.1	0.04	0	0	0	0.06	0	0	0	0	0	0	0	0
scf000193_33785	scf000193_33785	17	1	2	2	2	2	0	1	4	1	0	0	1	1	0	0	0	0	0	0.03	0.07	0.08	0.07	0.1	0	0.07	0.31	0.06	0	0	0.08	0.09	0	0	0	0	0
scf000193_33799	scf000193_33799	20	1	4	3	3	1	0	1	2	2	3	0	0	0	0	0	0	0	0	0.03	0.15	0.11	0.1	0.05	0	0.07	0.16	0.12	0.18	0	0	0	0	0	0	0	0
scf000193_33808	scf000193_33808	15	2	2	1	1	4	4	0	0	0	0	0	0	0	0	0	0	0	1	0.07	0.07	0.04	0.03	0.19	0.16	0	0	0	0	0	0	0	0	0	0	0	0.06
scf000194_39993	scf000194_39993	11	2	0	2	0	0	4	0	0	1	2	0	0	0	0	0	0	0	0	0.07	0	0.08	0	0	0.16	0	0	0.06	0.12	0	0	0	0	0	0	0	0
scf000194_39996	scf000194_39996	56	2	2	7	11	6	11	2	0	0	6	2	6	0	0	0	0	1	0	0.07	0.07	0.27	0.36	0.29	0.45	0.14	0	0	0.35	0.11	0.48	0	0	0	0	0.08	0
scf000194_40008	scf000194_40008	194483	48375	36071	26065	33583	22976	24441	251	226	337	686	184	296	28	91	40	620	46	167	1666.29	1323.18	987.74	1110.99	1117.99	1006.5	17.13	17.62	19.62	40.05	10.52	23.62	2.64	4.99	3.77	72.19	3.6	10.07
scf000194_40015	scf000194_40015	17	0	0	1	0	0	0	5	7	1	1	0	1	1	0	0	0	0	0	0	0	0.04	0	0	0	0.34	0.55	0.06	0.06	0	0.08	0.09	0	0	0	0	0
scf000194_40034	scf000194_40034	25	9	4	2	7	0	3	0	0	0	0	0	0	0	0	0	0	0	0	0.31	0.15	0.08	0.23	0	0.12	0	0	0	0	0	0	0	0	0	0	0	0
scf000194_40073	scf000194_40073	26	0	0	0	0	0	1	0	0	4	21	0	0	0	0	0	0	0	0	0	0	0	0	0	0.04	0	0	0.23	1.23	0	0	0	0	0	0	0	0
scf000195_15909	scf000195_15909	92	5	13	10	9	15	8	5	0	5	4	7	2	2	2	0	2	3	0	0.17	0.48	0.38	0.3	0.73	0.33	0.34	0	0.29	0.23	0.4	0.16	0.19	0.11	0	0.23	0.23	0
scf000196_3965	scf000196_3965	51	0	0	0	0	3	1	1	0	3	1	1	0	6	8	10	4	6	7	0	0	0	0	0.15	0.04	0.07	0	0.17	0.06	0.06	0	0.57	0.44	0.94	0.47	0.47	0.42
scf000196_3984	scf000196_3984	5	0	0	2	0	0	0	0	0	3	0	0	0	0	0	0	0	0	0	0	0	0.08	0	0	0	0	0	0.17	0	0	0	0	0	0	0	0	0
scf000197_5963	scf000197_5963	13	5	1	0	2	1	2	0	1	0	0	0	0	1	0	0	0	0	0	0.17	0.04	0	0.07	0.05	0.08	0	0.08	0	0	0	0	0.09	0	0	0	0	0
scf000197_5978	scf000197_5978	143	6	5	8	1	7	7	15	5	11	11	6	24	8	7	12	1	7	2	0.21	0.18	0.3	0.03	0.34	0.29	1.02	0.39	0.64	0.64	0.34	1.92	0.76	0.38	1.13	0.12	0.55	0.12
scf000197_5989	scf000197_5989	163	4	3	6	1	3	0	18	16	34	21	23	28	0	2	1	2	1	0	0.14	0.11	0.23	0.03	0.15	0	1.23	1.25	1.98	1.23	1.32	2.23	0	0.11	0.09	0.23	0.08	0
scf000197_5998	scf000197_5998	7	2	1	0	0	1	0	0	0	0	0	2	1	0	0	0	0	0	0	0.07	0.04	0	0	0.05	0	0	0	0	0	0.11	0.08	0	0	0	0	0	0
scf000197_6004	scf000197_6004	18	4	6	2	0	2	2	0	0	0	0	0	0	0	2	0	0	0	0	0.14	0.22	0.08	0	0.1	0.08	0	0	0	0	0	0	0	0.11	0	0	0	0
scf000198_35234	scf000198_35234	141	2	1	3	1	3	6	9	10	17	10	60	18	0	0	0	0	0	1	0.07	0.04	0.11	0.03	0.15	0.25	0.61	0.78	0.99	0.58	3.43	1.44	0	0	0	0	0	0.06
scf000199_14583	scf000199_14583	147	0	2	13	0	7	0	66	0	18	3	0	1	31	1	4	0	1	0	0	0.07	0.49	0	0.34	0	4.5	0	1.05	0.18	0	0.08	2.93	0.05	0.38	0	0.08	0
scf000200_37758	scf000200_37758	51	0	33	0	0	0	14	0	0	0	1	0	1	0	1	0	1	0	0	0	1.21	0	0	0	0.58	0	0	0	0.06	0	0.08	0	0.05	0	0.12	0	0
scf000200_37792	scf000200_37792	4540	525	254	364	396	241	189	159	241	476	704	405	180	25	141	28	89	63	60	18.08	9.32	13.79	13.1	11.73	7.78	10.85	18.79	27.72	41.1	23.16	14.36	2.36	7.74	2.64	10.36	4.92	3.62
scf000201_26223	scf000201_26223	22	1	3	0	3	3	8	0	0	0	2	0	0	0	1	0	0	0	1	0.03	0.11	0	0.1	0.15	0.33	0	0	0	0.12	0	0	0	0.05	0	0	0	0.06
scf000201_26240	scf000201_26240	9	0	0	0	1	1	2	0	0	3	0	0	0	0	1	0	0	1	0	0	0	0	0.03	0.05	0.08	0	0	0.17	0	0	0	0	0.05	0	0	0.08	0
scf000201_26252	scf000201_26252	11	0	2	2	1	1	0	1	1	0	0	0	1	0	2	0	0	0	0	0	0.07	0.08	0.03	0.05	0	0.07	0.08	0	0	0	0.08	0	0.11	0	0	0	0
scf000202_4878	scf000202_4878	50	2	9	9	7	2	10	3	1	2	1	1	2	0	0	0	0	0	1	0.07	0.33	0.34	0.23	0.1	0.41	0.2	0.08	0.12	0.06	0.06	0.16	0	0	0	0	0	0.06
scf000203_39390	scf000203_39390	30	0	18	2	0	2	0	0	3	3	0	0	0	0	1	1	0	0	0	0	0.66	0.08	0	0.1	0	0	0.23	0.17	0	0	0	0	0.05	0.09	0	0	0
scf000203_39396	scf000203_39396	809	24	5	20	20	52	39	48	16	22	93	43	312	13	5	12	31	22	32	0.83	0.18	0.76	0.66	2.53	1.61	3.28	1.25	1.28	5.43	2.46	24.9	1.23	0.27	1.13	3.61	1.72	1.93
scf000203_39397	scf000203_39397	80	3	9	3	10	0	6	5	4	6	7	4	2	1	5	4	1	3	7	0.1	0.33	0.11	0.33	0	0.25	0.34	0.31	0.35	0.41	0.23	0.16	0.09	0.27	0.38	0.12	0.23	0.42
scf000203_39398	scf000203_39398	95	4	9	5	11	0	6	5	5	8	8	4	2	1	8	5	1	4	9	0.14	0.33	0.19	0.36	0	0.25	0.34	0.39	0.47	0.47	0.23	0.16	0.09	0.44	0.47	0.12	0.31	0.54
scf000203_39450	scf000203_39450	20	0	0	1	16	1	2	0	0	0	0	0	0	0	0	0	0	0	0	0	0	0.04	0.53	0.05	0.08	0	0	0	0	0	0	0	0	0	0	0	0
scf000204_34591	scf000204_34591	567	184	41	17	44	21	85	15	30	19	23	32	30	0	10	2	7	4	3	6.34	1.5	0.64	1.46	1.02	3.5	1.02	2.34	1.11	1.34	1.83	2.39	0	0.55	0.19	0.82	0.31	0.18
scf000205_31965	scf000205_31965	111	4	2	1	40	4	6	4	0	1	2	36	1	1	0	1	1	7	0	0.14	0.07	0.04	1.32	0.19	0.25	0.27	0	0.06	0.12	2.06	0.08	0.09	0	0.09	0.12	0.55	0
scf000205_31971	scf000205_31971	701	175	9	65	29	43	165	14	3	11	88	7	72	3	0	2	3	1	11	6.03	0.33	2.46	0.96	2.09	6.79	0.96	0.23	0.64	5.14	0.4	5.75	0.28	0	0.19	0.35	0.08	0.66
scf000205_31991	scf000205_31991	8	0	1	1	1	5	0	0	0	0	0	0	0	0	0	0	0	0	0	0	0.04	0.04	0.03	0.24	0	0	0	0	0	0	0	0	0	0	0	0	0
scf000205_31993	scf000205_31993	8	0	1	1	1	5	0	0	0	0	0	0	0	0	0	0	0	0	0	0	0.04	0.04	0.03	0.24	0	0	0	0	0	0	0	0	0	0	0	0	0
scf000205_31996	scf000205_31996	20	0	5	3	5	7	0	0	0	0	0	0	0	0	0	0	0	0	0	0	0.18	0.11	0.17	0.34	0	0	0	0	0	0	0	0	0	0	0	0	0
scf000205_32009	scf000205_32009	34	3	4	3	3	3	0	1	0	3	2	5	2	2	1	1	1	0	0	0.1	0.15	0.11	0.1	0.15	0	0.07	0	0.17	0.12	0.29	0.16	0.19	0.05	0.09	0.12	0	0
scf000205_32013	scf000205_32013	113	1	1	4	2	3	2	17	4	18	30	19	12	0	0	0	0	0	0	0.03	0.04	0.15	0.07	0.15	0.08	1.16	0.31	1.05	1.75	1.09	0.96	0	0	0	0	0	0
scf000206_38709	scf000206_38709	5	2	0	0	0	0	1	0	1	0	0	0	1	0	0	0	0	0	0	0.07	0	0	0	0	0.04	0	0.08	0	0	0	0.08	0	0	0	0	0	0
scf000206_38733	scf000206_38733	10	0	0	0	0	0	0	1	0	0	1	5	1	0	1	0	0	1	0	0	0	0	0	0	0	0.07	0	0	0.06	0.29	0.08	0	0.05	0	0	0.08	0
scf000208_33848	scf000208_33848	49	0	4	1	3	0	5	4	3	3	6	6	0	2	4	1	4	3	0	0	0.15	0.04	0.1	0	0.21	0.27	0.23	0.17	0.35	0.34	0	0.19	0.22	0.09	0.47	0.23	0
scf000208_33852	scf000208_33852	30418	4460	4377	4367	4360	4274	3100	502	728	499	2133	932	288	115	61	57	55	53	57	153.63	160.56	165.49	144.24	207.97	127.66	34.25	56.76	29.06	124.53	53.3	22.98	10.86	3.35	5.37	6.4	4.14	3.44
scf000208_33868	scf000208_33868	14	3	2	2	3	2	1	1	0	0	0	0	0	0	0	0	0	0	0	0.1	0.07	0.08	0.1	0.1	0.04	0.07	0	0	0	0	0	0	0	0	0	0	0
scf000208_33886	scf000208_33886	12	5	1	0	2	0	2	0	0	2	0	0	0	0	0	0	0	0	0	0.17	0.04	0	0.07	0	0.08	0	0	0.12	0	0	0	0	0	0	0	0	0
scf000210_32050	scf000210_32050	208	0	0	6	0	0	0	91	2	101	1	2	5	0	0	0	0	0	0	0	0	0.23	0	0	0	6.21	0.16	5.88	0.06	0.11	0.4	0	0	0	0	0	0
scf000211_566	scf000211_566	331	3	0	0	2	1	4	103	39	2	89	17	60	2	0	0	8	0	1	0.1	0	0	0.07	0.05	0.16	7.03	3.04	0.12	5.2	0.97	4.79	0.19	0	0	0.93	0	0.06
scf000211_572	scf000211_572	15	0	1	0	2	0	0	0	0	0	2	4	5	0	0	0	0	1	0	0	0.04	0	0.07	0	0	0	0	0	0.12	0.23	0.4	0	0	0	0	0.08	0
scf000211_577	scf000211_577	3248	65	367	225	318	110	229	253	210	265	371	273	266	24	102	19	51	56	44	2.24	13.46	8.53	10.52	5.35	9.43	17.26	16.37	15.43	21.66	15.61	21.23	2.27	5.6	1.79	5.94	4.38	2.65
scf000212_36072	scf000212_36072	37	2	4	1	2	1	4	3	1	2	10	3	2	0	2	0	0	0	0	0.07	0.15	0.04	0.07	0.05	0.16	0.2	0.08	0.12	0.58	0.17	0.16	0	0.11	0	0	0	0
scf000213_37838	scf000213_37838	69	11	8	9	11	13	17	0	0	0	0	0	0	0	0	0	0	0	0	0.38	0.29	0.34	0.36	0.63	0.7	0	0	0	0	0	0	0	0	0	0	0	0
scf000213_37839	scf000213_37839	16582	4446	1809	2595	3117	2484	1646	307	14	51	36	37	31	1	1	1	5	1	0	153.14	66.36	98.34	103.12	120.87	67.78	20.95	1.09	2.97	2.1	2.12	2.47	0.09	0.05	0.09	0.58	0.08	0
scf000213_37875	scf000213_37875	281	48	9	122	6	9	4	12	0	48	12	2	3	1	1	2	1	1	0	1.65	0.33	4.62	0.2	0.44	0.16	0.82	0	2.8	0.7	0.11	0.24	0.09	0.05	0.19	0.12	0.08	0
scf000213_37880	scf000213_37880	26	7	2	9	0	0	0	2	0	6	0	0	0	0	0	0	0	0	0	0.24	0.07	0.34	0	0	0	0.14	0	0.35	0	0	0	0	0	0	0	0	0
scf000214_36351	scf000214_36351	11	3	1	2	5	0	0	0	0	0	0	0	0	0	0	0	0	0	0	0.1	0.04	0.08	0.17	0	0	0	0	0	0	0	0	0	0	0	0	0	0
scf000215_32155	scf000215_32155	91	14	22	1	29	3	19	0	0	1	0	0	0	1	0	0	1	0	0	0.48	0.81	0.04	0.96	0.15	0.78	0	0	0.06	0	0	0	0.09	0	0	0.12	0	0
scf000215_32182	scf000215_32182	752	24	16	33	9	0	26	30	56	82	107	93	101	1	64	20	45	30	15	0.83	0.59	1.25	0.3	0	1.07	2.05	4.37	4.78	6.25	5.32	8.06	0.09	3.51	1.88	5.24	2.35	0.9
scf000215_32186	scf000215_32186	274	0	0	0	0	5	1	0	0	0	2	3	1	19	0	1	23	210	9	0	0	0	0	0.24	0.04	0	0	0	0.12	0.17	0.08	1.79	0	0.09	2.68	16.42	0.54
scf000215_32187	scf000215_32187	31	0	2	0	4	0	3	1	1	0	3	3	1	0	0	0	3	8	2	0	0.07	0	0.13	0	0.12	0.07	0.08	0	0.18	0.17	0.08	0	0	0	0.35	0.63	0.12
scf000215_32190	scf000215_32190	108	0	8	0	18	15	6	2	10	0	3	16	8	4	9	0	0	2	7	0	0.29	0	0.6	0.73	0.25	0.14	0.78	0	0.18	0.91	0.64	0.38	0.49	0	0	0.16	0.42
scf000216_24197	scf000216_24197	20	2	9	2	2	0	0	1	0	0	0	1	1	0	2	0	0	0	0	0.07	0.33	0.08	0.07	0	0	0.07	0	0	0	0.06	0.08	0	0.11	0	0	0	0
scf000216_24198	scf000216_24198	19	2	9	2	2	0	0	1	0	0	0	1	0	0	2	0	0	0	0	0.07	0.33	0.08	0.07	0	0	0.07	0	0	0	0.06	0	0	0.11	0	0	0	0
scf000216_24203	scf000216_24203	554	5	2	15	9	11	15	62	50	32	26	39	57	26	52	16	11	29	97	0.17	0.07	0.57	0.3	0.54	0.62	4.23	3.9	1.86	1.52	2.23	4.55	2.46	2.85	1.51	1.28	2.27	5.85
scf000216_24218	scf000216_24218	23	1	3	2	6	6	4	1	0	0	0	0	0	0	0	0	0	0	0	0.03	0.11	0.08	0.2	0.29	0.16	0.07	0	0	0	0	0	0	0	0	0	0	0
scf000217_37374	scf000217_37374	1799	284	44	19	93	19	39	41	66	29	137	62	88	165	62	319	69	53	210	9.78	1.61	0.72	3.08	0.92	1.61	2.8	5.15	1.69	8	3.55	7.02	15.58	3.4	30.05	8.03	4.14	12.67
scf000217_37378	scf000217_37378	210	68	10	33	7	34	25	2	0	6	1	0	0	3	2	6	8	0	5	2.34	0.37	1.25	0.23	1.65	1.03	0.14	0	0.35	0.06	0	0	0.28	0.11	0.57	0.93	0	0.3
scf000217_37406	scf000217_37406	73	8	5	1	11	5	1	2	4	4	18	6	1	1	0	1	1	4	0	0.28	0.18	0.04	0.36	0.24	0.04	0.14	0.31	0.23	1.05	0.34	0.08	0.09	0	0.09	0.12	0.31	0
scf000217_37416	scf000217_37416	107	3	18	2	3	1	0	0	78	1	0	0	0	0	1	0	0	0	0	0.1	0.66	0.08	0.1	0.05	0	0	6.08	0.06	0	0	0	0	0.05	0	0	0	0
scf000218_19875	scf000218_19875	21	0	0	9	0	0	1	2	0	1	2	0	0	3	0	2	1	0	0	0	0	0.34	0	0	0.04	0.14	0	0.06	0.12	0	0	0.28	0	0.19	0.12	0	0
scf000218_19903	scf000218_19903	23	9	5	1	0	2	0	1	4	0	0	0	0	0	1	0	0	0	0	0.31	0.18	0.04	0	0.1	0	0.07	0.31	0	0	0	0	0	0.05	0	0	0	0
scf000218_19921	scf000218_19921	2	0	0	0	0	0	0	0	0	0	2	0	0	0	0	0	0	0	0	0	0	0	0	0	0	0	0	0	0.12	0	0	0	0	0	0	0	0
scf000219_11886	scf000219_11886	78	3	0	1	2	0	4	0	30	0	1	34	3	0	0	0	0	0	0	0.1	0	0.04	0.07	0	0.16	0	2.34	0	0.06	1.94	0.24	0	0	0	0	0	0
scf000219_11921	scf000219_11921	5843	1	2	2	1	0	1	0	2	2	3	2	0	177	2775	158	1207	451	1059	0.03	0.07	0.08	0.03	0	0.04	0	0.16	0.12	0.18	0.11	0	16.72	152.24	14.88	140.54	35.26	63.88
scf000220_43925	scf000220_43925	9	0	0	3	2	0	1	0	2	0	0	0	0	0	1	0	0	0	0	0	0	0.11	0.07	0	0.04	0	0.16	0	0	0	0	0	0.05	0	0	0	0
scf000220_43930	scf000220_43930	23	0	0	0	0	0	0	0	0	0	0	0	0	2	0	0	10	11	0	0	0	0	0	0	0	0	0	0	0	0	0	0.19	0	0	1.16	0.86	0
scf000220_43951	scf000220_43951	486	50	0	0	0	53	73	0	0	0	172	3	58	0	0	0	33	0	44	1.72	0	0	0	2.58	3.01	0	0	0	10.04	0.17	4.63	0	0	0	3.84	0	2.65
scf000220_43966	scf000220_43966	11	2	0	7	1	0	0	0	0	1	0	0	0	0	0	0	0	0	0	0.07	0	0.27	0.03	0	0	0	0	0.06	0	0	0	0	0	0	0	0	0
scf000222_17381	scf000222_17381	29	0	5	0	7	1	0	0	6	1	0	5	0	0	3	0	1	0	0	0	0.18	0	0.23	0.05	0	0	0.47	0.06	0	0.29	0	0	0.16	0	0.12	0	0
scf000222_17393	scf000222_17393	5	0	1	0	0	0	0	2	0	0	0	0	0	0	0	2	0	0	0	0	0.04	0	0	0	0	0.14	0	0	0	0	0	0	0	0.19	0	0	0
scf000222_17403	scf000222_17403	30	3	7	4	2	6	5	0	1	2	0	0	0	0	0	0	0	0	0	0.1	0.26	0.15	0.07	0.29	0.21	0	0.08	0.12	0	0	0	0	0	0	0	0	0
scf000222_17415	scf000222_17415	19	1	5	3	4	0	3	0	0	1	0	0	0	0	1	1	0	0	0	0.03	0.18	0.11	0.13	0	0.12	0	0	0.06	0	0	0	0	0.05	0.09	0	0	0
scf000226_2979	scf000226_2979	78	0	0	0	1	1	0	0	0	0	0	1	0	23	0	0	41	11	0	0	0	0	0.03	0.05	0	0	0	0	0	0.06	0	2.17	0	0	4.77	0.86	0
scf000226_2989	scf000226_2989	85	0	0	49	1	0	6	2	0	21	0	0	0	0	0	6	0	0	0	0	0	1.86	0.03	0	0.25	0.14	0	1.22	0	0	0	0	0	0.57	0	0	0
scf000226_3000	scf000226_3000	17305	1599	2377	2536	2113	1785	2441	531	469	689	1056	397	276	124	219	203	179	147	164	55.08	87.19	96.1	69.9	86.86	100.52	36.23	36.57	40.12	61.65	22.7	22.02	11.71	12.01	19.12	20.84	11.49	9.89
scf000226_3001	scf000226_3001	29	3	2	0	1	9	8	0	0	0	2	0	1	1	1	0	0	0	1	0.1	0.07	0	0.03	0.44	0.33	0	0	0	0.12	0	0.08	0.09	0.05	0	0	0	0.06
scf000228_24006	scf000228_24006	13	0	2	0	1	0	0	1	2	0	1	4	0	0	1	0	0	1	0	0	0.07	0	0.03	0	0	0.07	0.16	0	0.06	0.23	0	0	0.05	0	0	0.08	0
scf000228_24011	scf000228_24011	16	0	1	1	0	1	2	1	0	2	4	0	2	0	1	0	0	1	0	0	0.04	0.04	0	0.05	0.08	0.07	0	0.12	0.23	0	0.16	0	0.05	0	0	0.08	0
scf000229_37508	scf000229_37508	16	5	0	0	1	1	0	1	0	2	4	1	0	0	0	1	0	0	0	0.17	0	0	0.03	0.05	0	0.07	0	0.12	0.23	0.06	0	0	0	0.09	0	0	0
scf000229_37518	scf000229_37518	41	1	16	4	16	1	1	0	0	0	0	1	0	1	0	0	0	0	0	0.03	0.59	0.15	0.53	0.05	0.04	0	0	0	0	0.06	0	0.09	0	0	0	0	0
scf000229_37527	scf000229_37527	14	0	3	0	0	2	0	2	1	2	1	0	2	0	0	0	0	0	1	0	0.11	0	0	0.1	0	0.14	0.08	0.12	0.06	0	0.16	0	0	0	0	0	0.06
scf000230_12099	scf000230_12099	12	2	1	2	1	4	2	0	0	0	0	0	0	0	0	0	0	0	0	0.07	0.04	0.08	0.03	0.19	0.08	0	0	0	0	0	0	0	0	0	0	0	0
scf000230_12104	scf000230_12104	13663	1116	1195	753	1426	744	1295	1036	410	395	1732	632	1161	309	318	126	186	332	497	38.44	43.84	28.54	47.17	36.2	53.33	70.69	31.97	23	101.12	36.14	92.64	29.18	17.45	11.87	21.66	25.95	29.98
scf000230_12121	scf000230_12121	65	3	12	0	3	1	11	3	5	1	3	10	2	0	3	0	0	8	0	0.1	0.44	0	0.1	0.05	0.45	0.2	0.39	0.06	0.18	0.57	0.16	0	0.16	0	0	0.63	0
scf000230_12123	scf000230_12123	8	1	5	0	0	0	2	0	0	0	0	0	0	0	0	0	0	0	0	0.03	0.18	0	0	0	0.08	0	0	0	0	0	0	0	0	0	0	0	0
scf000230_12125	scf000230_12125	129	5	8	18	34	36	4	6	1	3	7	3	0	0	0	1	2	0	1	0.17	0.29	0.68	1.12	1.75	0.16	0.41	0.08	0.17	0.41	0.17	0	0	0	0.09	0.23	0	0.06
scf000230_12127	scf000230_12127	22	3	0	3	9	5	0	0	0	0	2	0	0	0	0	0	0	0	0	0.1	0	0.11	0.3	0.24	0	0	0	0	0.12	0	0	0	0	0	0	0	0
scf000230_12129	scf000230_12129	72	3	5	5	24	16	1	7	1	0	8	0	0	0	2	0	0	0	0	0.1	0.18	0.19	0.79	0.78	0.04	0.48	0.08	0	0.47	0	0	0	0.11	0	0	0	0
scf000230_12131	scf000230_12131	23	0	1	2	8	3	0	3	0	1	4	1	0	0	0	0	0	0	0	0	0.04	0.08	0.26	0.15	0	0.2	0	0.06	0.23	0.06	0	0	0	0	0	0	0
scf000230_12192	scf000230_12192	61	1	17	7	12	2	2	2	5	3	1	1	0	0	6	0	0	2	0	0.03	0.62	0.27	0.4	0.1	0.08	0.14	0.39	0.17	0.06	0.06	0	0	0.33	0	0	0.16	0
scf000230_12194	scf000230_12194	19	0	0	2	0	1	3	1	0	3	7	1	0	0	0	0	1	0	0	0	0	0.08	0	0.05	0.12	0.07	0	0.17	0.41	0.06	0	0	0	0	0.12	0	0
scf000230_12195	scf000230_12195	29	0	0	5	0	0	0	0	0	14	1	0	0	0	0	9	0	0	0	0	0	0.19	0	0	0	0	0	0.82	0.06	0	0	0	0	0.85	0	0	0
scf000230_12199	scf000230_12199	10	0	0	1	6	1	0	1	0	0	0	1	0	0	0	0	0	0	0	0	0	0.04	0.2	0.05	0	0.07	0	0	0	0.06	0	0	0	0	0	0	0
scf000231_14936	scf000231_14936	14	0	4	3	4	0	0	0	1	2	0	0	0	0	0	0	0	0	0	0	0.15	0.11	0.13	0	0	0	0.08	0.12	0	0	0	0	0	0	0	0	0
scf000231_14938	scf000231_14938	24	0	2	3	1	1	1	0	2	1	4	3	4	0	0	0	2	0	0	0	0.07	0.11	0.03	0.05	0.04	0	0.16	0.06	0.23	0.17	0.32	0	0	0	0.23	0	0
scf000231_14965	scf000231_14965	141	29	9	47	4	2	20	10	1	10	0	1	3	2	1	1	0	0	1	1	0.33	1.78	0.13	0.1	0.82	0.68	0.08	0.58	0	0.06	0.24	0.19	0.05	0.09	0	0	0.06
scf000231_14973	scf000231_14973	1579	42	84	102	68	42	72	125	63	150	283	191	156	26	21	24	53	41	36	1.45	3.08	3.87	2.25	2.04	2.97	8.53	4.91	8.73	16.52	10.92	12.45	2.46	1.15	2.26	6.17	3.21	2.17
scf000232_40974	scf000232_40974	29	13	3	12	0	0	1	0	0	0	0	0	0	0	0	0	0	0	0	0.45	0.11	0.45	0	0	0.04	0	0	0	0	0	0	0	0	0	0	0	0
scf000232_40988	scf000232_40988	26	10	4	3	1	6	2	0	0	0	0	0	0	0	0	0	0	0	0	0.34	0.15	0.11	0.03	0.29	0.08	0	0	0	0	0	0	0	0	0	0	0	0
scf000232_40995	scf000232_40995	71	1	41	5	13	0	7	0	1	0	1	1	0	0	0	0	0	1	0	0.03	1.5	0.19	0.43	0	0.29	0	0.08	0	0.06	0.06	0	0	0	0	0	0.08	0
scf000233_36521	scf000233_36521	23	2	0	1	0	1	1	2	3	4	0	2	1	0	4	0	1	1	0	0.07	0	0.04	0	0.05	0.04	0.14	0.23	0.23	0	0.11	0.08	0	0.22	0	0.12	0.08	0
scf000233_36541	scf000233_36541	120	11	17	6	12	5	11	5	12	5	8	11	3	0	6	1	0	5	2	0.38	0.62	0.23	0.4	0.24	0.45	0.34	0.94	0.29	0.47	0.63	0.24	0	0.33	0.09	0	0.39	0.12
scf000233_36547	scf000233_36547	19	0	0	0	0	0	0	0	0	0	0	0	0	4	7	2	1	4	1	0	0	0	0	0	0	0	0	0	0	0	0	0.38	0.38	0.19	0.12	0.31	0.06
scf000233_36589	scf000233_36589	2665	258	422	330	410	28	220	129	111	247	135	161	103	13	31	22	10	21	14	8.89	15.48	12.51	13.56	1.36	9.06	8.8	8.65	14.38	7.88	9.21	8.22	1.23	1.7	2.07	1.16	1.64	0.84
scf000234_6347	scf000234_6347	18	6	2	2	4	0	3	0	0	0	1	0	0	0	0	0	0	0	0	0.21	0.07	0.08	0.13	0	0.12	0	0	0	0.06	0	0	0	0	0	0	0	0
scf000235_32886	scf000235_32886	3	0	0	0	0	2	1	0	0	0	0	0	0	0	0	0	0	0	0	0	0	0	0	0.1	0.04	0	0	0	0	0	0	0	0	0	0	0	0
scf000235_32893	scf000235_32893	129	16	5	8	8	3	5	7	5	5	12	1	4	2	15	2	13	6	12	0.55	0.18	0.3	0.26	0.15	0.21	0.48	0.39	0.29	0.7	0.06	0.32	0.19	0.82	0.19	1.51	0.47	0.72
scf000236_20805	scf000236_20805	38	2	0	4	0	0	0	4	0	11	13	0	3	0	0	0	1	0	0	0.07	0	0.15	0	0	0	0.27	0	0.64	0.76	0	0.24	0	0	0	0.12	0	0
scf000236_20823	scf000236_20823	74	1	1	0	4	1	0	1	8	0	18	3	3	5	0	2	16	3	8	0.03	0.04	0	0.13	0.05	0	0.07	0.62	0	1.05	0.17	0.24	0.47	0	0.19	1.86	0.23	0.48
scf000236_20858	scf000236_20858	82	8	6	6	18	6	8	5	2	3	8	5	3	0	2	0	0	1	1	0.28	0.22	0.23	0.6	0.29	0.33	0.34	0.16	0.17	0.47	0.29	0.24	0	0.11	0	0	0.08	0.06
scf000237_26723	scf000237_26723	19	0	1	2	2	0	4	2	0	3	1	2	2	0	0	0	0	0	0	0	0.04	0.08	0.07	0	0.16	0.14	0	0.17	0.06	0.11	0.16	0	0	0	0	0	0
scf000237_26725	scf000237_26725	19	0	1	2	2	0	4	2	0	3	1	2	2	0	0	0	0	0	0	0	0.04	0.08	0.07	0	0.16	0.14	0	0.17	0.06	0.11	0.16	0	0	0	0	0	0
scf000237_26742	scf000237_26742	18	1	5	1	5	2	3	0	0	0	0	0	0	0	0	0	1	0	0	0.03	0.18	0.04	0.17	0.1	0.12	0	0	0	0	0	0	0	0	0	0.12	0	0
scf000237_26765	scf000237_26765	56	8	14	10	8	4	1	1	2	4	1	1	0	1	1	0	0	0	0	0.28	0.51	0.38	0.26	0.19	0.04	0.07	0.16	0.23	0.06	0.06	0	0.09	0.05	0	0	0	0
scf000237_26772	scf000237_26772	6	0	0	0	0	0	0	0	0	0	3	1	0	0	1	0	1	0	0	0	0	0	0	0	0	0	0	0	0.18	0.06	0	0	0.05	0	0.12	0	0
scf000237_26810	scf000237_26810	46	0	3	3	1	0	2	6	2	12	9	2	1	1	1	1	0	2	0	0	0.11	0.11	0.03	0	0.08	0.41	0.16	0.7	0.53	0.11	0.08	0.09	0.05	0.09	0	0.16	0
scf000239_43881	scf000239_43881	304	59	1	85	103	44	12	0	0	0	0	0	0	0	0	0	0	0	0	2.03	0.04	3.22	3.41	2.14	0.49	0	0	0	0	0	0	0	0	0	0	0	0
scf000239_43888	scf000239_43888	12	0	1	0	0	0	0	1	0	1	4	0	2	0	1	0	1	0	1	0	0.04	0	0	0	0	0.07	0	0.06	0.23	0	0.16	0	0.05	0	0.12	0	0.06
scf000239_43890	scf000239_43890	19	2	1	0	5	0	2	3	0	1	2	1	2	0	0	0	0	0	0	0.07	0.04	0	0.17	0	0.08	0.2	0	0.06	0.12	0.06	0.16	0	0	0	0	0	0
scf000239_43894	scf000239_43894	428	0	0	1	0	1	6	16	0	23	52	52	58	17	0	23	66	67	46	0	0	0.04	0	0.05	0.25	1.09	0	1.34	3.04	2.97	4.63	1.61	0	2.17	7.68	5.24	2.77
scf000239_43912	scf000239_43912	304	59	1	85	103	44	12	0	0	0	0	0	0	0	0	0	0	0	0	2.03	0.04	3.22	3.41	2.14	0.49	0	0	0	0	0	0	0	0	0	0	0	0
scf000240_30026	scf000240_30026	12	2	2	3	2	3	0	0	0	0	0	0	0	0	0	0	0	0	0	0.07	0.07	0.11	0.07	0.15	0	0	0	0	0	0	0	0	0	0	0	0	0
scf000240_30029	scf000240_30029	47	10	16	0	9	11	1	0	0	0	0	0	0	0	0	0	0	0	0	0.34	0.59	0	0.3	0.54	0.04	0	0	0	0	0	0	0	0	0	0	0	0
scf000240_30043	scf000240_30043	9	0	0	2	1	0	2	0	0	1	3	0	0	0	0	0	0	0	0	0	0	0.08	0.03	0	0.08	0	0	0.06	0.18	0	0	0	0	0	0	0	0
scf000240_30049	scf000240_30049	23	0	9	0	0	0	5	0	2	0	3	0	2	0	1	0	1	0	0	0	0.33	0	0	0	0.21	0	0.16	0	0.18	0	0.16	0	0.05	0	0.12	0	0
scf000241_9026	scf000241_9026	15	0	0	0	0	0	1	0	0	0	1	0	12	0	0	0	1	0	0	0	0	0	0	0	0.04	0	0	0	0.06	0	0.96	0	0	0	0.12	0	0
scf000241_9032	scf000241_9032	18	0	1	0	1	1	0	1	1	2	7	3	0	0	0	0	0	1	0	0	0.04	0	0.03	0.05	0	0.07	0.08	0.12	0.41	0.17	0	0	0	0	0	0.08	0
scf000241_9046	scf000241_9046	16	0	0	4	2	6	4	0	0	0	0	0	0	0	0	0	0	0	0	0	0	0.15	0.07	0.29	0.16	0	0	0	0	0	0	0	0	0	0	0	0
scf000241_9047	scf000241_9047	9	0	2	6	1	0	0	0	0	0	0	0	0	0	0	0	0	0	0	0	0.07	0.23	0.03	0	0	0	0	0	0	0	0	0	0	0	0	0	0
scf000242_10469	scf000242_10469	76	3	2	3	14	44	4	1	1	0	3	0	1	0	0	0	0	0	0	0.1	0.07	0.11	0.46	2.14	0.16	0.07	0.08	0	0.18	0	0.08	0	0	0	0	0	0
scf000242_10483	scf000242_10483	173	0	0	0	0	1	0	0	0	0	0	1	0	46	1	1	37	82	4	0	0	0	0	0.05	0	0	0	0	0	0.06	0	4.34	0.05	0.09	4.31	6.41	0.24
scf000242_10484	scf000242_10484	114	0	0	0	0	1	0	0	0	0	0	1	0	23	1	1	28	56	3	0	0	0	0	0.05	0	0	0	0	0	0.06	0	2.17	0.05	0.09	3.26	4.38	0.18
scf000242_10500	scf000242_10500	76	0	18	29	9	18	0	0	0	2	0	0	0	0	0	0	0	0	0	0	0.66	1.1	0.3	0.88	0	0	0	0.12	0	0	0	0	0	0	0	0	0
scf000242_10509	scf000242_10509	158919	14857	21086	15311	18673	9922	16760	6725	6681	6819	13889	8370	5967	1644	3876	1426	2459	2095	2359	511.75	773.49	580.21	617.74	482.79	690.19	458.85	520.93	397.08	810.91	478.65	476.14	155.26	212.65	134.33	286.32	163.77	142.29
scf000242_10511	scf000242_10511	3711077	332755	361608	338317	340210	205870	349676	201217	191450	226141	338768	224891	160142	50886	121214	53232	72776	64125	77799	11461.8	13264.8	12820.6	11254.8	10017.4	14400	13729.2	14927.7	13168.6	19778.9	12860.7	12778.5	4805.68	6650.16	5014.6	8473.82	5012.9	4692.61
scf000242_10515	scf000242_10515	4	0	2	0	2	0	0	0	0	0	0	0	0	0	0	0	0	0	0	0	0.07	0	0.07	0	0	0	0	0	0	0	0	0	0	0	0	0	0
scf000243_34352	scf000243_34352	378	20	3	1	8	0	20	10	2	3	168	4	94	1	8	0	17	0	19	0.69	0.11	0.04	0.26	0	0.82	0.68	0.16	0.17	9.81	0.23	7.5	0.09	0.44	0	1.98	0	1.15
scf000243_34363	scf000243_34363	296	15	75	28	65	20	24	7	19	5	4	15	2	4	7	2	2	2	0	0.52	2.75	1.06	2.15	0.97	0.99	0.48	1.48	0.29	0.23	0.86	0.16	0.38	0.38	0.19	0.23	0.16	0
scf000243_34378	scf000243_34378	11	1	0	0	0	0	1	0	1	1	6	1	0	0	0	0	0	0	0	0.03	0	0	0	0	0.04	0	0.08	0.06	0.35	0.06	0	0	0	0	0	0	0
scf000243_34402	scf000243_34402	10	0	0	1	0	0	1	3	0	0	1	0	1	1	0	1	1	0	0	0	0	0.04	0	0	0.04	0.2	0	0	0.06	0	0.08	0.09	0	0.09	0.12	0	0
scf000244_42955	scf000244_42955	43	2	3	5	1	2	2	2	3	2	4	2	2	2	7	1	1	1	1	0.07	0.11	0.19	0.03	0.1	0.08	0.14	0.23	0.12	0.23	0.11	0.16	0.19	0.38	0.09	0.12	0.08	0.06
scf000244_42961	scf000244_42961	11	0	3	0	3	0	0	1	0	1	0	0	0	3	0	0	0	0	0	0	0.11	0	0.1	0	0	0.07	0	0.06	0	0	0	0.28	0	0	0	0	0
scf000244_42962	scf000244_42962	8	0	3	0	2	0	0	1	0	0	0	0	0	2	0	0	0	0	0	0	0.11	0	0.07	0	0	0.07	0	0	0	0	0	0.19	0	0	0	0	0
scf000245_43988	scf000245_43988	5	2	1	0	1	0	1	0	0	0	0	0	0	0	0	0	0	0	0	0.07	0.04	0	0.03	0	0.04	0	0	0	0	0	0	0	0	0	0	0	0
scf000245_43990	scf000245_43990	31	14	0	1	13	0	2	0	0	0	0	0	0	0	0	1	0	0	0	0.48	0	0.04	0.43	0	0.08	0	0	0	0	0	0	0	0	0.09	0	0	0
scf000245_43992	scf000245_43992	414142	98533	22779	110072	118771	16013	22045	5159	2302	2857	7041	4748	862	495	214	619	567	226	839	3393.99	835.6	4171.21	3929.19	779.18	907.83	352	179.49	166.37	411.09	271.52	68.78	46.75	11.74	58.31	66.02	17.67	50.61
scf000245_43993	scf000245_43993	20	1	0	0	0	1	3	3	2	0	4	2	2	0	2	0	0	0	0	0.03	0	0	0	0.05	0.12	0.2	0.16	0	0.23	0.11	0.16	0	0.11	0	0	0	0
scf000246_11308	scf000246_11308	62	6	15	4	10	13	14	0	0	0	0	0	0	0	0	0	0	0	0	0.21	0.55	0.15	0.33	0.63	0.58	0	0	0	0	0	0	0	0	0	0	0	0
scf000246_11310	scf000246_11310	6	0	0	2	1	0	2	0	0	0	0	0	0	1	0	0	0	0	0	0	0	0.08	0.03	0	0.08	0	0	0	0	0	0	0.09	0	0	0	0	0
scf000246_11339	scf000246_11339	5518	851	674	251	1073	785	733	89	65	113	426	109	230	36	22	10	14	18	19	29.31	24.72	9.51	35.5	38.2	30.19	6.07	5.07	6.58	24.87	6.23	18.35	3.4	1.21	0.94	1.63	1.41	1.15
scf000247_31804	scf000247_31804	5	1	2	0	1	1	0	0	0	0	0	0	0	0	0	0	0	0	0	0.03	0.07	0	0.03	0.05	0	0	0	0	0	0	0	0	0	0	0	0	0
scf000247_31806	scf000247_31806	194	7	15	1	16	1	3	3	20	1	59	33	4	1	12	0	5	7	6	0.24	0.55	0.04	0.53	0.05	0.12	0.2	1.56	0.06	3.44	1.89	0.32	0.09	0.66	0	0.58	0.55	0.36
scf000247_31809	scf000247_31809	14	1	9	1	0	1	0	0	0	0	0	1	1	0	0	0	0	0	0	0.03	0.33	0.04	0	0.05	0	0	0	0	0	0.06	0.08	0	0	0	0	0	0
scf000247_31815	scf000247_31815	492829	3178	7547	3743	3685	2503	4711	74503	42391	65029	89428	52125	62963	7962	24348	9538	18851	11498	8826	109.47	276.84	141.84	121.91	121.79	194	5083.39	3305.31	3786.75	5221.24	2980.84	5024.12	751.93	1335.8	898.51	2194.95	898.84	532.36
scf000247_31817	scf000247_31817	110450	621	1412	845	939	777	1327	17377	10043	13318	19706	10978	13998	3305	4702	2123	3282	3061	2636	21.39	51.8	32.02	31.06	37.81	54.65	1185.64	783.07	775.53	1150.53	627.79	1116.97	312.12	257.97	199.99	382.15	239.29	159
scf000247_31819	scf000247_31819	433370	5041	15394	6373	9699	6091	15943	57314	33495	42314	71937	43674	41424	10091	23114	7850	20246	13974	9396	173.64	564.69	241.51	320.86	296.38	656.55	3910.57	2611.67	2464.02	4200.03	2497.55	3305.42	953	1268.1	739.49	2357.38	1092.4	566.74
scf000247_31835	scf000247_31835	8931	928	2348	1017	1154	612	1733	157	113	152	234	184	134	7	44	19	34	23	38	31.97	86.13	38.54	38.18	29.78	71.37	10.71	8.81	8.85	13.66	10.52	10.69	0.66	2.41	1.79	3.96	1.8	2.29
scf000247_31837	scf000247_31837	266398	15349	71472	29138	36021	14905	59017	6574	3180	6462	7019	4583	4050	618	2684	808	2286	1202	1030	528.7	2621.79	1104.19	1191.65	725.26	2430.37	448.55	247.95	376.29	409.8	262.08	323.17	58.36	147.25	76.12	266.18	93.97	62.13
scf000247_31843	scf000247_31843	20	0	2	1	2	0	0	0	2	5	0	5	0	0	1	0	1	0	1	0	0.07	0.04	0.07	0	0	0	0.16	0.29	0	0.29	0	0	0.05	0	0.12	0	0.06
scf000247_31849	scf000247_31849	20	6	2	6	2	2	2	0	0	0	0	0	0	0	0	0	0	0	0	0.21	0.07	0.23	0.07	0.1	0.08	0	0	0	0	0	0	0	0	0	0	0	0
scf000248_37570	scf000248_37570	167	1	6	14	3	7	30	12	4	19	38	4	17	2	4	2	0	1	3	0.03	0.22	0.53	0.1	0.34	1.24	0.82	0.31	1.11	2.22	0.23	1.36	0.19	0.22	0.19	0	0.08	0.18
scf000248_37581	scf000248_37581	5	0	4	0	0	0	0	0	1	0	0	0	0	0	0	0	0	0	0	0	0.15	0	0	0	0	0	0.08	0	0	0	0	0	0	0	0	0	0
scf000248_37583	scf000248_37583	38	5	11	6	6	3	3	1	0	1	2	0	0	0	0	0	0	0	0	0.17	0.4	0.23	0.2	0.15	0.12	0.07	0	0.06	0.12	0	0	0	0	0	0	0	0
scf000248_37631	scf000248_37631	41	0	11	4	0	0	1	0	13	1	4	0	2	2	2	0	1	0	0	0	0.4	0.15	0	0	0.04	0	1.01	0.06	0.23	0	0.16	0.19	0.11	0	0.12	0	0
scf000248_37667	scf000248_37667	8	0	0	0	1	0	0	0	0	1	0	1	0	1	2	2	0	0	0	0	0	0	0.03	0	0	0	0	0.06	0	0.06	0	0.09	0.11	0.19	0	0	0
scf000248_37672	scf000248_37672	175	46	12	13	29	36	37	1	0	0	0	0	0	0	0	0	1	0	0	1.58	0.44	0.49	0.96	1.75	1.52	0.07	0	0	0	0	0	0	0	0	0.12	0	0
scf000248_37690	scf000248_37690	14	0	0	0	0	0	0	0	0	0	0	0	0	0	4	2	2	1	5	0	0	0	0	0	0	0	0	0	0	0	0	0	0.22	0.19	0.23	0.08	0.3
scf000251_24257	scf000251_24257	198	18	23	27	0	1	45	11	10	5	23	0	28	0	2	1	4	0	0	0.62	0.84	1.02	0	0.05	1.85	0.75	0.78	0.29	1.34	0	2.23	0	0.11	0.09	0.47	0	0
scf000251_24267	scf000251_24267	12	1	1	4	1	2	0	0	0	1	0	0	0	0	0	1	1	0	0	0.03	0.04	0.15	0.03	0.1	0	0	0	0.06	0	0	0	0	0	0.09	0.12	0	0
scf000251_24273	scf000251_24273	25	11	1	0	6	5	2	0	0	0	0	0	0	0	0	0	0	0	0	0.38	0.04	0	0.2	0.24	0.08	0	0	0	0	0	0	0	0	0	0	0	0
scf000251_24277	scf000251_24277	25	6	0	0	0	0	1	0	0	0	10	0	5	0	0	0	2	0	1	0.21	0	0	0	0	0.04	0	0	0	0.58	0	0.4	0	0	0	0.23	0	0.06
scf000251_24292	scf000251_24292	5	0	0	1	2	0	0	0	0	0	0	0	0	0	0	0	2	0	0	0	0	0.04	0.07	0	0	0	0	0	0	0	0	0	0	0	0.23	0	0
scf000251_24296	scf000251_24296	19	0	0	0	0	1	0	0	0	0	0	0	0	14	0	1	2	0	1	0	0	0	0	0.05	0	0	0	0	0	0	0	1.32	0	0.09	0.23	0	0.06
scf000251_24298	scf000251_24298	36	9	5	7	12	1	0	0	0	0	0	0	0	0	1	0	0	1	0	0.31	0.18	0.27	0.4	0.05	0	0	0	0	0	0	0	0	0.05	0	0	0.08	0
scf000252_22165	scf000252_22165	85	6	16	3	11	9	9	3	2	4	0	9	6	0	5	0	1	0	1	0.21	0.59	0.11	0.36	0.44	0.37	0.2	0.16	0.23	0	0.51	0.48	0	0.27	0	0.12	0	0.06
scf000252_22176	scf000252_22176	4	3	1	0	0	0	0	0	0	0	0	0	0	0	0	0	0	0	0	0.1	0.04	0	0	0	0	0	0	0	0	0	0	0	0	0	0	0	0
scf000252_22201	scf000252_22201	4	3	1	0	0	0	0	0	0	0	0	0	0	0	0	0	0	0	0	0.1	0.04	0	0	0	0	0	0	0	0	0	0	0	0	0	0	0	0
scf000252_22206	scf000252_22206	8	0	0	0	0	0	1	0	0	0	6	0	0	0	1	0	0	0	0	0	0	0	0	0	0.04	0	0	0	0.35	0	0	0	0.05	0	0	0	0
scf000253_40766	scf000253_40766	96	0	0	7	2	0	0	58	0	15	0	0	0	8	0	6	0	0	0	0	0	0.27	0.07	0	0	3.96	0	0.87	0	0	0	0.76	0	0.57	0	0	0
scf000254_3243	scf000254_3243	5	0	0	0	1	1	2	0	0	0	0	1	0	0	0	0	0	0	0	0	0	0	0.03	0.05	0.08	0	0	0	0	0.06	0	0	0	0	0	0	0
scf000254_3245	scf000254_3245	243	12	20	7	17	3	11	19	14	26	25	32	17	1	13	5	4	9	8	0.41	0.73	0.27	0.56	0.15	0.45	1.3	1.09	1.51	1.46	1.83	1.36	0.09	0.71	0.47	0.47	0.7	0.48
scf000254_3246	scf000254_3246	252	12	22	5	16	4	10	22	16	28	29	35	18	1	12	4	4	8	6	0.41	0.81	0.19	0.53	0.19	0.41	1.5	1.25	1.63	1.69	2	1.44	0.09	0.66	0.38	0.47	0.63	0.36
scf000255_5641	scf000255_5641	40	6	13	6	1	4	4	2	0	0	0	0	0	0	0	0	1	1	2	0.21	0.48	0.23	0.03	0.19	0.16	0.14	0	0	0	0	0	0	0	0	0.12	0.08	0.12
scf000256_5119	scf000256_5119	40	0	1	0	0	0	0	1	12	0	2	24	0	0	0	0	0	0	0	0	0.04	0	0	0	0	0.07	0.94	0	0.12	1.37	0	0	0	0	0	0	0
scf000256_5121	scf000256_5121	23	5	2	6	1	2	1	3	1	0	0	2	0	0	0	0	0	0	0	0.17	0.07	0.23	0.03	0.1	0.04	0.2	0.08	0	0	0.11	0	0	0	0	0	0	0
scf000257_20143	scf000257_20143	15	1	3	1	0	1	2	0	2	2	0	1	0	0	0	1	0	1	0	0.03	0.11	0.04	0	0.05	0.08	0	0.16	0.12	0	0.06	0	0	0	0.09	0	0.08	0
scf000257_20175	scf000257_20175	186327	33038	34855	28637	34886	27246	25874	281	199	198	301	215	186	35	82	54	159	38	43	1138	1278.58	1085.21	1154.1	1325.76	1065.51	19.17	15.52	11.53	17.57	12.3	14.84	3.31	4.5	5.09	18.51	2.97	2.59
scf000257_20177	scf000257_20177	186327	33038	34855	28637	34886	27246	25874	281	199	198	301	215	186	35	82	54	159	38	43	1138	1278.58	1085.21	1154.1	1325.76	1065.51	19.17	15.52	11.53	17.57	12.3	14.84	3.31	4.5	5.09	18.51	2.97	2.59
scf000257_20186	scf000257_20186	83	2	0	1	7	1	3	22	3	10	14	11	4	1	3	1	0	0	0	0.07	0	0.04	0.23	0.05	0.12	1.5	0.23	0.58	0.82	0.63	0.32	0.09	0.16	0.09	0	0	0
scf000257_20191	scf000257_20191	23	9	5	1	0	2	0	1	4	0	0	0	0	0	1	0	0	0	0	0.31	0.18	0.04	0	0.1	0	0.07	0.31	0	0	0	0	0	0.05	0	0	0	0
scf000257_20198	scf000257_20198	1738	98	213	85	184	67	261	63	73	74	75	118	79	19	114	14	39	84	78	3.38	7.81	3.22	6.09	3.26	10.75	4.3	5.69	4.31	4.38	6.75	6.3	1.79	6.25	1.32	4.54	6.57	4.7
scf000258_20327	scf000258_20327	30	3	0	0	1	1	0	0	4	5	11	3	0	0	0	0	0	2	0	0.1	0	0	0.03	0.05	0	0	0.31	0.29	0.64	0.17	0	0	0	0	0	0.16	0
scf000258_20336	scf000258_20336	12	0	0	5	0	0	0	0	0	6	0	0	0	0	0	1	0	0	0	0	0	0.19	0	0	0	0	0	0.35	0	0	0	0	0	0.09	0	0	0
scf000258_20352	scf000258_20352	50	15	4	6	3	4	2	5	1	5	3	0	0	0	0	1	0	0	1	0.52	0.15	0.23	0.1	0.19	0.08	0.34	0.08	0.29	0.18	0	0	0	0	0.09	0	0	0.06
scf000258_20356	scf000258_20356	30	3	0	0	1	1	0	0	4	5	11	3	0	0	0	0	0	2	0	0.1	0	0	0.03	0.05	0	0	0.31	0.29	0.64	0.17	0	0	0	0	0	0.16	0
scf000258_20371	scf000258_20371	1036	146	164	171	72	35	60	65	45	98	34	31	16	10	37	26	9	7	10	5.03	6.02	6.48	2.38	1.7	2.47	4.43	3.51	5.71	1.99	1.77	1.28	0.94	2.03	2.45	1.05	0.55	0.6
scf000259_16636	scf000259_16636	1233	131	7	101	12	56	441	59	1	51	132	7	132	8	1	15	19	2	58	4.51	0.26	3.83	0.4	2.72	18.16	4.03	0.08	2.97	7.71	0.4	10.53	0.76	0.05	1.41	2.21	0.16	3.5
scf000259_16637	scf000259_16637	91	3	5	4	4	4	4	7	7	10	12	10	5	2	1	0	3	8	2	0.1	0.18	0.15	0.13	0.19	0.16	0.48	0.55	0.58	0.7	0.57	0.4	0.19	0.05	0	0.35	0.63	0.12
scf000259_16639	scf000259_16639	26	0	6	3	2	2	3	2	0	3	0	2	2	0	0	0	0	0	1	0	0.22	0.11	0.07	0.1	0.12	0.14	0	0.17	0	0.11	0.16	0	0	0	0	0	0.06
scf000259_16670	scf000259_16670	127	4	3	4	4	2	3	17	10	17	7	8	7	12	6	4	0	5	14	0.14	0.11	0.15	0.13	0.1	0.12	1.16	0.78	0.99	0.41	0.46	0.56	1.13	0.33	0.38	0	0.39	0.84
scf000260_12856	scf000260_12856	516	13	13	14	114	76	13	18	12	18	24	74	30	14	20	10	16	23	14	0.45	0.48	0.53	3.77	3.7	0.54	1.23	0.94	1.05	1.4	4.23	2.39	1.32	1.1	0.94	1.86	1.8	0.84
scf000260_12872	scf000260_12872	10	3	2	0	0	3	0	0	0	0	0	1	0	0	1	0	0	0	0	0.1	0.07	0	0	0.15	0	0	0	0	0	0.06	0	0	0.05	0	0	0	0
scf000260_12873	scf000260_12873	597	90	54	114	58	92	90	0	0	1	53	2	27	16	0	0	0	0	0	3.1	1.98	4.32	1.92	4.48	3.71	0	0	0.06	3.09	0.11	2.15	1.51	0	0	0	0	0
scf000260_12890	scf000260_12890	20	1	0	1	4	1	0	0	0	0	0	7	1	0	0	0	0	4	1	0.03	0	0.04	0.13	0.05	0	0	0	0	0	0.4	0.08	0	0	0	0	0.31	0.06
scf000261_831	scf000261_831	11	2	1	1	3	1	1	1	0	0	1	0	0	0	0	0	0	0	0	0.07	0.04	0.04	0.1	0.05	0.04	0.07	0	0	0.06	0	0	0	0	0	0	0	0
scf000261_849	scf000261_849	14	5	3	0	2	1	2	0	0	0	0	0	0	0	1	0	0	0	0	0.17	0.11	0	0.07	0.05	0.08	0	0	0	0	0	0	0	0.05	0	0	0	0
scf000261_865	scf000261_865	7	1	0	1	0	2	0	1	0	1	1	0	0	0	0	0	0	0	0	0.03	0	0.04	0	0.1	0	0.07	0	0.06	0.06	0	0	0	0	0	0	0	0
scf000261_873	scf000261_873	10	0	2	1	2	0	0	0	1	0	1	3	0	0	0	0	0	0	0	0	0.07	0.04	0.07	0	0	0	0.08	0	0.06	0.17	0	0	0	0	0	0	0
scf000261_884	scf000261_884	27	0	1	1	0	1	0	6	4	1	4	5	3	0	0	0	0	0	1	0	0.04	0.04	0	0.05	0	0.41	0.31	0.06	0.23	0.29	0.24	0	0	0	0	0	0.06
scf000261_890	scf000261_890	9	1	0	1	0	0	0	2	0	0	1	1	2	0	1	0	0	0	0	0.03	0	0.04	0	0	0	0.14	0	0	0.06	0.06	0.16	0	0.05	0	0	0	0
scf000261_897	scf000261_897	36	1	0	0	0	4	6	0	0	0	20	0	4	0	0	0	0	0	1	0.03	0	0	0	0.19	0.25	0	0	0	1.17	0	0.32	0	0	0	0	0	0.06
scf000261_900	scf000261_900	34	0	0	0	0	0	0	0	0	0	0	0	0	11	0	0	17	5	1	0	0	0	0	0	0	0	0	0	0	0	0	1.04	0	0	1.98	0.39	0.06
scf000261_902	scf000261_902	45	0	1	1	4	2	0	6	0	1	12	12	1	2	0	0	1	2	0	0	0.04	0.04	0.13	0.1	0	0.41	0	0.06	0.7	0.69	0.08	0.19	0	0	0.12	0.16	0
scf000261_909	scf000261_909	14	5	1	0	0	2	4	0	0	0	1	0	0	0	0	0	0	0	1	0.17	0.04	0	0	0.1	0.16	0	0	0	0.06	0	0	0	0	0	0	0	0.06
scf000261_910	scf000261_910	13	5	0	0	0	2	4	0	0	0	1	0	0	0	0	0	0	0	1	0.17	0	0	0	0.1	0.16	0	0	0	0.06	0	0	0	0	0	0	0	0.06
scf000261_931	scf000261_931	175683	4640	7775	5594	6656	3931	7263	10141	19148	13007	33881	24574	8035	4769	8974	3229	3623	6468	3975	159.83	285.21	211.99	220.19	191.28	299.1	691.93	1493.01	757.42	1978.14	1405.3	641.15	450.39	492.34	304.18	421.85	505.63	239.76
scf000261_933	scf000261_933	108949	3522	5209	4113	5077	2722	5349	6506	12326	7733	16244	16817	5166	3084	5427	1715	1710	3730	2499	121.32	191.08	155.86	167.96	132.45	220.28	443.91	961.08	450.31	948.4	961.7	412.22	291.25	297.74	161.56	199.11	291.59	150.73
scf000262_36114	scf000262_36114	69	5	6	11	7	4	3	2	2	5	3	4	2	4	6	3	0	0	2	0.17	0.22	0.42	0.23	0.19	0.12	0.14	0.16	0.29	0.18	0.23	0.16	0.38	0.33	0.28	0	0	0.12
scf000262_36116	scf000262_36116	623	14	32	15	10	12	15	118	35	53	76	34	37	44	32	18	25	14	39	0.48	1.17	0.57	0.33	0.58	0.62	8.05	2.73	3.09	4.44	1.94	2.95	4.16	1.76	1.7	2.91	1.09	2.35
scf000262_36126	scf000262_36126	245	18	19	38	16	12	27	13	7	24	7	13	14	2	6	12	9	4	4	0.62	0.7	1.44	0.53	0.58	1.11	0.89	0.55	1.4	0.41	0.74	1.12	0.19	0.33	1.13	1.05	0.31	0.24
scf000262_36128	scf000262_36128	61	5	16	4	5	2	6	1	1	1	3	2	1	0	5	1	0	7	1	0.17	0.59	0.15	0.17	0.1	0.25	0.07	0.08	0.06	0.18	0.11	0.08	0	0.27	0.09	0	0.55	0.06
scf000262_36133	scf000262_36133	24	0	2	0	1	2	1	1	3	2	4	1	5	0	2	0	0	0	0	0	0.07	0	0.03	0.1	0.04	0.07	0.23	0.12	0.23	0.06	0.4	0	0.11	0	0	0	0
scf000262_36159	scf000262_36159	244	18	19	38	16	12	27	11	7	24	7	13	14	2	6	13	9	4	4	0.62	0.7	1.44	0.53	0.58	1.11	0.75	0.55	1.4	0.41	0.74	1.12	0.19	0.33	1.22	1.05	0.31	0.24
scf000263_20889	scf000263_20889	21	6	0	0	0	1	9	3	0	0	0	0	2	0	0	0	0	0	0	0.21	0	0	0	0.05	0.37	0.2	0	0	0	0	0.16	0	0	0	0	0	0
scf000263_20896	scf000263_20896	12	0	0	4	2	6	0	0	0	0	0	0	0	0	0	0	0	0	0	0	0	0.15	0.07	0.29	0	0	0	0	0	0	0	0	0	0	0	0	0
scf000263_20901	scf000263_20901	15	1	0	6	0	0	4	0	0	3	0	0	1	0	0	0	0	0	0	0.03	0	0.23	0	0	0.16	0	0	0.17	0	0	0.08	0	0	0	0	0	0
scf000263_20915	scf000263_20915	107	31	0	64	1	1	0	6	0	4	0	0	0	0	0	0	0	0	0	1.07	0	2.43	0.03	0.05	0	0.41	0	0.23	0	0	0	0	0	0	0	0	0
scf000264_7236	scf000264_7236	23	0	7	6	1	0	3	2	0	1	2	0	1	0	0	0	0	0	0	0	0.26	0.23	0.03	0	0.12	0.14	0	0.06	0.12	0	0.08	0	0	0	0	0	0
scf000266_9477	scf000266_9477	10	0	1	0	0	1	1	0	0	4	1	0	2	0	0	0	0	0	0	0	0.04	0	0	0.05	0.04	0	0	0.23	0.06	0	0.16	0	0	0	0	0	0
scf000267_5438	scf000267_5438	21	2	4	1	0	1	3	2	0	1	2	1	1	0	1	0	1	0	1	0.07	0.15	0.04	0	0.05	0.12	0.14	0	0.06	0.12	0.06	0.08	0	0.05	0	0.12	0	0.06
scf000267_5440	scf000267_5440	6	0	0	0	0	0	1	1	0	0	2	0	0	0	0	0	2	0	0	0	0	0	0	0	0.04	0.07	0	0	0.12	0	0	0	0	0	0.23	0	0
scf000267_5441	scf000267_5441	24	0	4	3	0	0	2	1	1	2	5	1	2	2	0	0	1	0	0	0	0.15	0.11	0	0	0.08	0.07	0.08	0.12	0.29	0.06	0.16	0.19	0	0	0.12	0	0
scf000267_5459	scf000267_5459	49	5	5	3	6	5	6	0	1	2	7	6	1	0	0	0	1	1	0	0.17	0.18	0.11	0.2	0.24	0.25	0	0.08	0.12	0.41	0.34	0.08	0	0	0	0.12	0.08	0
scf000267_5462	scf000267_5462	65	13	8	4	5	6	7	2	2	1	12	1	0	0	0	0	3	1	0	0.45	0.29	0.15	0.17	0.29	0.29	0.14	0.16	0.06	0.7	0.06	0	0	0	0	0.35	0.08	0
scf000267_5466	scf000267_5466	22	5	2	5	1	8	0	0	0	1	0	0	0	0	0	0	0	0	0	0.17	0.07	0.19	0.03	0.39	0	0	0	0.06	0	0	0	0	0	0	0	0	0
scf000267_5489	scf000267_5489	110	12	0	5	15	14	1	1	0	5	32	11	1	0	0	2	5	6	0	0.41	0	0.19	0.5	0.68	0.04	0.07	0	0.29	1.87	0.63	0.08	0	0	0.19	0.58	0.47	0
scf000267_5491	scf000267_5491	6	0	0	0	0	0	1	1	0	0	2	0	0	0	0	0	2	0	0	0	0	0	0	0	0.04	0.07	0	0	0.12	0	0	0	0	0	0.23	0	0
scf000267_5506	scf000267_5506	17	0	0	0	0	0	0	2	1	7	6	0	1	0	0	0	0	0	0	0	0	0	0	0	0	0.14	0.08	0.41	0.35	0	0.08	0	0	0	0	0	0
scf000267_5507	scf000267_5507	10155	45	197	2606	2303	104	4769	15	9	11	34	15	9	6	4	4	11	7	6	1.55	7.23	98.76	76.19	5.06	196.39	1.02	0.7	0.64	1.99	0.86	0.72	0.57	0.22	0.38	1.28	0.55	0.36
scf000268_38798	scf000268_38798	13	0	1	1	4	0	2	0	0	1	0	2	0	0	0	0	1	1	0	0	0.04	0.04	0.13	0	0.08	0	0	0.06	0	0.11	0	0	0	0	0.12	0.08	0
scf000268_38804	scf000268_38804	2984	90	1910	116	34	10	97	99	55	384	94	64	21	6	0	1	1	1	1	3.1	70.06	4.4	1.12	0.49	3.99	6.75	4.29	22.36	5.49	3.66	1.68	0.57	0	0.09	0.12	0.08	0.06
scf000269_39956	scf000269_39956	77	0	0	0	0	1	0	0	0	0	0	2	0	6	0	0	21	42	5	0	0	0	0	0.05	0	0	0	0	0	0.11	0	0.57	0	0	2.45	3.28	0.3
scf000269_39972	scf000269_39972	83	0	0	0	0	0	0	0	0	0	0	0	1	43	0	1	12	25	1	0	0	0	0	0	0	0	0	0	0	0	0.08	4.06	0	0.09	1.4	1.95	0.06
scf000270_34967	scf000270_34967	90	11	12	5	15	1	2	10	7	2	8	4	7	0	3	0	0	1	2	0.38	0.44	0.19	0.5	0.05	0.08	0.68	0.55	0.12	0.47	0.23	0.56	0	0.16	0	0	0.08	0.12
scf000271_13711	scf000271_13711	80	0	0	0	1	12	0	48	6	6	0	2	1	4	0	0	0	0	0	0	0	0	0.03	0.58	0	3.28	0.47	0.35	0	0.11	0.08	0.38	0	0	0	0	0
scf000271_13728	scf000271_13728	103	12	7	24	4	12	17	0	0	2	4	0	1	1	1	8	4	2	4	0.41	0.26	0.91	0.13	0.58	0.7	0	0	0.12	0.23	0	0.08	0.09	0.05	0.75	0.47	0.16	0.24
scf000271_13729	scf000271_13729	20	2	9	2	2	0	0	1	0	0	0	1	1	0	2	0	0	0	0	0.07	0.33	0.08	0.07	0	0	0.07	0	0	0	0.06	0.08	0	0.11	0	0	0	0
scf000271_13730	scf000271_13730	19	2	9	2	2	0	0	1	0	0	0	1	0	0	2	0	0	0	0	0.07	0.33	0.08	0.07	0	0	0.07	0	0	0	0.06	0	0	0.11	0	0	0	0
scf000272_20944	scf000272_20944	44	28	4	3	1	1	2	3	0	0	1	0	0	1	0	0	0	0	0	0.96	0.15	0.11	0.03	0.05	0.08	0.2	0	0	0.06	0	0	0.09	0	0	0	0	0
scf000272_20995	scf000272_20995	110	12	20	10	4	9	3	2	7	9	11	8	2	2	6	0	2	2	1	0.41	0.73	0.38	0.13	0.44	0.12	0.14	0.55	0.52	0.64	0.46	0.16	0.19	0.33	0	0.23	0.16	0.06
scf000273_37807	scf000273_37807	21	1	3	2	5	1	0	1	3	0	2	1	0	0	1	0	0	1	0	0.03	0.11	0.08	0.17	0.05	0	0.07	0.23	0	0.12	0.06	0	0	0.05	0	0	0.08	0
scf000273_37817	scf000273_37817	20	0	0	0	0	0	0	0	0	0	0	0	0	9	0	11	0	0	0	0	0	0	0	0	0	0	0	0	0	0	0	0.85	0	1.04	0	0	0
scf000274_31260	scf000274_31260	71	9	0	6	7	5	5	2	0	1	9	2	4	3	6	2	5	3	2	0.31	0	0.23	0.23	0.24	0.21	0.14	0	0.06	0.53	0.11	0.32	0.28	0.33	0.19	0.58	0.23	0.12
scf000274_31269	scf000274_31269	64	26	1	14	9	14	0	0	0	0	0	0	0	0	0	0	0	0	0	0.9	0.04	0.53	0.3	0.68	0	0	0	0	0	0	0	0	0	0	0	0	0
scf000275_1961	scf000275_1961	21	11	0	4	0	1	1	3	0	1	0	0	0	0	0	0	0	0	0	0.38	0	0.15	0	0.05	0.04	0.2	0	0.06	0	0	0	0	0	0	0	0	0
scf000275_1978	scf000275_1978	13	1	7	0	3	1	0	0	0	0	0	1	0	0	0	0	0	0	0	0.03	0.26	0	0.1	0.05	0	0	0	0	0	0.06	0	0	0	0	0	0	0
scf000277_21231	scf000277_21231	11	2	4	0	0	1	0	0	0	2	1	0	1	0	0	0	0	0	0	0.07	0.15	0	0	0.05	0	0	0	0.12	0.06	0	0.08	0	0	0	0	0	0
scf000277_21242	scf000277_21242	49	8	3	11	6	6	0	0	1	4	1	2	0	0	0	1	3	2	1	0.28	0.11	0.42	0.2	0.29	0	0	0.08	0.23	0.06	0.11	0	0	0	0.09	0.35	0.16	0.06
scf000278_7980	scf000278_7980	790	7	60	25	21	0	1	109	299	89	17	61	10	5	74	0	3	8	1	0.24	2.2	0.95	0.69	0	0.04	7.44	23.31	5.18	0.99	3.49	0.8	0.47	4.06	0	0.35	0.63	0.06
scf000278_7988	scf000278_7988	419	6	21	25	53	20	3	38	23	62	10	129	2	2	11	3	0	11	0	0.21	0.77	0.95	1.75	0.97	0.12	2.59	1.79	3.61	0.58	7.38	0.16	0.19	0.6	0.28	0	0.86	0
scf000278_7992	scf000278_7992	10	0	0	1	0	0	0	3	0	6	0	0	0	0	0	0	0	0	0	0	0	0.04	0	0	0	0.2	0	0.35	0	0	0	0	0	0	0	0	0
scf000279_4594	scf000279_4594	11	1	3	0	2	1	0	1	0	0	1	1	0	0	0	0	0	1	0	0.03	0.11	0	0.07	0.05	0	0.07	0	0	0.06	0.06	0	0	0	0	0	0.08	0
scf000280_40503	scf000280_40503	5959	1014	918	479	950	637	685	97	149	91	183	210	137	26	109	38	91	70	75	34.93	33.67	18.15	31.43	31	28.21	6.62	11.62	5.3	10.68	12.01	10.93	2.46	5.98	3.58	10.6	5.47	4.52
scf000280_40513	scf000280_40513	211	57	44	23	23	15	21	3	1	3	13	1	1	2	1	1	1	0	1	1.96	1.61	0.87	0.76	0.73	0.86	0.2	0.08	0.17	0.76	0.06	0.08	0.19	0.05	0.09	0.12	0	0.06
scf000280_40516	scf000280_40516	10	2	1	1	1	1	4	0	0	0	0	0	0	0	0	0	0	0	0	0.07	0.04	0.04	0.03	0.05	0.16	0	0	0	0	0	0	0	0	0	0	0	0
scf000280_40524	scf000280_40524	17	1	1	0	1	0	4	0	0	0	4	0	2	0	0	0	0	1	3	0.03	0.04	0	0.03	0	0.16	0	0	0	0.23	0	0.16	0	0	0	0	0.08	0.18
scf000280_40552	scf000280_40552	36	1	2	0	2	2	1	1	4	3	0	8	5	0	4	0	1	2	0	0.03	0.07	0	0.07	0.1	0.04	0.07	0.31	0.17	0	0.46	0.4	0	0.22	0	0.12	0.16	0
scf000281_3897	scf000281_3897	46	0	0	0	0	2	0	2	0	6	1	11	11	4	2	0	4	1	2	0	0	0	0	0.1	0	0.14	0	0.35	0.06	0.63	0.88	0.38	0.11	0	0.47	0.08	0.12
scf000282_7599	scf000282_7599	94	1	3	6	9	2	18	5	5	4	4	19	0	1	8	2	0	4	3	0.03	0.11	0.23	0.3	0.1	0.74	0.34	0.39	0.23	0.23	1.09	0	0.09	0.44	0.19	0	0.31	0.18
scf000282_7610	scf000282_7610	74	23	2	12	21	14	1	1	0	0	0	0	0	0	0	0	0	0	0	0.79	0.07	0.45	0.69	0.68	0.04	0.07	0	0	0	0	0	0	0	0	0	0	0
scf000282_7613	scf000282_7613	82	45	1	1	8	15	1	1	0	1	4	0	0	1	2	0	2	0	0	1.55	0.04	0.04	0.26	0.73	0.04	0.07	0	0.06	0.23	0	0	0.09	0.11	0	0.23	0	0
scf000282_7627	scf000282_7627	53	3	0	1	15	15	0	0	2	1	3	7	1	0	2	0	0	3	0	0.1	0	0.04	0.5	0.73	0	0	0.16	0.06	0.18	0.4	0.08	0	0.11	0	0	0.23	0
scf000282_7630	scf000282_7630	153	22	3	13	10	60	6	1	7	0	2	13	5	1	3	2	0	1	4	0.76	0.11	0.49	0.33	2.92	0.25	0.07	0.55	0	0.12	0.74	0.4	0.09	0.16	0.19	0	0.08	0.24
scf000283_34801	scf000283_34801	8	0	0	0	0	0	0	0	1	1	0	1	4	0	0	0	0	0	1	0	0	0	0	0	0	0	0.08	0.06	0	0.06	0.32	0	0	0	0	0	0.06
scf000283_34808	scf000283_34808	41	2	4	1	4	3	6	4	3	2	6	3	2	0	0	0	0	0	1	0.07	0.15	0.04	0.13	0.15	0.25	0.27	0.23	0.12	0.35	0.17	0.16	0	0	0	0	0	0.06
scf000283_34824	scf000283_34824	192	25	23	7	71	47	16	1	2	0	0	0	0	0	0	0	0	0	0	0.86	0.84	0.27	2.35	2.29	0.66	0.07	0.16	0	0	0	0	0	0	0	0	0	0
scf000284_17330	scf000284_17330	15	0	2	0	0	0	0	1	1	2	2	3	0	0	0	0	3	1	0	0	0.07	0	0	0	0	0.07	0.08	0.12	0.12	0.17	0	0	0	0	0.35	0.08	0
scf000284_17332	scf000284_17332	15	0	0	0	0	0	0	1	3	0	1	5	4	1	0	0	0	0	0	0	0	0	0	0	0	0.07	0.23	0	0.06	0.29	0.32	0.09	0	0	0	0	0
scf000284_17359	scf000284_17359	12	0	0	0	0	3	0	0	3	3	1	0	0	0	1	0	0	1	0	0	0	0	0	0.15	0	0	0.23	0.17	0.06	0	0	0	0.05	0	0	0.08	0
scf000285_3368	scf000285_3368	98	0	7	1	4	23	10	3	10	2	20	10	5	0	0	0	0	2	1	0	0.26	0.04	0.13	1.12	0.41	0.2	0.78	0.12	1.17	0.57	0.4	0	0	0	0	0.16	0.06
scf000286_10289	scf000286_10289	10	1	0	1	3	0	3	0	0	0	0	0	1	0	0	0	0	1	0	0.03	0	0.04	0.1	0	0.12	0	0	0	0	0	0.08	0	0	0	0	0.08	0
scf000287_2687	scf000287_2687	565313	184382	18533	76517	112265	123820	48811	177	199	144	91	58	52	17	15	17	188	7	20	6351.07	679.84	2899.63	3713.96	6024.96	2010.08	12.08	15.52	8.39	5.31	3.32	4.15	1.61	0.82	1.6	21.89	0.55	1.21
scf000287_2694	scf000287_2694	34	8	2	5	16	0	0	0	0	0	0	1	0	0	0	0	0	1	1	0.28	0.07	0.19	0.53	0	0	0	0	0	0	0.06	0	0	0	0	0	0.08	0.06
scf000288_31720	scf000288_31720	21	0	2	1	5	12	1	0	0	0	0	0	0	0	0	0	0	0	0	0	0.07	0.04	0.17	0.58	0.04	0	0	0	0	0	0	0	0	0	0	0	0
scf000288_31727	scf000288_31727	6	0	0	0	0	0	1	1	1	0	1	1	0	0	1	0	0	0	0	0	0	0	0	0	0.04	0.07	0.08	0	0.06	0.06	0	0	0.05	0	0	0	0
scf000288_31742	scf000288_31742	41	5	5	4	4	3	4	0	1	2	2	3	0	0	4	1	1	2	0	0.17	0.18	0.15	0.13	0.15	0.16	0	0.08	0.12	0.12	0.17	0	0	0.22	0.09	0.12	0.16	0
scf000289_36315	scf000289_36315	63	1	1	0	0	2	0	4	4	6	0	9	5	3	7	3	4	8	6	0.03	0.04	0	0	0.1	0	0.27	0.31	0.35	0	0.51	0.4	0.28	0.38	0.28	0.47	0.63	0.36
scf000289_36319	scf000289_36319	48	0	0	0	1	0	0	4	1	2	2	7	2	0	19	1	1	4	4	0	0	0	0.03	0	0	0.27	0.08	0.12	0.12	0.4	0.16	0	1.04	0.09	0.12	0.31	0.24
scf000289_36330	scf000289_36330	39	2	10	3	4	12	8	0	0	0	0	0	0	0	0	0	0	0	0	0.07	0.37	0.11	0.13	0.58	0.33	0	0	0	0	0	0	0	0	0	0	0	0
scf000290_27215	scf000290_27215	256	11	18	10	5	10	27	18	20	17	47	18	36	0	4	3	9	1	2	0.38	0.66	0.38	0.17	0.49	1.11	1.23	1.56	0.99	2.74	1.03	2.87	0	0.22	0.28	1.05	0.08	0.12
scf000290_27228	scf000290_27228	30	3	9	6	0	0	1	2	0	3	5	0	0	0	0	0	1	0	0	0.1	0.33	0.23	0	0	0.04	0.14	0	0.17	0.29	0	0	0	0	0	0.12	0	0
scf000290_27239	scf000290_27239	5	0	0	0	1	0	0	0	1	0	2	0	1	0	0	0	0	0	0	0	0	0	0.03	0	0	0	0.08	0	0.12	0	0.08	0	0	0	0	0	0
scf000292_35918	scf000292_35918	25	2	1	4	0	0	4	1	6	4	0	1	0	0	1	0	0	1	0	0.07	0.04	0.15	0	0	0.16	0.07	0.47	0.23	0	0.06	0	0	0.05	0	0	0.08	0
scf000292_35940	scf000292_35940	21	8	1	1	2	1	1	1	0	0	2	1	1	0	0	0	2	0	0	0.28	0.04	0.04	0.07	0.05	0.04	0.07	0	0	0.12	0.06	0.08	0	0	0	0.23	0	0
scf000293_33476	scf000293_33476	10	2	3	1	2	0	1	0	0	0	1	0	0	0	0	0	0	0	0	0.07	0.11	0.04	0.07	0	0.04	0	0	0	0.06	0	0	0	0	0	0	0	0
scf000293_33478	scf000293_33478	12	0	1	8	0	0	3	0	0	0	0	0	0	0	0	0	0	0	0	0	0.04	0.3	0	0	0.12	0	0	0	0	0	0	0	0	0	0	0	0
scf000293_33480	scf000293_33480	962	85	199	169	201	165	138	1	0	0	0	0	2	0	0	0	2	0	0	2.93	7.3	6.4	6.65	8.03	5.68	0.07	0	0	0	0	0.16	0	0	0	0.23	0	0
scf000293_33492	scf000293_33492	18	0	0	3	1	2	0	0	2	0	2	3	0	2	2	0	0	1	0	0	0	0.11	0.03	0.1	0	0	0.16	0	0.12	0.17	0	0.19	0.11	0	0	0.08	0
scf000293_33496	scf000293_33496	17	0	0	0	0	0	10	0	0	0	0	0	5	0	0	0	0	0	2	0	0	0	0	0	0.41	0	0	0	0	0	0.4	0	0	0	0	0	0.12
scf000294_17599	scf000294_17599	5	1	2	1	0	0	1	0	0	0	0	0	0	0	0	0	0	0	0	0.03	0.07	0.04	0	0	0.04	0	0	0	0	0	0	0	0	0	0	0	0
scf000294_17620	scf000294_17620	300	45	28	21	63	61	6	5	12	5	11	22	1	2	9	2	2	4	1	1.55	1.03	0.8	2.08	2.97	0.25	0.34	0.94	0.29	0.64	1.26	0.08	0.19	0.49	0.19	0.23	0.31	0.06
scf000295_27723	scf000295_27723	14	0	0	4	2	5	1	0	0	0	0	0	2	0	0	0	0	0	0	0	0	0.15	0.07	0.24	0.04	0	0	0	0	0	0.16	0	0	0	0	0	0
scf000295_27725	scf000295_27725	33	2	7	7	5	0	1	1	1	0	2	1	1	1	3	0	0	0	1	0.07	0.26	0.27	0.17	0	0.04	0.07	0.08	0	0.12	0.06	0.08	0.09	0.16	0	0	0	0.06
scf000295_27744	scf000295_27744	6	0	0	0	1	0	0	2	0	0	1	0	1	0	1	0	0	0	0	0	0	0	0.03	0	0	0.14	0	0	0.06	0	0.08	0	0.05	0	0	0	0
scf000296_11209	scf000296_11209	93	13	5	12	17	23	19	0	0	0	1	0	2	0	0	0	1	0	0	0.45	0.18	0.45	0.56	1.12	0.78	0	0	0	0.06	0	0.16	0	0	0	0.12	0	0
scf000298_31043	scf000298_31043	20	1	6	0	0	2	2	2	2	0	1	1	0	0	0	1	1	0	1	0.03	0.22	0	0	0.1	0.08	0.14	0.16	0	0.06	0.06	0	0	0	0.09	0.12	0	0.06
scf000298_31057	scf000298_31057	9	0	0	0	0	2	0	0	0	4	0	0	0	0	0	0	1	2	0	0	0	0	0	0.1	0	0	0	0.23	0	0	0	0	0	0	0.12	0.16	0
scf000299_22069	scf000299_22069	17	0	1	1	1	2	0	0	0	2	3	1	2	1	1	0	1	0	1	0	0.04	0.04	0.03	0.1	0	0	0	0.12	0.18	0.06	0.16	0.09	0.05	0	0.12	0	0.06
scf000299_22087	scf000299_22087	938914	75049	114915	107243	68896	43588	100978	42446	48297	71147	46684	40201	25626	42314	24668	24941	10516	23016	28389	2585.08	4215.39	4064	2279.22	2120.95	4158.37	2896.12	3765.81	4143.01	2725.64	2298.95	2044.82	3996.14	1353.36	2349.51	1224.45	1799.25	1712.34
scf000300_27520	scf000300_27520	38	3	4	1	6	0	1	5	2	3	4	2	3	0	1	0	0	1	2	0.1	0.15	0.04	0.2	0	0.04	0.34	0.16	0.17	0.23	0.11	0.24	0	0.05	0	0	0.08	0.12
scf000300_27522	scf000300_27522	46	8	4	2	1	3	15	0	1	2	5	0	4	0	0	0	0	0	1	0.28	0.15	0.08	0.03	0.15	0.62	0	0.08	0.12	0.29	0	0.32	0	0	0	0	0	0.06
scf000300_27539	scf000300_27539	8	3	2	0	0	0	0	1	1	0	0	0	0	1	0	0	0	0	0	0.1	0.07	0	0	0	0	0.07	0.08	0	0	0	0	0.09	0	0	0	0	0
scf000301_21382	scf000301_21382	37	0	0	1	0	0	1	0	0	0	0	0	0	17	0	5	5	8	0	0	0	0.04	0	0	0.04	0	0	0	0	0	0	1.61	0	0.47	0.58	0.63	0
scf000301_21395	scf000301_21395	244	3	10	3	14	3	4	16	21	15	8	59	4	8	39	6	4	22	5	0.1	0.37	0.11	0.46	0.15	0.16	1.09	1.64	0.87	0.47	3.37	0.32	0.76	2.14	0.57	0.47	1.72	0.3
scf000302_20394	scf000302_20394	33	6	2	5	11	7	2	0	0	0	0	0	0	0	0	0	0	0	0	0.21	0.07	0.19	0.36	0.34	0.08	0	0	0	0	0	0	0	0	0	0	0	0
scf000302_20407	scf000302_20407	30	3	1	3	2	1	2	0	0	5	2	5	2	0	2	0	2	0	0	0.1	0.04	0.11	0.07	0.05	0.08	0	0	0.29	0.12	0.29	0.16	0	0.11	0	0.23	0	0
scf000303_40574	scf000303_40574	82	3	37	4	6	0	8	0	2	1	1	0	1	0	9	1	1	0	8	0.1	1.36	0.15	0.2	0	0.33	0	0.16	0.06	0.06	0	0.08	0	0.49	0.09	0.12	0	0.48
scf000304_36271	scf000304_36271	5	0	1	0	0	2	1	0	0	0	0	0	1	0	0	0	0	0	0	0	0.04	0	0	0.1	0.04	0	0	0	0	0	0.08	0	0	0	0	0	0
scf000304_36285	scf000304_36285	704	139	9	93	136	97	101	10	3	17	16	4	11	4	5	12	17	11	19	4.79	0.33	3.52	4.5	4.72	4.16	0.68	0.23	0.99	0.93	0.23	0.88	0.38	0.27	1.13	1.98	0.86	1.15
scf000304_36296	scf000304_36296	11	0	0	0	0	0	0	0	0	0	0	0	0	8	0	1	1	1	0	0	0	0	0	0	0	0	0	0	0	0	0	0.76	0	0.09	0.12	0.08	0
scf000306_3755	scf000306_3755	63	3	11	9	3	13	15	0	0	2	4	0	2	0	1	0	0	0	0	0.1	0.4	0.34	0.1	0.63	0.62	0	0	0.12	0.23	0	0.16	0	0.05	0	0	0	0
scf000307_10605	scf000307_10605	8	1	1	0	3	1	2	0	0	0	0	0	0	0	0	0	0	0	0	0.03	0.04	0	0.1	0.05	0.08	0	0	0	0	0	0	0	0	0	0	0	0
scf000307_10607	scf000307_10607	4	0	0	0	2	1	1	0	0	0	0	0	0	0	0	0	0	0	0	0	0	0	0.07	0.05	0.04	0	0	0	0	0	0	0	0	0	0	0	0
scf000307_10616	scf000307_10616	14	3	5	1	0	0	2	0	0	0	1	0	0	0	1	0	0	0	1	0.1	0.18	0.04	0	0	0.08	0	0	0	0.06	0	0	0	0.05	0	0	0	0.06
scf000307_10629	scf000307_10629	9	0	0	0	0	0	0	0	1	0	5	0	1	0	0	0	1	0	1	0	0	0	0	0	0	0	0.08	0	0.29	0	0.08	0	0	0	0.12	0	0.06
scf000307_10630	scf000307_10630	5	0	0	0	0	0	0	0	0	0	4	0	0	0	0	0	1	0	0	0	0	0	0	0	0	0	0	0	0.23	0	0	0	0	0	0.12	0	0
scf000307_10631	scf000307_10631	9	0	0	0	0	0	0	0	1	0	5	0	1	0	0	0	1	0	1	0	0	0	0	0	0	0	0.08	0	0.29	0	0.08	0	0	0	0.12	0	0.06
scf000307_10644	scf000307_10644	166	15	41	0	6	0	8	0	32	1	19	20	9	0	13	0	0	1	1	0.52	1.5	0	0.2	0	0.33	0	2.5	0.06	1.11	1.14	0.72	0	0.71	0	0	0.08	0.06
scf000307_10657	scf000307_10657	12	1	0	0	0	1	1	0	3	1	2	0	3	0	0	0	0	0	0	0.03	0	0	0	0.05	0.04	0	0.23	0.06	0.12	0	0.24	0	0	0	0	0	0
scf000307_10658	scf000307_10658	12	1	0	0	0	1	1	0	3	1	2	0	3	0	0	0	0	0	0	0.03	0	0	0	0.05	0.04	0	0.23	0.06	0.12	0	0.24	0	0	0	0	0	0
scf000308_11358	scf000308_11358	78	1	0	0	0	1	0	1	2	1	0	0	0	26	1	44	0	1	0	0.03	0	0	0	0.05	0	0.07	0.16	0.06	0	0	0	2.46	0.05	4.14	0	0.08	0
scf000309_30445	scf000309_30445	19	7	3	1	3	2	3	0	0	0	0	0	0	0	0	0	0	0	0	0.24	0.11	0.04	0.1	0.1	0.12	0	0	0	0	0	0	0	0	0	0	0	0
scf000309_30453	scf000309_30453	18	1	4	0	6	4	0	0	0	0	0	2	0	0	0	0	0	1	0	0.03	0.15	0	0.2	0.19	0	0	0	0	0	0.11	0	0	0	0	0	0.08	0
scf000310_37259	scf000310_37259	22	22	0	0	0	0	0	0	0	0	0	0	0	0	0	0	0	0	0	0.76	0	0	0	0	0	0	0	0	0	0	0	0	0	0	0	0	0
scf000311_1005	scf000311_1005	68	4	4	8	2	18	1	1	1	9	9	3	5	0	0	0	2	0	1	0.14	0.15	0.3	0.07	0.88	0.04	0.07	0.08	0.52	0.53	0.17	0.4	0	0	0	0.23	0	0.06
scf000311_1008	scf000311_1008	36	0	2	4	4	1	2	5	2	1	12	1	0	1	0	0	0	1	0	0	0.07	0.15	0.13	0.05	0.08	0.34	0.16	0.06	0.7	0.06	0	0.09	0	0	0	0.08	0
scf000311_965	scf000311_965	154	15	9	6	11	12	26	3	8	8	8	9	23	0	5	2	2	1	6	0.52	0.33	0.23	0.36	0.58	1.07	0.2	0.62	0.47	0.47	0.51	1.84	0	0.27	0.19	0.23	0.08	0.36
scf000311_967	scf000311_967	74	4	22	23	13	3	2	0	3	3	0	1	0	0	0	0	0	0	0	0.14	0.81	0.87	0.43	0.15	0.08	0	0.23	0.17	0	0.06	0	0	0	0	0	0	0
scf000311_986	scf000311_986	111	2	1	1	2	4	5	13	16	8	10	18	10	1	11	3	0	5	1	0.07	0.04	0.04	0.07	0.19	0.21	0.89	1.25	0.47	0.58	1.03	0.8	0.09	0.6	0.28	0	0.39	0.06
scf000311_997	scf000311_997	7	0	0	0	0	2	0	0	1	0	2	1	1	0	0	0	0	0	0	0	0	0	0	0.1	0	0	0.08	0	0.12	0.06	0.08	0	0	0	0	0	0
scf000313_6270	scf000313_6270	3959506	1215471	295980	503999	875980	682356	308919	10569	6927	9309	14991	9482	8685	2165	3835	1575	3597	2862	2804	41867.1	10857.3	19099.2	28979.2	33202.8	12721.6	721.13	540.11	542.08	875.25	542.24	693.02	204.46	210.4	148.37	418.82	223.73	169.13
scf000313_6271	scf000313_6271	12	4	1	1	3	0	3	0	0	0	0	0	0	0	0	0	0	0	0	0.14	0.04	0.04	0.1	0	0.12	0	0	0	0	0	0	0	0	0	0	0	0
scf000314_20127	scf000314_20127	5793	713	978	498	393	195	952	300	188	24	31	7	4	211	15	85	150	27	1022	24.56	35.88	18.87	13	9.49	39.2	20.47	14.66	1.4	1.81	0.4	0.32	19.93	0.82	8.01	17.47	2.11	61.64
scf000314_20135	scf000314_20135	145	8	0	0	2	0	1	0	0	0	0	0	1	31	0	100	1	1	0	0.28	0	0	0.07	0	0.04	0	0	0	0	0	0.08	2.93	0	9.42	0.12	0.08	0
scf000314_20140	scf000314_20140	27	0	1	26	0	0	0	0	0	0	0	0	0	0	0	0	0	0	0	0	0.04	0.99	0	0	0	0	0	0	0	0	0	0	0	0	0	0	0
scf000316_12334	scf000316_12334	46	2	9	4	4	5	2	2	2	1	3	1	4	1	0	1	5	0	0	0.07	0.33	0.15	0.13	0.24	0.08	0.14	0.16	0.06	0.18	0.06	0.32	0.09	0	0.09	0.58	0	0
scf000316_12348	scf000316_12348	33	2	1	0	0	1	1	8	0	0	9	2	4	2	2	0	0	0	1	0.07	0.04	0	0	0.05	0.04	0.55	0	0	0.53	0.11	0.32	0.19	0.11	0	0	0	0.06
scf000316_12349	scf000316_12349	70	3	6	3	7	2	15	4	1	4	7	5	6	0	0	3	2	2	0	0.1	0.22	0.11	0.23	0.1	0.62	0.27	0.08	0.23	0.41	0.29	0.48	0	0	0.28	0.23	0.16	0
scf000316_12351	scf000316_12351	13	3	6	0	0	0	3	0	0	0	1	0	0	0	0	0	0	0	0	0.1	0.22	0	0	0	0.12	0	0	0	0.06	0	0	0	0	0	0	0	0
scf000318_29267	scf000318_29267	7	1	3	0	1	0	0	0	0	0	2	0	0	0	0	0	0	0	0	0.03	0.11	0	0.03	0	0	0	0	0	0.12	0	0	0	0	0	0	0	0
scf000318_29272	scf000318_29272	10	0	0	0	2	5	3	0	0	0	0	0	0	0	0	0	0	0	0	0	0	0	0.07	0.24	0.12	0	0	0	0	0	0	0	0	0	0	0	0
scf000318_29284	scf000318_29284	17	1	6	1	2	0	2	0	1	3	0	0	0	0	1	0	0	0	0	0.03	0.22	0.04	0.07	0	0.08	0	0.08	0.17	0	0	0	0	0.05	0	0	0	0
scf000318_29289	scf000318_29289	24	5	3	2	1	0	5	0	1	2	2	3	0	0	0	0	0	0	0	0.17	0.11	0.08	0.03	0	0.21	0	0.08	0.12	0.12	0.17	0	0	0	0	0	0	0
scf000319_14311	scf000319_14311	371	35	58	28	64	27	21	31	11	16	8	11	9	7	18	2	4	16	5	1.21	2.13	1.06	2.12	1.31	0.86	2.12	0.86	0.93	0.47	0.63	0.72	0.66	0.99	0.19	0.47	1.25	0.3
scf000319_14313	scf000319_14313	11	1	0	0	3	1	0	2	0	0	0	2	0	0	0	0	1	1	0	0.03	0	0	0.1	0.05	0	0.14	0	0	0	0.11	0	0	0	0	0.12	0.08	0
scf000319_14315	scf000319_14315	415	55	1	4	0	56	118	1	0	1	72	0	82	0	0	0	5	0	20	1.89	0.04	0.15	0	2.72	4.86	0.07	0	0.06	4.2	0	6.54	0	0	0	0.58	0	1.21
scf000319_14330	scf000319_14330	21	0	3	1	1	2	0	1	3	3	6	1	0	0	0	0	0	0	0	0	0.11	0.04	0.03	0.1	0	0.07	0.23	0.17	0.35	0.06	0	0	0	0	0	0	0
scf000319_14345	scf000319_14345	21	0	1	2	6	3	0	3	2	0	0	0	0	1	1	0	1	1	0	0	0.04	0.08	0.2	0.15	0	0.2	0.16	0	0	0	0	0.09	0.05	0	0.12	0.08	0
scf000320_3837	scf000320_3837	9	2	1	1	4	0	0	0	0	0	0	1	0	0	0	0	0	0	0	0.07	0.04	0.04	0.13	0	0	0	0	0	0	0.06	0	0	0	0	0	0	0
scf000320_3850	scf000320_3850	115	7	0	31	53	19	5	0	0	0	0	0	0	0	0	0	0	0	0	0.24	0	1.17	1.75	0.92	0.21	0	0	0	0	0	0	0	0	0	0	0	0
scf000320_3855	scf000320_3855	5737	904	734	240	1130	857	729	89	64	106	427	108	230	36	22	10	14	18	19	31.14	26.93	9.09	37.38	41.7	30.02	6.07	4.99	6.17	24.93	6.18	18.35	3.4	1.21	0.94	1.63	1.41	1.15
scf000320_3858	scf000320_3858	9	2	1	1	4	0	0	0	0	0	0	1	0	0	0	0	0	0	0	0.07	0.04	0.04	0.13	0	0	0	0	0	0	0.06	0	0	0	0	0	0	0
scf000321_24427	scf000321_24427	199	11	18	29	15	7	7	17	6	20	15	13	8	3	8	7	2	7	6	0.38	0.66	1.1	0.5	0.34	0.29	1.16	0.47	1.16	0.88	0.74	0.64	0.28	0.44	0.66	0.23	0.55	0.36
scf000321_24433	scf000321_24433	35	1	0	0	2	2	2	1	3	5	3	2	2	1	2	0	7	0	2	0.03	0	0	0.07	0.1	0.08	0.07	0.23	0.29	0.18	0.11	0.16	0.09	0.11	0	0.82	0	0.12
scf000321_24448	scf000321_24448	342	25	46	47	25	14	36	12	33	26	22	10	6	11	3	6	1	10	9	0.86	1.69	1.78	0.83	0.68	1.48	0.82	2.57	1.51	1.28	0.57	0.48	1.04	0.16	0.57	0.12	0.78	0.54
scf000322_25415	scf000322_25415	98	0	0	0	0	0	88	0	0	0	6	0	4	0	0	0	0	0	0	0	0	0	0	0	3.62	0	0	0	0.35	0	0.32	0	0	0	0	0	0
scf000323_31560	scf000323_31560	256	12	33	13	18	10	15	15	22	27	20	26	13	4	11	5	7	1	4	0.41	1.21	0.49	0.6	0.49	0.62	1.02	1.72	1.57	1.17	1.49	1.04	0.38	0.6	0.47	0.82	0.08	0.24
scf000324_24481	scf000324_24481	5	1	0	0	0	1	2	0	0	0	1	0	0	0	0	0	0	0	0	0.03	0	0	0	0.05	0.08	0	0	0	0.06	0	0	0	0	0	0	0	0
scf000326_26296	scf000326_26296	22	0	1	2	2	1	0	2	2	3	3	1	1	0	0	2	1	1	0	0	0.04	0.08	0.07	0.05	0	0.14	0.16	0.17	0.18	0.06	0.08	0	0	0.19	0.12	0.08	0
scf000326_26314	scf000326_26314	23	0	2	3	1	2	0	2	2	3	4	1	0	0	1	0	1	0	1	0	0.07	0.11	0.03	0.1	0	0.14	0.16	0.17	0.23	0.06	0	0	0.05	0	0.12	0	0.06
scf000326_26327	scf000326_26327	9	1	0	7	1	0	0	0	0	0	0	0	0	0	0	0	0	0	0	0.03	0	0.27	0.03	0	0	0	0	0	0	0	0	0	0	0	0	0	0
scf000327_33429	scf000327_33429	41	3	6	0	3	5	7	1	2	0	5	2	1	0	2	0	0	2	2	0.1	0.22	0	0.1	0.24	0.29	0.07	0.16	0	0.29	0.11	0.08	0	0.11	0	0	0.16	0.12
scf000327_33453	scf000327_33453	14	0	0	0	0	0	4	4	0	1	0	0	3	1	0	0	0	1	0	0	0	0	0	0	0.16	0.27	0	0.06	0	0	0.24	0.09	0	0	0	0.08	0
scf000328_10566	scf000328_10566	15	0	0	1	4	4	6	0	0	0	0	0	0	0	0	0	0	0	0	0	0	0.04	0.13	0.19	0.25	0	0	0	0	0	0	0	0	0	0	0	0
scf000328_10570	scf000328_10570	476	4	9	0	46	9	3	8	133	0	2	249	9	0	2	0	1	1	0	0.14	0.33	0	1.52	0.44	0.12	0.55	10.37	0	0.12	14.24	0.72	0	0.11	0	0.12	0.08	0
scf000329_22017	scf000329_22017	249	23	9	17	9	12	37	11	11	13	20	5	22	5	17	1	7	11	19	0.79	0.33	0.64	0.3	0.58	1.52	0.75	0.86	0.76	1.17	0.29	1.76	0.47	0.93	0.09	0.82	0.86	1.15
scf000329_22022	scf000329_22022	9	1	0	1	0	2	0	1	0	0	0	1	0	2	0	1	0	0	0	0.03	0	0.04	0	0.1	0	0.07	0	0	0	0.06	0	0.19	0	0.09	0	0	0
scf000331_14079	scf000331_14079	35	2	10	8	4	1	10	0	0	0	0	0	0	0	0	0	0	0	0	0.07	0.37	0.3	0.13	0.05	0.41	0	0	0	0	0	0	0	0	0	0	0	0
scf000331_14086	scf000331_14086	54	10	16	16	10	0	0	0	0	1	0	1	0	0	0	0	0	0	0	0.34	0.59	0.61	0.33	0	0	0	0	0.06	0	0.06	0	0	0	0	0	0	0
scf000332_20741	scf000332_20741	40	2	4	2	4	6	2	7	3	4	2	1	3	0	0	0	0	0	0	0.07	0.15	0.08	0.13	0.29	0.08	0.48	0.23	0.23	0.12	0.06	0.24	0	0	0	0	0	0
scf000332_20760	scf000332_20760	155	3	8	2	9	0	6	6	7	6	57	11	6	3	7	0	5	9	10	0.1	0.29	0.08	0.3	0	0.25	0.41	0.55	0.35	3.33	0.63	0.48	0.28	0.38	0	0.58	0.7	0.6
scf000333_28142	scf000333_28142	64780	11845	9860	8478	9394	7031	6379	1462	1031	1232	2596	1277	1011	378	785	301	701	464	555	408	361.69	321.28	310.77	342.12	262.69	99.75	80.39	71.74	151.57	73.03	80.67	35.7	43.07	28.36	81.62	36.27	33.48
scf000333_28143	scf000333_28143	237	32	20	8	33	27	25	15	11	4	24	15	19	0	1	0	1	1	1	1.1	0.73	0.3	1.09	1.31	1.03	1.02	0.86	0.23	1.4	0.86	1.52	0	0.05	0	0.12	0.08	0.06
scf000333_28171	scf000333_28171	45	1	2	3	6	5	2	4	3	1	7	5	4	1	1	0	0	0	0	0.03	0.07	0.11	0.2	0.24	0.08	0.27	0.23	0.06	0.41	0.29	0.32	0.09	0.05	0	0	0	0
scf000334_37308	scf000334_37308	71	4	7	3	3	5	0	11	13	7	2	8	0	1	6	0	1	0	0	0.14	0.26	0.11	0.1	0.24	0	0.75	1.01	0.41	0.12	0.46	0	0.09	0.33	0	0.12	0	0
scf000334_37315	scf000334_37315	53	2	0	1	0	0	0	12	7	10	0	12	0	2	3	3	0	1	0	0.07	0	0.04	0	0	0	0.82	0.55	0.58	0	0.69	0	0.19	0.16	0.28	0	0.08	0
scf000334_37319	scf000334_37319	65	0	0	0	1	0	1	1	0	0	3	1	2	18	1	29	0	3	5	0	0	0	0.03	0	0.04	0.07	0	0	0.18	0.06	0.16	1.7	0.05	2.73	0	0.23	0.3
scf000334_37330	scf000334_37330	12	0	0	0	1	0	1	0	0	0	7	1	1	0	0	0	0	1	0	0	0	0	0.03	0	0.04	0	0	0	0.41	0.06	0.08	0	0	0	0	0.08	0
scf000334_37332	scf000334_37332	19	3	0	1	0	0	1	0	2	1	3	1	4	1	0	0	1	0	1	0.1	0	0.04	0	0	0.04	0	0.16	0.06	0.18	0.06	0.32	0.09	0	0	0.12	0	0.06
scf000335_39701	scf000335_39701	193	16	4	67	27	4	13	19	1	23	8	5	2	2	0	0	2	0	0	0.55	0.15	2.54	0.89	0.19	0.54	1.3	0.08	1.34	0.47	0.29	0.16	0.19	0	0	0.23	0	0
scf000335_39711	scf000335_39711	8	0	0	5	0	0	1	0	0	0	0	0	0	1	0	0	0	1	0	0	0	0.19	0	0	0.04	0	0	0	0	0	0	0.09	0	0	0	0.08	0
scf000335_39715	scf000335_39715	654	2	26	0	117	1	0	0	253	2	0	231	2	2	12	1	0	5	0	0.07	0.95	0	3.87	0.05	0	0	19.73	0.12	0	13.21	0.16	0.19	0.66	0.09	0	0.39	0
scf000335_39717	scf000335_39717	44	9	0	0	0	0	7	2	0	0	9	0	10	0	0	0	3	0	4	0.31	0	0	0	0	0.29	0.14	0	0	0.53	0	0.8	0	0	0	0.35	0	0.24
scf000335_39724	scf000335_39724	11	2	1	3	1	0	3	0	1	0	0	0	0	0	0	0	0	0	0	0.07	0.04	0.11	0.03	0	0.12	0	0.08	0	0	0	0	0	0	0	0	0	0
scf000336_36712	scf000336_36712	187	1	9	1	2	5	9	1	33	3	16	59	46	0	0	0	2	0	0	0.03	0.33	0.04	0.07	0.24	0.37	0.07	2.57	0.17	0.93	3.37	3.67	0	0	0	0.23	0	0
scf000336_36713	scf000336_36713	20	1	0	3	0	0	0	4	0	3	2	1	6	0	0	0	0	0	0	0.03	0	0.11	0	0	0	0.27	0	0.17	0.12	0.06	0.48	0	0	0	0	0	0
scf000336_36717	scf000336_36717	10	4	1	0	2	3	0	0	0	0	0	0	0	0	0	0	0	0	0	0.14	0.04	0	0.07	0.15	0	0	0	0	0	0	0	0	0	0	0	0	0
scf000336_36740	scf000336_36740	16	0	0	0	1	2	1	3	3	2	3	1	0	0	0	0	0	0	0	0	0	0	0.03	0.1	0.04	0.2	0.23	0.12	0.18	0.06	0	0	0	0	0	0	0
scf000336_36744	scf000336_36744	38	0	0	1	0	0	1	0	2	3	18	0	1	0	1	2	4	0	5	0	0	0.04	0	0	0.04	0	0.16	0.17	1.05	0	0.08	0	0.05	0.19	0.47	0	0.3
scf000336_36746	scf000336_36746	49	1	0	0	2	0	3	0	2	2	14	1	5	2	2	0	2	5	8	0.03	0	0	0.07	0	0.12	0	0.16	0.12	0.82	0.06	0.4	0.19	0.11	0	0.23	0.39	0.48
scf000336_36758	scf000336_36758	334	16	21	13	30	14	13	9	24	13	38	23	13	4	37	7	19	26	14	0.55	0.77	0.49	0.99	0.68	0.54	0.61	1.87	0.76	2.22	1.32	1.04	0.38	2.03	0.66	2.21	2.03	0.84
scf000336_36773	scf000336_36773	146	9	10	16	24	2	15	9	8	5	13	9	2	2	2	0	11	6	3	0.31	0.37	0.61	0.79	0.1	0.62	0.61	0.62	0.29	0.76	0.51	0.16	0.19	0.11	0	1.28	0.47	0.18
scf000339_30639	scf000339_30639	14	0	5	1	6	1	0	0	0	0	0	0	0	0	1	0	0	0	0	0	0.18	0.04	0.2	0.05	0	0	0	0	0	0	0	0	0.05	0	0	0	0
scf000339_30674	scf000339_30674	25	2	1	3	1	1	0	3	3	2	0	6	0	0	0	1	0	2	0	0.07	0.04	0.11	0.03	0.05	0	0.2	0.23	0.12	0	0.34	0	0	0	0.09	0	0.16	0
scf000339_30675	scf000339_30675	15	1	0	2	3	0	0	2	0	2	5	0	0	0	0	0	0	0	0	0.03	0	0.08	0.1	0	0	0.14	0	0.12	0.29	0	0	0	0	0	0	0	0
scf000340_9410	scf000340_9410	217	0	0	0	0	0	0	40	0	74	12	23	12	20	2	13	3	17	1	0	0	0	0	0	0	2.73	0	4.31	0.7	1.32	0.96	1.89	0.11	1.22	0.35	1.33	0.06
scf000340_9415	scf000340_9415	20	2	1	7	4	1	1	0	0	1	0	1	0	0	0	0	1	0	1	0.07	0.04	0.27	0.13	0.05	0.04	0	0	0.06	0	0.06	0	0	0	0	0.12	0	0.06
scf000340_9431	scf000340_9431	17	1	0	0	2	5	0	0	0	2	1	1	3	0	2	0	0	0	0	0.03	0	0	0.07	0.24	0	0	0	0.12	0.06	0.06	0.24	0	0.11	0	0	0	0
scf000340_9434	scf000340_9434	1051	60	73	31	127	84	111	44	51	37	25	98	23	113	30	27	8	59	50	2.07	2.68	1.17	4.2	4.09	4.57	3	3.98	2.15	1.46	5.6	1.84	10.67	1.65	2.54	0.93	4.61	3.02
scf000342_27419	scf000342_27419	37	2	5	3	2	2	3	0	1	1	0	0	0	3	5	7	0	3	0	0.07	0.18	0.11	0.07	0.1	0.12	0	0.08	0.06	0	0	0	0.28	0.27	0.66	0	0.23	0
scf000343_797	scf000343_797	24	4	4	4	1	1	0	1	1	3	1	0	1	0	0	1	1	1	0	0.14	0.15	0.15	0.03	0.05	0	0.07	0.08	0.17	0.06	0	0.08	0	0	0.09	0.12	0.08	0
scf000343_814	scf000343_814	11	1	1	0	0	1	0	0	0	3	3	1	1	0	0	0	0	0	0	0.03	0.04	0	0	0.05	0	0	0	0.17	0.18	0.06	0.08	0	0	0	0	0	0
scf000344_33667	scf000344_33667	262147	45334	37520	32514	39585	26094	32237	6625	4490	7507	8992	7540	5329	1059	2023	941	1696	1453	1208	1561.54	1376.33	1232.13	1309.55	1269.71	1327.55	452.03	350.09	437.15	525	431.18	425.23	100.01	110.99	88.64	197.48	113.59	72.86
scf000344_33679	scf000344_33679	61	4	4	5	6	1	3	1	1	1	10	2	3	0	4	1	10	2	3	0.14	0.15	0.19	0.2	0.05	0.12	0.07	0.08	0.06	0.58	0.11	0.24	0	0.22	0.09	1.16	0.16	0.18
scf000344_33695	scf000344_33695	22	2	0	0	1	0	0	4	2	1	6	1	1	0	3	0	0	1	0	0.07	0	0	0.03	0	0	0.27	0.16	0.06	0.35	0.06	0.08	0	0.16	0	0	0.08	0
scf000345_40648	scf000345_40648	134	4	6	12	11	16	8	1	4	6	40	10	4	3	3	1	2	2	1	0.14	0.22	0.45	0.36	0.78	0.33	0.07	0.31	0.35	2.34	0.57	0.32	0.28	0.16	0.09	0.23	0.16	0.06
scf000346_4839	scf000346_4839	10	0	1	1	0	0	0	0	1	0	3	3	0	0	0	0	0	0	1	0	0.04	0.04	0	0	0	0	0.08	0	0.18	0.17	0	0	0	0	0	0	0.06
scf000347_329	scf000347_329	18	0	10	0	2	0	4	0	1	0	0	0	0	0	0	0	0	1	0	0	0.37	0	0.07	0	0.16	0	0.08	0	0	0	0	0	0	0	0	0.08	0
scf000347_336	scf000347_336	20	0	2	1	2	0	0	0	2	5	0	5	0	0	1	0	1	0	1	0	0.07	0.04	0.07	0	0	0	0.16	0.29	0	0.29	0	0	0.05	0	0.12	0	0.06
scf000347_346	scf000347_346	15	0	0	0	1	0	0	3	1	0	0	1	1	4	1	1	0	1	1	0	0	0	0.03	0	0	0.2	0.08	0	0	0.06	0.08	0.38	0.05	0.09	0	0.08	0.06
scf000347_352	scf000347_352	574405	19949	48964	26713	34901	25522	52932	56396	13571	43922	74299	25272	31120	13780	32861	11542	25779	21778	15104	687.15	1796.13	1012.3	1154.6	1241.87	2179.79	3847.94	1058.16	2557.65	4337.94	1445.21	2483.21	1301.39	1802.85	1087.29	3001.63	1702.47	911.03
scf000347_354	scf000347_354	230068	8637	21621	11387	13573	8617	20160	25006	8617	23270	30109	14053	13252	3375	9283	3635	6108	5479	3886	297.5	793.12	431.51	449.02	419.29	830.21	1706.18	671.88	1355.05	1757.91	803.64	1057.44	318.74	509.29	342.43	711.2	428.32	234.39
scf000348_19622	scf000348_19622	789007	51540	185039	118401	117785	66951	214509	14899	1599	4295	4708	3998	3661	198	278	161	678	162	145	1775.3	6787.73	4486.84	3896.57	3257.77	8833.68	1016.57	124.68	250.11	274.88	228.63	292.13	18.7	15.25	15.17	78.94	12.66	8.75
scf000348_19633	scf000348_19633	535	16	11	15	2	7	7	34	103	89	48	69	46	9	42	10	7	7	13	0.55	0.4	0.57	0.07	0.34	0.29	2.32	8.03	5.18	2.8	3.95	3.67	0.85	2.3	0.94	0.82	0.55	0.78
scf000349_36165	scf000349_36165	20	1	0	0	2	0	0	2	0	1	1	7	0	0	0	1	0	5	0	0.03	0	0	0.07	0	0	0.14	0	0.06	0.06	0.4	0	0	0	0.09	0	0.39	0
scf000349_36179	scf000349_36179	47	6	19	9	0	0	1	2	9	0	0	0	0	1	0	0	0	0	0	0.21	0.7	0.34	0	0	0.04	0.14	0.7	0	0	0	0	0.09	0	0	0	0	0
scf000350_3779	scf000350_3779	60	6	6	2	6	12	14	1	0	0	4	1	2	0	3	0	1	0	2	0.21	0.22	0.08	0.2	0.58	0.58	0.07	0	0	0.23	0.06	0.16	0	0.16	0	0.12	0	0.12
scf000350_3784	scf000350_3784	11	0	1	1	1	2	0	0	0	1	2	0	0	1	1	0	1	0	0	0	0.04	0.04	0.03	0.1	0	0	0	0.06	0.12	0	0	0.09	0.05	0	0.12	0	0
scf000350_3785	scf000350_3785	6	0	0	0	0	3	0	0	0	3	0	0	0	0	0	0	0	0	0	0	0	0	0	0.15	0	0	0	0.17	0	0	0	0	0	0	0	0	0
scf000350_3802	scf000350_3802	454	48	23	32	36	3	9	22	12	52	147	26	13	7	7	3	8	2	4	1.65	0.84	1.21	1.19	0.15	0.37	1.5	0.94	3.03	8.58	1.49	1.04	0.66	0.38	0.28	0.93	0.16	0.24
scf000350_3818	scf000350_3818	16	2	3	1	0	2	3	1	0	1	1	1	0	0	1	0	0	0	0	0.07	0.11	0.04	0	0.1	0.12	0.07	0	0.06	0.06	0.06	0	0	0.05	0	0	0	0
scf000351_17239	scf000351_17239	8	4	0	0	0	1	1	0	0	0	2	0	0	0	0	0	0	0	0	0.14	0	0	0	0.05	0.04	0	0	0	0.12	0	0	0	0	0	0	0	0
scf000351_17242	scf000351_17242	33886	1813	950	2296	1458	860	1266	2129	1292	3928	3199	1945	1832	1667	2372	1786	1453	1680	1960	62.45	34.85	87.01	48.23	41.85	52.14	145.26	100.74	228.73	186.77	111.23	146.18	157.43	130.13	168.25	169.18	131.33	118.22
scf000351_17262	scf000351_17262	27	17	4	3	1	1	0	0	0	0	0	0	0	1	0	0	0	0	0	0.59	0.15	0.11	0.03	0.05	0	0	0	0	0	0	0	0.09	0	0	0	0	0
scf000351_17274	scf000351_17274	216057	8961	11837	8191	8036	5046	10843	16993	13617	20034	26127	21437	15968	5895	13580	5396	5955	7584	10557	308.66	434.21	310.4	265.85	245.53	446.52	1159.44	1061.74	1166.61	1525.42	1225.9	1274.16	556.73	745.04	508.32	693.38	592.87	636.77
scf000351_17277	scf000351_17277	121385	36435	10031	8845	25500	28760	10711	70	80	50	123	53	456	18	47	22	97	41	46	1255.01	367.96	335.18	843.59	1399.43	441.09	4.78	6.24	2.91	7.18	3.03	36.39	1.7	2.58	2.07	11.29	3.21	2.77
scf000351_17281	scf000351_17281	120365	41006	12707	10021	21333	23686	11193	36	36	31	57	12	100	12	21	9	73	16	16	1412.46	466.13	379.75	705.74	1152.54	460.94	2.46	2.81	1.81	3.33	0.69	7.98	1.13	1.15	0.85	8.5	1.25	0.97
scf000351_17283	scf000351_17283	19	0	3	2	1	3	1	1	0	0	3	1	3	1	0	0	0	0	0	0	0.11	0.08	0.03	0.15	0.04	0.07	0	0	0.18	0.06	0.24	0.09	0	0	0	0	0
scf000352_19268	scf000352_19268	7	0	0	2	3	0	0	0	0	0	0	0	0	1	0	0	0	0	1	0	0	0.08	0.1	0	0	0	0	0	0	0	0	0.09	0	0	0	0	0.06
scf000355_17439	scf000355_17439	520	78	40	195	17	120	67	1	0	1	0	0	0	0	0	0	1	0	0	2.69	1.47	7.39	0.56	5.84	2.76	0.07	0	0.06	0	0	0	0	0	0	0.12	0	0
scf000356_12278	scf000356_12278	11	0	3	3	0	0	1	0	0	0	0	1	0	0	2	1	0	0	0	0	0.11	0.11	0	0	0.04	0	0	0	0	0.06	0	0	0.11	0.09	0	0	0
scf000357_9721	scf000357_9721	38	0	11	4	0	0	0	2	11	1	1	0	1	3	4	0	0	0	0	0	0.4	0.15	0	0	0	0.14	0.86	0.06	0.06	0	0.08	0.28	0.22	0	0	0	0
scf000357_9724	scf000357_9724	91	21	10	12	0	13	0	4	12	13	2	0	0	2	1	1	0	0	0	0.72	0.37	0.45	0	0.63	0	0.27	0.94	0.76	0.12	0	0	0.19	0.05	0.09	0	0	0
scf000357_9731	scf000357_9731	116043	17803	26516	19451	20133	13361	18286	85	53	60	63	49	44	18	11	7	79	10	14	613.23	972.68	737.1	666.04	650.13	753.03	5.8	4.13	3.49	3.68	2.8	3.51	1.7	0.6	0.66	9.2	0.78	0.84
scf000357_9733	scf000357_9733	7	0	1	1	0	1	3	0	0	0	0	0	1	0	0	0	0	0	0	0	0.04	0.04	0	0.05	0.12	0	0	0	0	0	0.08	0	0	0	0	0	0
scf000358_3412	scf000358_3412	167	6	35	14	12	13	12	9	13	6	17	6	6	1	10	1	3	0	3	0.21	1.28	0.53	0.4	0.63	0.49	0.61	1.01	0.35	0.99	0.34	0.48	0.09	0.55	0.09	0.35	0	0.18
scf000358_3446	scf000358_3446	17	6	0	2	2	3	2	1	1	0	0	0	0	0	0	0	0	0	0	0.21	0	0.08	0.07	0.15	0.08	0.07	0.08	0	0	0	0	0	0	0	0	0	0
scf000359_6561	scf000359_6561	660665	55792	77363	61398	62588	34178	59848	35770	36491	39898	57262	43326	28194	7659	20547	7516	10074	10610	12151	1921.77	2837.88	2326.69	2070.54	1663.07	2464.6	2440.61	2845.27	2323.33	3343.24	2477.65	2249.73	723.32	1127.27	708.03	1172.99	829.43	732.91
scf000359_6563	scf000359_6563	65	9	9	15	13	3	15	0	0	0	1	0	0	0	0	0	0	0	0	0.31	0.33	0.57	0.43	0.15	0.62	0	0	0	0.06	0	0	0	0	0	0	0	0
scf000359_6567	scf000359_6567	789007	51540	185039	118401	117785	66951	214509	14899	1599	4295	4708	3998	3661	198	278	161	678	162	145	1775.3	6787.73	4486.84	3896.57	3257.77	8833.68	1016.57	124.68	250.11	274.88	228.63	292.13	18.7	15.25	15.17	78.94	12.66	8.75
scf000359_6583	scf000359_6583	24	0	10	7	0	0	7	0	0	0	0	0	0	0	0	0	0	0	0	0	0.37	0.27	0	0	0.29	0	0	0	0	0	0	0	0	0	0	0	0
scf000360_227	scf000360_227	80	12	28	6	3	20	2	0	4	0	1	1	0	0	3	0	0	0	0	0.41	1.03	0.23	0.1	0.97	0.08	0	0.31	0	0.06	0.06	0	0	0.16	0	0	0	0
scf000360_242	scf000360_242	51	4	4	0	4	5	7	0	1	0	13	3	3	0	1	0	2	2	2	0.14	0.15	0	0.13	0.24	0.29	0	0.08	0	0.76	0.17	0.24	0	0.05	0	0.23	0.16	0.12
scf000360_251	scf000360_251	8	0	0	1	1	2	0	1	0	0	2	1	0	0	0	0	0	0	0	0	0	0.04	0.03	0.1	0	0.07	0	0	0.12	0.06	0	0	0	0	0	0	0
scf000360_257	scf000360_257	22	4	4	1	5	2	5	0	0	0	1	0	0	0	0	0	0	0	0	0.14	0.15	0.04	0.17	0.1	0.21	0	0	0	0.06	0	0	0	0	0	0	0	0
scf000360_271	scf000360_271	13	1	2	1	1	0	0	1	0	3	1	0	0	2	1	0	0	0	0	0.03	0.07	0.04	0.03	0	0	0.07	0	0.17	0.06	0	0	0.19	0.05	0	0	0	0
scf000360_281	scf000360_281	358	6	175	5	20	1	3	3	79	2	6	15	4	0	33	1	3	2	0	0.21	6.42	0.19	0.66	0.05	0.12	0.2	6.16	0.12	0.35	0.86	0.32	0	1.81	0.09	0.35	0.16	0
scf000360_283	scf000360_283	32	0	2	0	1	1	0	1	6	1	7	5	1	0	0	1	5	1	0	0	0.07	0	0.03	0.05	0	0.07	0.47	0.06	0.41	0.29	0.08	0	0	0.09	0.58	0.08	0
scf000362_177	scf000362_177	46	0	0	0	0	1	0	1	0	2	2	2	7	4	2	6	9	5	5	0	0	0	0	0.05	0	0.07	0	0.12	0.12	0.11	0.56	0.38	0.11	0.57	1.05	0.39	0.3
scf000364_5522	scf000364_5522	174	8	27	29	13	6	7	11	16	12	2	9	2	7	7	4	3	7	4	0.28	0.99	1.1	0.43	0.29	0.29	0.75	1.25	0.7	0.12	0.51	0.16	0.66	0.38	0.38	0.35	0.55	0.24
scf000364_5537	scf000364_5537	9	0	0	1	0	0	0	0	1	0	2	1	0	0	1	3	0	0	0	0	0	0.04	0	0	0	0	0.08	0	0.12	0.06	0	0	0.05	0.28	0	0	0
scf000366_29477	scf000366_29477	8	0	2	0	3	0	3	0	0	0	0	0	0	0	0	0	0	0	0	0	0.07	0	0.1	0	0.12	0	0	0	0	0	0	0	0	0	0	0	0
scf000367_5742	scf000367_5742	11	0	0	0	5	2	1	0	2	1	0	0	0	0	0	0	0	0	0	0	0	0	0.17	0.1	0.04	0	0.16	0.06	0	0	0	0	0	0	0	0	0
scf000368_6384	scf000368_6384	405	9	24	10	9	93	17	15	32	20	61	23	20	3	34	7	11	8	9	0.31	0.88	0.38	0.3	4.53	0.7	1.02	2.5	1.16	3.56	1.32	1.6	0.28	1.87	0.66	1.28	0.63	0.54
scf000368_6395	scf000368_6395	405	9	24	10	9	93	17	15	32	20	61	23	20	3	34	7	11	8	9	0.31	0.88	0.38	0.3	4.53	0.7	1.02	2.5	1.16	3.56	1.32	1.6	0.28	1.87	0.66	1.28	0.63	0.54
scf000368_6403	scf000368_6403	6	2	2	1	0	1	0	0	0	0	0	0	0	0	0	0	0	0	0	0.07	0.07	0.04	0	0.05	0	0	0	0	0	0	0	0	0	0	0	0	0
scf000368_6405	scf000368_6405	20	2	2	7	4	1	4	0	0	0	0	0	0	0	0	0	0	0	0	0.07	0.07	0.27	0.13	0.05	0.16	0	0	0	0	0	0	0	0	0	0	0	0
scf000368_6406	scf000368_6406	27	4	3	9	4	1	5	0	1	0	0	0	0	0	0	0	0	0	0	0.14	0.11	0.34	0.13	0.05	0.21	0	0.08	0	0	0	0	0	0	0	0	0	0
scf000369_28975	scf000369_28975	12	1	0	0	3	1	0	0	0	1	1	3	1	0	0	0	1	0	0	0.03	0	0	0.1	0.05	0	0	0	0.06	0.06	0.17	0.08	0	0	0	0.12	0	0
scf000369_28977	scf000369_28977	30	0	8	1	12	2	6	0	0	0	0	0	1	0	0	0	0	0	0	0	0.29	0.04	0.4	0.1	0.25	0	0	0	0	0	0.08	0	0	0	0	0	0
scf000370_1151	scf000370_1151	13527	2082	2560	2292	2545	1664	2343	6	3	9	0	5	8	1	0	1	7	0	1	71.71	93.91	86.86	84.19	80.97	96.49	0.41	0.23	0.52	0	0.29	0.64	0.09	0	0.09	0.82	0	0.06
scf000370_1157	scf000370_1157	17	5	2	2	5	1	2	0	0	0	0	0	0	0	0	0	0	0	0	0.17	0.07	0.08	0.17	0.05	0.08	0	0	0	0	0	0	0	0	0	0	0	0
scf000372_4020	scf000372_4020	130	31	39	0	9	23	0	0	8	0	0	10	0	0	10	0	0	0	0	1.07	1.43	0	0.3	1.12	0	0	0.62	0	0	0.57	0	0	0.55	0	0	0	0
scf000373_24550	scf000373_24550	16	3	2	3	0	0	2	1	0	0	1	0	0	0	1	0	2	0	1	0.1	0.07	0.11	0	0	0.08	0.07	0	0	0.06	0	0	0	0.05	0	0.23	0	0.06
scf000373_24552	scf000373_24552	78	2	6	10	11	5	3	0	3	6	7	6	6	3	1	0	2	3	4	0.07	0.22	0.38	0.36	0.24	0.12	0	0.23	0.35	0.41	0.34	0.48	0.28	0.05	0	0.23	0.23	0.24
scf000373_24553	scf000373_24553	27	1	1	1	1	1	4	2	3	1	4	2	1	0	2	1	0	1	1	0.03	0.04	0.04	0.03	0.05	0.16	0.14	0.23	0.06	0.23	0.11	0.08	0	0.11	0.09	0	0.08	0.06
scf000373_24558	scf000373_24558	20	0	3	2	1	1	0	2	3	1	2	3	0	1	1	0	0	0	0	0	0.11	0.08	0.03	0.05	0	0.14	0.23	0.06	0.12	0.17	0	0.09	0.05	0	0	0	0
scf000374_35655	scf000374_35655	13	1	3	3	3	0	0	0	0	1	0	0	0	0	0	1	0	0	1	0.03	0.11	0.11	0.1	0	0	0	0	0.06	0	0	0	0	0	0.09	0	0	0.06
scf000374_35660	scf000374_35660	9	1	0	2	0	2	4	0	0	0	0	0	0	0	0	0	0	0	0	0.03	0	0.08	0	0.1	0.16	0	0	0	0	0	0	0	0	0	0	0	0
scf000374_35671	scf000374_35671	23	2	6	1	2	0	4	0	1	1	1	2	1	0	1	1	0	0	0	0.07	0.22	0.04	0.07	0	0.16	0	0.08	0.06	0.06	0.11	0.08	0	0.05	0.09	0	0	0
scf000375_31946	scf000375_31946	10	0	3	2	2	0	0	0	1	0	0	0	0	0	1	1	0	0	0	0	0.11	0.08	0.07	0	0	0	0.08	0	0	0	0	0	0.05	0.09	0	0	0
scf000375_31958	scf000375_31958	262	9	8	8	11	5	7	18	23	15	43	27	30	4	20	3	12	14	5	0.31	0.29	0.3	0.36	0.24	0.29	1.23	1.79	0.87	2.51	1.54	2.39	0.38	1.1	0.28	1.4	1.09	0.3
scf000376_36225	scf000376_36225	31	8	0	3	3	3	1	3	2	2	2	2	0	1	0	0	1	0	0	0.28	0	0.11	0.1	0.15	0.04	0.2	0.16	0.12	0.12	0.11	0	0.09	0	0	0.12	0	0
scf000377_31441	scf000377_31441	32	0	9	0	4	13	1	1	0	0	2	0	1	0	1	0	0	0	0	0	0.33	0	0.13	0.63	0.04	0.07	0	0	0.12	0	0.08	0	0.05	0	0	0	0
scf000377_31451	scf000377_31451	186	24	22	19	1	1	11	18	24	18	10	1	8	5	10	4	4	0	6	0.83	0.81	0.72	0.03	0.05	0.45	1.23	1.87	1.05	0.58	0.06	0.64	0.47	0.55	0.38	0.47	0	0.36
scf000378_19422	scf000378_19422	10839594	2027	8276	2607	4683	2144	6837	670798	567410	717805	663755	931021	615492	958443	1540406	852917	650905	1137012	1507056	69.82	303.59	98.79	154.92	104.32	281.55	45769	44242.1	41799	38753.3	53241.7	49113.1	90515.6	84511.2	80347.1	75789.4	88884.7	90901.2
scf000378_19426	scf000378_19426	29686028	5400	18918	6896	13330	3496	14466	1644427	1342324	1969981	1248597	1959571	1571950	2663326	4635370	2899465	1909088	3270185	4509238	186	693.96	261.33	440.98	170.11	595.72	112200	104664	114715	72899.2	112061	125433	251525	254310	273137	222289	255643	271984
scf000379_11689	scf000379_11689	218	18	28	37	39	0	28	10	9	14	4	5	5	4	9	3	0	1	4	0.62	1.03	1.4	1.29	0	1.15	0.68	0.7	0.82	0.23	0.29	0.4	0.38	0.49	0.28	0	0.08	0.24
scf000379_11699	scf000379_11699	1523	93	198	64	157	194	78	58	116	112	206	128	51	5	33	6	9	10	5	3.2	7.26	2.43	5.19	9.44	3.21	3.96	9.04	6.52	12.03	7.32	4.07	0.47	1.81	0.57	1.05	0.78	0.3
scf000379_11711	scf000379_11711	573	57	74	21	58	25	68	42	30	11	66	32	34	2	21	3	8	11	10	1.96	2.71	0.8	1.92	1.22	2.8	2.87	2.34	0.64	3.85	1.83	2.71	0.19	1.15	0.28	0.93	0.86	0.6
scf000379_11717	scf000379_11717	224	0	7	29	6	15	3	22	9	44	66	6	4	0	1	6	2	1	3	0	0.26	1.1	0.2	0.73	0.12	1.5	0.7	2.56	3.85	0.34	0.32	0	0.05	0.57	0.23	0.08	0.18
scf000380_28826	scf000380_28826	27	0	1	3	4	0	2	1	1	1	2	5	5	0	1	0	0	0	1	0	0.04	0.11	0.13	0	0.08	0.07	0.08	0.06	0.12	0.29	0.4	0	0.05	0	0	0	0.06
scf000380_28828	scf000380_28828	81	0	2	2	2	0	2	13	8	9	15	8	13	3	2	0	0	0	2	0	0.07	0.08	0.07	0	0.08	0.89	0.62	0.52	0.88	0.46	1.04	0.28	0.11	0	0	0	0.12
scf000381_9823	scf000381_9823	6	1	0	0	0	0	0	0	0	0	0	0	3	0	0	0	0	0	2	0.03	0	0	0	0	0	0	0	0	0	0	0.24	0	0	0	0	0	0.12
scf000381_9825	scf000381_9825	17	0	0	1	0	0	0	4	0	1	3	0	0	0	2	0	6	0	0	0	0	0.04	0	0	0	0.27	0	0.06	0.18	0	0	0	0.11	0	0.7	0	0
scf000381_9839	scf000381_9839	6	0	1	0	4	0	1	0	0	0	0	0	0	0	0	0	0	0	0	0	0.04	0	0.13	0	0.04	0	0	0	0	0	0	0	0	0	0	0	0
scf000381_9843	scf000381_9843	19	6	3	1	0	8	1	0	0	0	0	0	0	0	0	0	0	0	0	0.21	0.11	0.04	0	0.39	0.04	0	0	0	0	0	0	0	0	0	0	0	0
scf000381_9844	scf000381_9844	23	5	3	5	0	8	2	0	0	0	0	0	0	0	0	0	0	0	0	0.17	0.11	0.19	0	0.39	0.08	0	0	0	0	0	0	0	0	0	0	0	0
scf000381_9857	scf000381_9857	139	5	10	8	14	5	10	3	15	10	14	19	15	0	4	1	1	3	2	0.17	0.37	0.3	0.46	0.24	0.41	0.2	1.17	0.58	0.82	1.09	1.2	0	0.22	0.09	0.12	0.23	0.12
scf000382_3083	scf000382_3083	9	3	0	0	0	1	2	1	0	0	0	1	0	0	1	0	0	0	0	0.1	0	0	0	0.05	0.08	0.07	0	0	0	0.06	0	0	0.05	0	0	0	0
scf000384_9693	scf000384_9693	11	1	2	1	2	3	2	0	0	0	0	0	0	0	0	0	0	0	0	0.03	0.07	0.04	0.07	0.15	0.08	0	0	0	0	0	0	0	0	0	0	0	0
scf000384_9705	scf000384_9705	101285	15004	2604	1106	1355	4097	5651	2359	2309	6566	5025	643	699	10527	9757	10726	3926	7925	11006	516.82	95.52	41.91	44.83	199.36	232.71	160.96	180.04	382.35	293.38	36.77	55.78	994.17	535.3	1010.42	457.13	619.53	663.85
scf000384_9713	scf000384_9713	55	2	2	4	2	0	3	2	8	15	3	3	8	0	1	2	0	0	0	0.07	0.07	0.15	0.07	0	0.12	0.14	0.62	0.87	0.18	0.17	0.64	0	0.05	0.19	0	0	0
scf000385_2308	scf000385_2308	125	19	8	4	13	16	16	7	6	2	11	9	7	1	1	0	1	2	2	0.65	0.29	0.15	0.43	0.78	0.66	0.48	0.47	0.12	0.64	0.51	0.56	0.09	0.05	0	0.12	0.16	0.12
scf000385_2309	scf000385_2309	41	6	2	2	0	9	6	1	3	0	5	1	4	1	0	0	0	0	1	0.21	0.07	0.08	0	0.44	0.25	0.07	0.23	0	0.29	0.06	0.32	0.09	0	0	0	0	0.06
scf000385_2315	scf000385_2315	7546	289	693	538	585	164	348	599	160	781	2229	331	720	17	24	21	15	17	15	9.95	25.42	20.39	19.35	7.98	14.33	40.87	12.48	45.48	130.14	18.93	57.45	1.61	1.32	1.98	1.75	1.33	0.9
scf000385_2328	scf000385_2328	38	2	1	2	5	4	2	5	1	6	2	2	4	0	0	1	1	0	0	0.07	0.04	0.08	0.17	0.19	0.08	0.34	0.08	0.35	0.12	0.11	0.32	0	0	0.09	0.12	0	0
scf000385_2335	scf000385_2335	17272	1283	1750	1642	1375	1020	1943	853	927	1106	1911	753	557	367	431	350	299	387	318	44.19	64.19	62.22	45.49	49.63	80.01	58.2	72.28	64.4	111.57	43.06	44.45	34.66	23.65	32.97	34.81	30.25	19.18
scf000386_3152	scf000386_3152	22	0	0	16	5	1	0	0	0	0	0	0	0	0	0	0	0	0	0	0	0	0.61	0.17	0.05	0	0	0	0	0	0	0	0	0	0	0	0	0
scf000386_3154	scf000386_3154	22	0	0	16	5	1	0	0	0	0	0	0	0	0	0	0	0	0	0	0	0	0.61	0.17	0.05	0	0	0	0	0	0	0	0	0	0	0	0	0
scf000386_3159	scf000386_3159	72	0	0	0	1	0	0	0	1	2	1	2	0	3	20	2	5	16	19	0	0	0	0.03	0	0	0	0.08	0.12	0.06	0.11	0	0.28	1.1	0.19	0.58	1.25	1.15
scf000386_3163	scf000386_3163	38161	3114	1437	2054	2622	3531	912	5934	3251	2275	4335	6106	1429	356	173	80	323	93	136	107.26	52.71	77.84	86.74	171.81	37.56	404.88	253.49	132.48	253.1	349.18	114.03	33.62	9.49	7.54	37.61	7.27	8.2
scf000386_3165	scf000386_3165	19	0	4	3	0	4	1	3	0	2	0	0	0	2	0	0	0	0	0	0	0.15	0.11	0	0.19	0.04	0.2	0	0.12	0	0	0	0.19	0	0	0	0	0
scf000386_3170	scf000386_3170	10	1	0	1	1	4	2	0	0	0	0	1	0	0	0	0	0	0	0	0.03	0	0.04	0.03	0.19	0.08	0	0	0	0	0.06	0	0	0	0	0	0	0
scf000386_3172	scf000386_3172	3	1	0	0	0	2	0	0	0	0	0	0	0	0	0	0	0	0	0	0.03	0	0	0	0.1	0	0	0	0	0	0	0	0	0	0	0	0	0
scf000386_3174	scf000386_3174	35	0	0	0	0	0	0	0	0	0	0	0	0	11	1	0	16	7	0	0	0	0	0	0	0	0	0	0	0	0	0	1.04	0.05	0	1.86	0.55	0
scf000388_18386	scf000388_18386	194	21	7	3	1	0	50	31	1	2	35	4	29	0	0	0	4	0	6	0.72	0.26	0.11	0.03	0	2.06	2.12	0.08	0.12	2.04	0.23	2.31	0	0	0	0.47	0	0.36
scf000389_3175	scf000389_3175	11	3	1	1	4	0	1	0	0	0	1	0	0	0	0	0	0	0	0	0.1	0.04	0.04	0.13	0	0.04	0	0	0	0.06	0	0	0	0	0	0	0	0
scf000389_3181	scf000389_3181	21	5	0	0	0	1	3	0	0	0	4	4	3	0	0	0	0	1	0	0.17	0	0	0	0.05	0.12	0	0	0	0.23	0.23	0.24	0	0	0	0	0.08	0
scf000389_3201	scf000389_3201	287	46	64	42	40	34	44	2	3	2	2	2	2	1	1	1	1	0	0	1.58	2.35	1.59	1.32	1.65	1.81	0.14	0.23	0.12	0.12	0.11	0.16	0.09	0.05	0.09	0.12	0	0
scf000389_3214	scf000389_3214	287	46	63	42	40	34	44	2	3	2	2	2	2	2	1	1	1	0	0	1.58	2.31	1.59	1.32	1.65	1.81	0.14	0.23	0.12	0.12	0.11	0.16	0.19	0.05	0.09	0.12	0	0
scf000389_3217	scf000389_3217	20	7	1	3	0	0	0	1	2	4	0	0	0	0	2	0	0	0	0	0.24	0.04	0.11	0	0	0	0.07	0.16	0.23	0	0	0	0	0.11	0	0	0	0
scf000389_3221	scf000389_3221	13	1	0	0	2	0	3	1	1	0	0	2	2	0	1	0	0	0	0	0.03	0	0	0.07	0	0.12	0.07	0.08	0	0	0.11	0.16	0	0.05	0	0	0	0
scf000390_13035	scf000390_13035	101	17	7	24	6	40	4	0	0	0	0	0	2	0	0	1	0	0	0	0.59	0.26	0.91	0.2	1.95	0.16	0	0	0	0	0	0.16	0	0	0.09	0	0	0
scf000390_13038	scf000390_13038	188	27	15	10	24	8	14	13	3	10	11	28	6	4	1	3	3	5	3	0.93	0.55	0.38	0.79	0.39	0.58	0.89	0.23	0.58	0.64	1.6	0.48	0.38	0.05	0.28	0.35	0.39	0.18
scf000390_13047	scf000390_13047	140	7	16	26	8	6	22	8	10	10	4	10	8	0	0	2	2	1	0	0.24	0.59	0.99	0.26	0.29	0.91	0.55	0.78	0.58	0.23	0.57	0.64	0	0	0.19	0.23	0.08	0
scf000391_27595	scf000391_27595	8	0	0	4	1	0	2	0	0	0	0	0	0	0	0	1	0	0	0	0	0	0.15	0.03	0	0.08	0	0	0	0	0	0	0	0	0.09	0	0	0
scf000391_27623	scf000391_27623	232	68	2	1	0	0	84	0	0	1	1	2	42	0	1	0	0	1	29	2.34	0.07	0.04	0	0	3.46	0	0	0.06	0.06	0.11	3.35	0	0.05	0	0	0.08	1.75
scf000393_11237	scf000393_11237	1701	6	109	140	171	135	50	109	80	139	76	169	26	86	116	82	27	140	40	0.21	4	5.31	5.66	6.57	2.06	7.44	6.24	8.09	4.44	9.66	2.07	8.12	6.36	7.72	3.14	10.94	2.41
scf000393_11253	scf000393_11253	3	0	0	0	0	0	0	0	0	2	1	0	0	0	0	0	0	0	0	0	0	0	0	0	0	0	0	0.12	0.06	0	0	0	0	0	0	0	0
scf000393_11255	scf000393_11255	82	5	2	5	3	8	3	2	12	5	6	6	6	3	6	4	2	2	2	0.17	0.07	0.19	0.1	0.39	0.12	0.14	0.94	0.29	0.35	0.34	0.48	0.28	0.33	0.38	0.23	0.16	0.12
scf000393_11266	scf000393_11266	4	0	0	0	1	2	1	0	0	0	0	0	0	0	0	0	0	0	0	0	0	0	0.03	0.1	0.04	0	0	0	0	0	0	0	0	0	0	0	0
scf000394_32805	scf000394_32805	84	19	17	6	7	6	13	2	0	1	0	12	1	0	0	0	0	0	0	0.65	0.62	0.23	0.23	0.29	0.54	0.14	0	0.06	0	0.69	0.08	0	0	0	0	0	0
scf000394_32824	scf000394_32824	31	3	0	6	5	6	2	0	1	2	2	1	1	0	0	0	0	0	2	0.1	0	0.23	0.17	0.29	0.08	0	0.08	0.12	0.12	0.06	0.08	0	0	0	0	0	0.12
scf000395_39739	scf000395_39739	63	5	0	4	1	1	1	4	3	6	10	6	1	0	5	2	2	7	5	0.17	0	0.15	0.03	0.05	0.04	0.27	0.23	0.35	0.58	0.34	0.08	0	0.27	0.19	0.23	0.55	0.3
scf000395_39762	scf000395_39762	14	2	3	4	2	3	0	0	0	0	0	0	0	0	0	0	0	0	0	0.07	0.11	0.15	0.07	0.15	0	0	0	0	0	0	0	0	0	0	0	0	0
scf000396_33545	scf000396_33545	21	0	0	0	0	0	0	0	0	0	0	0	0	3	6	2	3	5	2	0	0	0	0	0	0	0	0	0	0	0	0	0.28	0.33	0.19	0.35	0.39	0.12
scf000396_33576	scf000396_33576	20	3	2	6	6	1	1	0	0	0	0	1	0	0	0	0	0	0	0	0.1	0.07	0.23	0.2	0.05	0.04	0	0	0	0	0.06	0	0	0	0	0	0	0
scf000397_19359	scf000397_19359	8	0	0	0	0	0	0	0	1	0	0	0	3	0	1	0	0	1	2	0	0	0	0	0	0	0	0.08	0	0	0	0.24	0	0.05	0	0	0.08	0.12
scf000397_19366	scf000397_19366	8	0	0	0	0	0	0	0	1	0	0	0	3	0	1	0	0	1	2	0	0	0	0	0	0	0	0.08	0	0	0	0.24	0	0.05	0	0	0.08	0.12
scf000398_36921	scf000398_36921	78	24	11	10	8	5	7	2	0	2	1	2	3	1	1	0	0	0	1	0.83	0.4	0.38	0.26	0.24	0.29	0.14	0	0.12	0.06	0.11	0.24	0.09	0.05	0	0	0	0.06
scf000398_36930	scf000398_36930	14	7	0	2	5	0	0	0	0	0	0	0	0	0	0	0	0	0	0	0.24	0	0.08	0.17	0	0	0	0	0	0	0	0	0	0	0	0	0	0
scf000398_36933	scf000398_36933	66	0	0	0	15	8	0	0	0	0	0	28	1	0	0	0	0	14	0	0	0	0	0.5	0.39	0	0	0	0	0	1.6	0.08	0	0	0	0	1.09	0
scf000398_36938	scf000398_36938	22	7	4	2	3	3	0	1	0	1	0	0	1	0	0	0	0	0	0	0.24	0.15	0.08	0.1	0.15	0	0.07	0	0.06	0	0	0.08	0	0	0	0	0	0
scf000399_41766	scf000399_41766	144	5	15	0	23	0	19	4	1	0	0	2	2	4	16	0	20	24	9	0.17	0.55	0	0.76	0	0.78	0.27	0.08	0	0	0.11	0.16	0.38	0.88	0	2.33	1.88	0.54
scf000399_41770	scf000399_41770	187	30	22	43	26	6	0	17	7	17	0	9	0	0	5	2	2	1	0	1.03	0.81	1.63	0.86	0.29	0	1.16	0.55	0.99	0	0.51	0	0	0.27	0.19	0.23	0.08	0
scf000403_18987	scf000403_18987	22	5	1	1	4	5	1	0	1	1	0	0	0	0	1	0	1	1	0	0.17	0.04	0.04	0.13	0.24	0.04	0	0.08	0.06	0	0	0	0	0.05	0	0.12	0.08	0
scf000404_43718	scf000404_43718	7	0	0	0	3	0	2	0	0	0	0	2	0	0	0	0	0	0	0	0	0	0	0.1	0	0.08	0	0	0	0	0.11	0	0	0	0	0	0	0
scf000404_43739	scf000404_43739	629	30	68	62	57	6	50	48	31	67	59	59	45	11	8	9	6	4	9	1.03	2.49	2.35	1.89	0.29	2.06	3.28	2.42	3.9	3.44	3.37	3.59	1.04	0.44	0.85	0.7	0.31	0.54
scf000405_17897	scf000405_17897	37	1	1	12	5	5	0	2	0	4	0	5	1	1	0	0	0	0	0	0.03	0.04	0.45	0.17	0.24	0	0.14	0	0.23	0	0.29	0.08	0.09	0	0	0	0	0
scf000405_17907	scf000405_17907	13	10	2	0	0	0	0	0	0	1	0	0	0	0	0	0	0	0	0	0.34	0.07	0	0	0	0	0	0	0.06	0	0	0	0	0	0	0	0	0
scf000405_17910	scf000405_17910	21	0	0	9	0	0	1	2	0	1	2	0	0	3	0	2	1	0	0	0	0	0.34	0	0	0.04	0.14	0	0.06	0.12	0	0	0.28	0	0.19	0.12	0	0
scf000406_731	scf000406_731	10	1	0	0	0	0	0	0	0	6	0	0	0	0	2	1	0	0	0	0.03	0	0	0	0	0	0	0	0.35	0	0	0	0	0.11	0.09	0	0	0
scf000407_27996	scf000407_27996	9	0	0	2	1	2	0	0	0	0	0	0	0	3	1	0	0	0	0	0	0	0.08	0.03	0.1	0	0	0	0	0	0	0	0.28	0.05	0	0	0	0
scf000407_28010	scf000407_28010	396	49	79	33	96	66	46	5	6	5	4	6	0	0	0	0	0	0	1	1.69	2.9	1.25	3.18	3.21	1.89	0.34	0.47	0.29	0.23	0.34	0	0	0	0	0	0	0.06
scf000407_28012	scf000407_28012	3486	573	546	317	830	532	336	82	44	47	77	50	33	3	5	0	5	5	1	19.74	20.03	12.01	27.46	25.89	13.84	5.59	3.43	2.74	4.5	2.86	2.63	0.28	0.27	0	0.58	0.39	0.06
scf000408_4345	scf000408_4345	78	7	29	0	23	8	10	0	0	0	0	0	0	0	0	0	1	0	0	0.24	1.06	0	0.76	0.39	0.41	0	0	0	0	0	0	0	0	0	0.12	0	0
scf000408_4361	scf000408_4361	208	16	19	108	27	13	18	1	0	3	0	0	0	0	0	0	3	0	0	0.55	0.7	4.09	0.89	0.63	0.74	0.07	0	0.17	0	0	0	0	0	0	0.35	0	0
scf000408_4365	scf000408_4365	7	2	0	1	0	1	3	0	0	0	0	0	0	0	0	0	0	0	0	0.07	0	0.04	0	0.05	0.12	0	0	0	0	0	0	0	0	0	0	0	0
scf000409_413	scf000409_413	4	0	1	0	1	0	1	0	0	0	1	0	0	0	0	0	0	0	0	0	0.04	0	0.03	0	0.04	0	0	0	0.06	0	0	0	0	0	0	0	0
scf000409_432	scf000409_432	1055	69	319	254	62	43	109	19	32	101	11	19	8	0	5	2	1	0	1	2.38	11.7	9.63	2.05	2.09	4.49	1.3	2.5	5.88	0.64	1.09	0.64	0	0.27	0.19	0.12	0	0.06
scf000410_7728	scf000410_7728	11	1	0	3	0	3	4	0	0	0	0	0	0	0	0	0	0	0	0	0.03	0	0.11	0	0.15	0.16	0	0	0	0	0	0	0	0	0	0	0	0
scf000410_7729	scf000410_7729	1090	57	472	139	326	17	75	0	3	0	0	1	0	0	0	0	0	0	0	1.96	17.31	5.27	10.78	0.83	3.09	0	0.23	0	0	0.06	0	0	0	0	0	0	0
scf000410_7735	scf000410_7735	481	2	2	8	6	7	8	30	48	30	24	36	53	25	51	15	11	28	97	0.07	0.07	0.3	0.2	0.34	0.33	2.05	3.74	1.75	1.4	2.06	4.23	2.36	2.8	1.41	1.28	2.19	5.85
scf000411_16487	scf000411_16487	17	1	0	4	1	1	1	2	0	1	2	2	0	0	0	0	0	1	1	0.03	0	0.15	0.03	0.05	0.04	0.14	0	0.06	0.12	0.11	0	0	0	0	0	0.08	0.06
scf000412_25653	scf000412_25653	62	0	0	0	41	1	0	0	0	0	0	11	0	0	0	0	0	9	0	0	0	0	1.36	0.05	0	0	0	0	0	0.63	0	0	0	0	0	0.7	0
scf000412_25655	scf000412_25655	14	1	1	0	2	2	4	0	0	0	2	2	0	0	0	0	0	0	0	0.03	0.04	0	0.07	0.1	0.16	0	0	0	0.12	0.11	0	0	0	0	0	0	0
scf000412_25662	scf000412_25662	244	3	10	3	14	3	4	16	21	15	8	59	4	8	39	6	4	22	5	0.1	0.37	0.11	0.46	0.15	0.16	1.09	1.64	0.87	0.47	3.37	0.32	0.76	2.14	0.57	0.47	1.72	0.3
scf000412_25680	scf000412_25680	5	2	0	3	0	0	0	0	0	0	0	0	0	0	0	0	0	0	0	0.07	0	0.11	0	0	0	0	0	0	0	0	0	0	0	0	0	0	0
scf000412_25682	scf000412_25682	821	65	88	97	116	93	139	8	18	9	47	33	40	9	7	7	12	14	19	2.24	3.23	3.68	3.84	4.53	5.72	0.55	1.4	0.52	2.74	1.89	3.19	0.85	0.38	0.66	1.4	1.09	1.15
scf000413_20738	scf000413_20738	17	0	2	14	0	0	0	0	0	0	0	0	0	0	0	0	1	0	0	0	0.07	0.53	0	0	0	0	0	0	0	0	0	0	0	0	0.12	0	0
scf000415_13894	scf000415_13894	36	5	3	5	8	2	10	1	0	1	1	0	0	0	0	0	0	0	0	0.17	0.11	0.19	0.26	0.1	0.41	0.07	0	0.06	0.06	0	0	0	0	0	0	0	0
scf000415_13898	scf000415_13898	27721	3919	6907	4682	3116	2253	5765	234	129	375	134	53	38	10	19	22	28	7	30	134.99	253.37	177.43	103.08	109.63	237.41	15.97	10.06	21.84	7.82	3.03	3.03	0.94	1.04	2.07	3.26	0.55	1.81
scf000415_13900	scf000415_13900	77	11	9	12	0	20	25	0	0	0	0	0	0	0	0	0	0	0	0	0.38	0.33	0.45	0	0.97	1.03	0	0	0	0	0	0	0	0	0	0	0	0
scf000415_13904	scf000415_13904	33	10	3	12	0	4	2	0	0	2	0	0	0	0	0	0	0	0	0	0.34	0.11	0.45	0	0.19	0.08	0	0	0.12	0	0	0	0	0	0	0	0	0
scf000416_15282	scf000416_15282	23292	1063	1669	1573	964	720	1127	1516	1590	2055	2834	1965	1070	1214	836	670	642	823	961	36.62	61.22	59.61	31.89	35.03	46.41	103.44	123.98	119.67	165.46	112.37	85.38	114.65	45.87	63.12	74.75	64.34	57.96
scf000416_15283	scf000416_15283	5209	575	777	553	472	299	468	175	188	243	438	243	136	130	137	69	71	89	146	19.81	28.5	20.96	15.61	14.55	19.27	11.94	14.66	14.15	25.57	13.9	10.85	12.28	7.52	6.5	8.27	6.96	8.81
scf000416_15284	scf000416_15284	5363	594	797	570	481	306	476	180	192	254	442	247	138	140	144	72	76	100	154	20.46	29.24	21.6	15.91	14.89	19.6	12.28	14.97	14.79	25.81	14.13	11.01	13.22	7.9	6.78	8.85	7.82	9.29
scf000416_15285	scf000416_15285	118609	8324	11040	11207	4898	3379	9350	6340	6824	10058	7105	6734	3390	7814	4831	5063	2079	4406	5767	286.72	404.98	424.69	162.04	164.42	385.04	432.58	532.08	585.69	414.82	385.09	270.5	737.96	265.04	476.95	242.07	344.43	347.85
scf000416_15288	scf000416_15288	212356	10606	15714	12795	10470	6701	13434	14905	14013	20356	30065	18325	10690	4819	8959	4524	4324	5237	6419	365.33	576.43	484.87	346.37	326.06	553.22	1016.98	1092.62	1185.36	1755.34	1047.94	853.01	455.11	491.52	426.17	503.47	409.4	387.18
scf000416_15289	scf000416_15289	77148	4863	7083	7508	3246	2063	6596	4574	4803	7565	4625	4970	2275	4535	2644	2921	1227	2637	3013	167.51	259.82	284.52	107.38	100.38	271.63	312.09	374.5	440.52	270.03	284.22	181.53	428.29	145.06	275.17	142.87	206.14	181.74
scf000416_15291	scf000416_15291	97468	3502	4829	4645	3946	2804	5413	7562	6390	8535	16850	8558	5567	2147	3763	2831	3894	3091	3141	120.63	177.14	176.02	130.54	136.44	222.91	515.96	498.24	497.01	983.79	489.4	444.22	202.76	206.45	266.69	453.41	241.64	189.46
scf000417_21769	scf000417_21769	43	0	0	1	0	0	0	7	3	10	6	5	9	0	2	0	0	0	0	0	0	0.04	0	0	0	0.48	0.23	0.58	0.35	0.29	0.72	0	0.11	0	0	0	0
scf000417_21782	scf000417_21782	24	4	2	2	0	1	1	0	3	1	4	1	2	0	1	1	0	1	0	0.14	0.07	0.08	0	0.05	0.04	0	0.23	0.06	0.23	0.06	0.16	0	0.05	0.09	0	0.08	0
scf000420_9459	scf000420_9459	26	4	5	0	8	4	2	1	0	1	0	0	0	1	0	0	0	0	0	0.14	0.18	0	0.26	0.19	0.08	0.07	0	0.06	0	0	0	0.09	0	0	0	0	0
scf000421_10310	scf000421_10310	399	27	29	38	6	8	17	21	40	52	68	25	12	8	24	7	6	4	7	0.93	1.06	1.44	0.2	0.39	0.7	1.43	3.12	3.03	3.97	1.43	0.96	0.76	1.32	0.66	0.7	0.31	0.42
scf000421_10313	scf000421_10313	110	0	42	15	52	1	0	0	0	0	0	0	0	0	0	0	0	0	0	0	1.54	0.57	1.72	0.05	0	0	0	0	0	0	0	0	0	0	0	0	0
scf000422_1387	scf000422_1387	166	11	9	14	25	9	10	5	1	8	26	7	19	2	5	0	2	6	7	0.38	0.33	0.53	0.83	0.44	0.41	0.34	0.08	0.47	1.52	0.4	1.52	0.19	0.27	0	0.23	0.47	0.42
scf000422_1391	scf000422_1391	26	1	0	2	2	0	2	0	0	5	10	3	1	0	0	0	0	0	0	0.03	0	0.08	0.07	0	0.08	0	0	0.29	0.58	0.17	0.08	0	0	0	0	0	0
scf000422_1398	scf000422_1398	601	90	55	116	59	92	90	0	0	1	53	2	27	16	0	0	0	0	0	3.1	2.02	4.4	1.95	4.48	3.71	0	0	0.06	3.09	0.11	2.15	1.51	0	0	0	0	0
scf000422_1400	scf000422_1400	22	1	3	1	6	0	3	0	0	1	7	0	0	0	0	0	0	0	0	0.03	0.11	0.04	0.2	0	0.12	0	0	0.06	0.41	0	0	0	0	0	0	0	0
scf000422_1401	scf000422_1401	724	36	31	27	40	21	58	71	28	67	110	40	44	23	39	14	40	13	22	1.24	1.14	1.02	1.32	1.02	2.39	4.84	2.18	3.9	6.42	2.29	3.51	2.17	2.14	1.32	4.66	1.02	1.33
scf000422_1418	scf000422_1418	868	1	3	1	3	2	3	87	53	123	45	100	64	78	48	72	38	102	45	0.03	0.11	0.04	0.1	0.1	0.12	5.94	4.13	7.16	2.63	5.72	5.11	7.37	2.63	6.78	4.42	7.97	2.71
scf000422_1430	scf000422_1430	37	1	0	1	0	0	0	5	1	7	8	9	0	1	3	1	0	0	0	0.03	0	0.04	0	0	0	0.34	0.08	0.41	0.47	0.51	0	0.09	0.16	0.09	0	0	0
scf000424_13510	scf000424_13510	24	4	5	2	2	2	1	2	2	2	0	2	0	0	0	0	0	0	0	0.14	0.18	0.08	0.07	0.1	0.04	0.14	0.16	0.12	0	0.11	0	0	0	0	0	0	0
scf000424_13520	scf000424_13520	19	4	2	2	5	3	1	0	0	1	0	0	0	0	1	0	0	0	0	0.14	0.07	0.08	0.17	0.15	0.04	0	0	0.06	0	0	0	0	0.05	0	0	0	0
scf000424_13530	scf000424_13530	9	1	1	0	0	0	2	0	0	1	1	0	0	0	0	0	2	0	1	0.03	0.04	0	0	0	0.08	0	0	0.06	0.06	0	0	0	0	0	0.23	0	0.06
scf000424_13538	scf000424_13538	23	3	2	2	4	4	5	1	0	0	0	0	0	0	0	0	0	0	2	0.1	0.07	0.08	0.13	0.19	0.21	0.07	0	0	0	0	0	0	0	0	0	0	0.12
scf000425_13356	scf000425_13356	12	0	1	2	1	0	0	1	0	2	0	1	0	0	2	2	0	0	0	0	0.04	0.08	0.03	0	0	0.07	0	0.12	0	0.06	0	0	0.11	0.19	0	0	0
scf000425_13357	scf000425_13357	121	11	9	16	34	7	13	2	3	3	2	5	0	3	7	0	0	6	0	0.38	0.33	0.61	1.12	0.34	0.54	0.14	0.23	0.17	0.12	0.29	0	0.28	0.38	0	0	0.47	0
scf000425_13359	scf000425_13359	121	11	9	16	34	7	13	2	3	3	2	5	0	3	7	0	0	6	0	0.38	0.33	0.61	1.12	0.34	0.54	0.14	0.23	0.17	0.12	0.29	0	0.28	0.38	0	0	0.47	0
scf000425_13371	scf000425_13371	938914	75049	114915	107243	68896	43588	100978	42446	48297	71147	46684	40201	25626	42314	24668	24941	10516	23016	28389	2585.08	4215.39	4064	2279.22	2120.95	4158.37	2896.12	3765.81	4143.01	2725.64	2298.95	2044.82	3996.14	1353.36	2349.51	1224.45	1799.25	1712.34
scf000425_13381	scf000425_13381	8	0	1	1	0	0	0	0	0	1	0	0	0	0	2	2	0	1	0	0	0.04	0.04	0	0	0	0	0	0.06	0	0	0	0	0.11	0.19	0	0.08	0
scf000426_14660	scf000426_14660	5	0	0	0	0	0	2	0	0	0	1	0	0	0	0	0	0	0	2	0	0	0	0	0	0.08	0	0	0	0.06	0	0	0	0	0	0	0	0.12
scf000426_14664	scf000426_14664	6	0	1	1	3	1	0	0	0	0	0	0	0	0	0	0	0	0	0	0	0.04	0.04	0.1	0.05	0	0	0	0	0	0	0	0	0	0	0	0	0
scf000426_14668	scf000426_14668	43	0	7	0	6	0	0	0	10	3	3	8	3	0	1	0	1	1	0	0	0.26	0	0.2	0	0	0	0.78	0.17	0.18	0.46	0.24	0	0.05	0	0.12	0.08	0
scf000426_14673	scf000426_14673	186499	33061	34892	28676	34920	27266	25891	281	200	198	301	215	186	35	82	54	160	38	43	1138.79	1279.93	1086.68	1155.23	1326.74	1066.21	19.17	15.59	11.53	17.57	12.3	14.84	3.31	4.5	5.09	18.63	2.97	2.59
scf000426_14678	scf000426_14678	44	9	0	25	0	5	1	2	0	0	0	0	0	0	0	2	0	0	0	0.31	0	0.95	0	0.24	0.04	0.14	0	0	0	0	0	0	0	0.19	0	0	0
scf000426_14687	scf000426_14687	34	14	0	0	0	0	7	0	0	0	6	0	7	0	0	0	0	0	0	0.48	0	0	0	0	0.29	0	0	0	0.35	0	0.56	0	0	0	0	0	0
scf000426_14689	scf000426_14689	9	0	1	0	0	0	1	0	0	1	4	1	1	0	0	0	0	0	0	0	0.04	0	0	0	0.04	0	0	0.06	0.23	0.06	0.08	0	0	0	0	0	0
scf000428_4553	scf000428_4553	6	2	0	1	0	0	0	0	2	1	0	0	0	0	0	0	0	0	0	0.07	0	0.04	0	0	0	0	0.16	0.06	0	0	0	0	0	0	0	0	0
scf000428_4564	scf000428_4564	105	24	7	12	10	32	16	2	0	0	1	0	1	0	0	0	0	0	0	0.83	0.26	0.45	0.33	1.56	0.66	0.14	0	0	0.06	0	0.08	0	0	0	0	0	0
scf000430_15951	scf000430_15951	6	0	1	0	0	0	0	0	0	0	2	0	0	0	3	0	0	0	0	0	0.04	0	0	0	0	0	0	0	0.12	0	0	0	0.16	0	0	0	0
scf000430_15957	scf000430_15957	13	0	0	0	1	0	0	1	1	1	1	0	0	0	2	1	2	1	2	0	0	0	0.03	0	0	0.07	0.08	0.06	0.06	0	0	0	0.11	0.09	0.23	0.08	0.12
scf000430_15972	scf000430_15972	7	0	3	0	0	4	0	0	0	0	0	0	0	0	0	0	0	0	0	0	0.11	0	0	0.19	0	0	0	0	0	0	0	0	0	0	0	0	0
scf000430_15979	scf000430_15979	110233	94	964	316	170	392	1518	2979	606	4969	3537	579	1506	7603	33317	8716	14659	12343	15965	3.24	35.36	11.97	5.62	19.07	62.51	203.26	47.25	289.35	206.51	33.11	120.17	718.03	1827.87	821.07	1706.85	964.9	962.96
scf000431_34329	scf000431_34329	11	4	3	3	1	0	0	0	0	0	0	0	0	0	0	0	0	0	0	0.14	0.11	0.11	0.03	0	0	0	0	0	0	0	0	0	0	0	0	0	0
scf000432_10690	scf000432_10690	7151196	453467	541940	533322	515417	352728	515391	470217	424736	616453	760300	551510	358643	121658	263701	147810	181327	154818	187758	15619.8	19879.8	20210.4	17051	17163.4	21224.3	32083.2	33117.5	35897.1	44390	31538.8	28617.8	11489.4	14467.4	13924.1	21113.2	12102.7	11325
scf000432_10695	scf000432_10695	8	1	0	0	1	2	1	0	0	1	1	0	0	0	1	0	0	0	0	0.03	0	0	0.03	0.1	0.04	0	0	0.06	0.06	0	0	0	0.05	0	0	0	0
scf000433_24590	scf000433_24590	78	7	3	5	7	5	9	0	0	0	15	2	18	1	0	0	1	0	5	0.24	0.11	0.19	0.23	0.24	0.37	0	0	0	0.88	0.11	1.44	0.09	0	0	0.12	0	0.3
scf000435_12822	scf000435_12822	518360	43632	33562	33316	28960	23372	38892	37836	29564	47697	52460	52545	32158	9049	13587	7452	10658	10433	13187	1502.91	1231.14	1262.52	958.06	1137.26	1601.61	2581.58	2305.16	2777.48	3062.87	3004.85	2566.04	854.59	745.42	702	1240.99	815.59	795.4
scf000435_12824	scf000435_12824	147906	8843	9750	9236	6008	4223	8539	9573	9454	13690	13086	12612	9080	6344	6329	4232	3524	6140	7243	304.6	357.66	350	198.76	205.49	351.64	653.17	737.15	797.19	764.02	721.23	724.54	599.13	347.23	398.67	410.32	479.99	436.88
scf000438_27451	scf000438_27451	54	0	23	2	3	10	8	0	2	1	1	0	3	0	1	0	0	0	0	0	0.84	0.08	0.1	0.49	0.33	0	0.16	0.06	0.06	0	0.24	0	0.05	0	0	0	0
scf000440_37557	scf000440_37557	13	4	2	0	2	5	0	0	0	0	0	0	0	0	0	0	0	0	0	0.14	0.07	0	0.07	0.24	0	0	0	0	0	0	0	0	0	0	0	0	0
scf000440_37566	scf000440_37566	28	7	0	0	17	0	0	0	0	0	0	4	0	0	0	0	0	0	0	0.24	0	0	0.56	0	0	0	0	0	0	0.23	0	0	0	0	0	0	0
scf000441_19211	scf000441_19211	42	8	9	8	0	0	0	7	1	4	0	0	0	1	2	1	0	1	0	0.28	0.33	0.3	0	0	0	0.48	0.08	0.23	0	0	0	0.09	0.11	0.09	0	0.08	0
scf000441_19216	scf000441_19216	281	20	29	26	26	18	5	30	21	38	1	24	2	6	21	7	2	5	0	0.69	1.06	0.99	0.86	0.88	0.21	2.05	1.64	2.21	0.06	1.37	0.16	0.57	1.15	0.66	0.23	0.39	0
scf000442_490	scf000442_490	15	0	4	6	0	0	4	0	0	0	0	0	0	0	1	0	0	0	0	0	0.15	0.23	0	0	0.16	0	0	0	0	0	0	0	0.05	0	0	0	0
scf000442_502	scf000442_502	11	1	0	0	1	0	2	2	1	0	0	0	0	0	0	2	0	2	0	0.03	0	0	0.03	0	0.08	0.14	0.08	0	0	0	0	0	0	0.19	0	0.16	0
scf000442_503	scf000442_503	51	11	11	6	11	4	8	0	0	0	0	0	0	0	0	0	0	0	0	0.38	0.4	0.23	0.36	0.19	0.33	0	0	0	0	0	0	0	0	0	0	0	0
scf000443_14156	scf000443_14156	16	0	3	7	3	0	2	1	0	0	0	0	0	0	0	0	0	0	0	0	0.11	0.27	0.1	0	0.08	0.07	0	0	0	0	0	0	0	0	0	0	0
scf000444_30936	scf000444_30936	632084	102816	90776	76313	93630	60119	80572	17593	12134	19960	23552	19331	12885	2977	5538	2483	4463	3777	3165	3541.51	3329.91	2891.9	3097.47	2925.33	3318.03	1200.38	946.11	1162.31	1375.08	1105.47	1028.16	281.15	303.83	233.91	519.66	295.26	190.9
scf000445_31334	scf000445_31334	28	10	1	3	0	1	0	4	1	7	0	0	0	0	0	1	0	0	0	0.34	0.04	0.11	0	0.05	0	0.27	0.08	0.41	0	0	0	0	0	0.09	0	0	0
scf000445_31341	scf000445_31341	63	0	6	1	6	0	0	1	7	0	3	14	2	0	12	0	1	8	2	0	0.22	0.04	0.2	0	0	0.07	0.55	0	0.18	0.8	0.16	0	0.66	0	0.12	0.63	0.12
scf000445_31342	scf000445_31342	46	0	6	1	3	0	1	0	1	0	2	10	2	0	13	1	0	4	2	0	0.22	0.04	0.1	0	0.04	0	0.08	0	0.12	0.57	0.16	0	0.71	0.09	0	0.31	0.12
scf000447_6122	scf000447_6122	24	2	0	3	0	1	1	4	2	2	5	0	2	0	1	0	0	0	1	0.07	0	0.11	0	0.05	0.04	0.27	0.16	0.12	0.29	0	0.16	0	0.05	0	0	0	0.06
scf000448_27974	scf000448_27974	28	4	8	0	1	2	4	0	1	1	4	0	2	0	0	0	1	0	0	0.14	0.29	0	0.03	0.1	0.16	0	0.08	0.06	0.23	0	0.16	0	0	0	0.12	0	0
scf000449_36806	scf000449_36806	231	10	1	0	4	0	18	9	8	13	10	12	141	1	2	0	0	1	1	0.34	0.04	0	0.13	0	0.74	0.61	0.62	0.76	0.58	0.69	11.25	0.09	0.11	0	0	0.08	0.06
scf000449_36808	scf000449_36808	8	0	0	0	0	1	0	0	1	0	5	0	1	0	0	0	0	0	0	0	0	0	0	0.05	0	0	0.08	0	0.29	0	0.08	0	0	0	0	0	0
scf000450_24134	scf000450_24134	88	23	20	22	0	15	6	0	0	1	0	0	1	0	0	0	0	0	0	0.79	0.73	0.83	0	0.73	0.25	0	0	0.06	0	0	0.08	0	0	0	0	0	0
scf000451_4076	scf000451_4076	20	0	4	1	2	2	0	0	2	0	0	4	1	0	1	0	0	2	1	0	0.15	0.04	0.07	0.1	0	0	0.16	0	0	0.23	0.08	0	0.05	0	0	0.16	0.06
scf000451_4080	scf000451_4080	44	0	0	0	0	0	0	2	12	9	1	16	4	0	0	0	0	0	0	0	0	0	0	0	0	0.14	0.94	0.52	0.06	0.91	0.32	0	0	0	0	0	0
scf000451_4083	scf000451_4083	516	25	6	5	8	54	68	53	49	84	22	50	30	5	25	11	4	11	6	0.86	0.22	0.19	0.26	2.63	2.8	3.62	3.82	4.89	1.28	2.86	2.39	0.47	1.37	1.04	0.47	0.86	0.36
scf000454_27756	scf000454_27756	20	2	9	2	2	0	0	1	0	0	0	1	1	0	2	0	0	0	0	0.07	0.33	0.08	0.07	0	0	0.07	0	0	0	0.06	0.08	0	0.11	0	0	0	0
scf000455_11384	scf000455_11384	12	2	0	1	4	4	1	0	0	0	0	0	0	0	0	0	0	0	0	0.07	0	0.04	0.13	0.19	0.04	0	0	0	0	0	0	0	0	0	0	0	0
scf000456_8250	scf000456_8250	17	2	2	1	2	3	4	1	0	0	0	0	1	0	1	0	0	0	0	0.07	0.07	0.04	0.07	0.15	0.16	0.07	0	0	0	0	0.08	0	0.05	0	0	0	0
scf000457_25920	scf000457_25920	6	0	0	0	0	0	5	0	0	0	1	0	0	0	0	0	0	0	0	0	0	0	0	0	0.21	0	0	0	0.06	0	0	0	0	0	0	0	0
scf000458_6211	scf000458_6211	359505	61295	74317	61963	60998	47066	53337	73	56	14	48	18	100	11	6	14	160	13	16	2111.32	2726.15	2348.1	2017.94	2290.18	2196.47	4.98	4.37	0.82	2.8	1.03	7.98	1.04	0.33	1.32	18.63	1.02	0.97
scf000458_6221	scf000458_6221	14	0	2	7	4	1	0	0	0	0	0	0	0	0	0	0	0	0	0	0	0.07	0.27	0.13	0.05	0	0	0	0	0	0	0	0	0	0	0	0	0
scf000458_6226	scf000458_6226	186	22	49	16	37	38	20	1	1	1	0	0	0	0	0	0	0	0	1	0.76	1.8	0.61	1.22	1.85	0.82	0.07	0.08	0.06	0	0	0	0	0	0	0	0	0.06
scf000459_10437	scf000459_10437	17	0	3	0	3	1	1	0	0	0	5	1	2	0	1	0	0	0	0	0	0.11	0	0.1	0.05	0.04	0	0	0	0.29	0.06	0.16	0	0.05	0	0	0	0
scf000459_10439	scf000459_10439	4	0	0	1	0	0	1	0	0	1	0	0	1	0	0	0	0	0	0	0	0	0.04	0	0	0.04	0	0	0.06	0	0	0.08	0	0	0	0	0	0
scf000459_10445	scf000459_10445	25	0	0	2	4	0	2	4	0	0	1	6	3	0	0	1	1	1	0	0	0	0.08	0.13	0	0.08	0.27	0	0	0.06	0.34	0.24	0	0	0.09	0.12	0.08	0
scf000460_11144	scf000460_11144	4	0	0	0	2	0	0	0	1	0	0	1	0	0	0	0	0	0	0	0	0	0	0.07	0	0	0	0.08	0	0	0.06	0	0	0	0	0	0	0
scf000461_626	scf000461_626	32	1	1	0	1	2	0	10	1	7	2	4	0	0	1	1	1	0	0	0.03	0.04	0	0.03	0.1	0	0.68	0.08	0.41	0.12	0.23	0	0	0.05	0.09	0.12	0	0
scf000462_29636	scf000462_29636	32	14	0	5	0	0	0	9	0	3	1	0	0	0	0	0	0	0	0	0.48	0	0.19	0	0	0	0.61	0	0.17	0.06	0	0	0	0	0	0	0	0
scf000463_13613	scf000463_13613	18	3	2	2	1	2	3	0	2	0	0	0	2	0	0	0	1	0	0	0.1	0.07	0.08	0.03	0.1	0.12	0	0.16	0	0	0	0.16	0	0	0	0.12	0	0
scf000463_13617	scf000463_13617	26	3	9	2	2	3	4	0	0	2	0	1	0	0	0	0	0	0	0	0.1	0.33	0.08	0.07	0.15	0.16	0	0	0.12	0	0.06	0	0	0	0	0	0	0
scf000463_13644	scf000463_13644	26	3	9	2	2	3	4	0	0	2	0	1	0	0	0	0	0	0	0	0.1	0.33	0.08	0.07	0.15	0.16	0	0	0.12	0	0.06	0	0	0	0	0	0	0
scf000464_41287	scf000464_41287	189	61	14	30	16	15	20	2	4	2	5	5	2	0	4	5	2	0	2	2.1	0.51	1.14	0.53	0.73	0.82	0.14	0.31	0.12	0.29	0.29	0.16	0	0.22	0.47	0.23	0	0.12
scf000465_32463	scf000465_32463	14	0	0	0	2	4	1	1	2	1	1	0	1	1	0	0	0	0	0	0	0	0	0.07	0.19	0.04	0.07	0.16	0.06	0.06	0	0.08	0.09	0	0	0	0	0
scf000465_32470	scf000465_32470	247	9	17	19	17	5	10	38	17	35	19	30	8	5	6	3	1	3	5	0.31	0.62	0.72	0.56	0.24	0.41	2.59	1.33	2.04	1.11	1.72	0.64	0.47	0.33	0.28	0.12	0.23	0.3
scf000466_13057	scf000466_13057	15	2	0	4	4	2	3	0	0	0	0	0	0	0	0	0	0	0	0	0.07	0	0.15	0.13	0.1	0.12	0	0	0	0	0	0	0	0	0	0	0	0
scf000466_13072	scf000466_13072	38	0	0	0	0	0	0	13	0	20	1	0	1	2	0	1	0	0	0	0	0	0	0	0	0	0.89	0	1.16	0.06	0	0.08	0.19	0	0.09	0	0	0
scf000469_9654	scf000469_9654	23	2	0	2	1	1	4	0	0	2	0	5	0	0	1	0	0	2	3	0.07	0	0.08	0.03	0.05	0.16	0	0	0.12	0	0.29	0	0	0.05	0	0	0.16	0.18
scf000469_9674	scf000469_9674	10	1	0	0	0	3	2	0	0	0	2	0	0	0	2	0	0	0	0	0.03	0	0	0	0.15	0.08	0	0	0	0.12	0	0	0	0.11	0	0	0	0
scf000469_9678	scf000469_9678	10	2	3	1	0	1	3	0	0	0	0	0	0	0	0	0	0	0	0	0.07	0.11	0.04	0	0.05	0.12	0	0	0	0	0	0	0	0	0	0	0	0
scf000470_38900	scf000470_38900	224	14	29	5	32	3	4	5	17	6	27	47	3	0	11	1	9	11	0	0.48	1.06	0.19	1.06	0.15	0.16	0.34	1.33	0.35	1.58	2.69	0.24	0	0.6	0.09	1.05	0.86	0
scf000470_38908	scf000470_38908	11	0	0	0	1	0	0	0	0	0	0	2	2	1	1	1	1	0	2	0	0	0	0.03	0	0	0	0	0	0	0.11	0.16	0.09	0.05	0.09	0.12	0	0.12
scf000470_38910	scf000470_38910	27	3	1	2	1	2	1	1	0	5	1	4	4	0	0	0	0	2	0	0.1	0.04	0.08	0.03	0.1	0.04	0.07	0	0.29	0.06	0.23	0.32	0	0	0	0	0.16	0
scf000471_9020	scf000471_9020	43	0	0	0	0	0	0	10	3	14	3	13	0	0	0	0	0	0	0	0	0	0	0	0	0	0.68	0.23	0.82	0.18	0.74	0	0	0	0	0	0	0
scf000473_2903	scf000473_2903	52	0	17	0	0	0	26	0	1	0	6	0	2	0	0	0	0	0	0	0	0.62	0	0	0	1.07	0	0.08	0	0.35	0	0.16	0	0	0	0	0	0
scf000473_2906	scf000473_2906	942471	133941	139400	102924	133367	104473	137946	27121	25044	28726	29490	32707	20298	2298	7505	3029	6110	4610	3482	4613.62	5113.57	3900.33	4412.05	5083.55	5680.74	1850.48	1952.73	1672.76	1721.77	1870.39	1619.68	217.02	411.75	285.34	711.43	360.38	210.02
scf000473_2908	scf000473_2908	3950725	424120	476909	463458	485875	290841	429974	185431	167888	173908	235849	243640	151521	30255	46889	21985	42378	33362	46442	14608.9	17494.3	17562.9	16073.7	14152	17706.7	12652.1	13090.5	10127	13770	13932.9	12090.6	2857.29	2572.47	2071.05	4934.37	2608.04	2801.25
scf000473_2912	scf000473_2912	3610497	406708	565209	435179	533043	382596	549495	106447	89439	106287	124369	148701	88704	7659	25641	6743	14861	10866	8550	14009.1	20733.4	16491.2	17634.2	18616.7	22628.7	7262.95	6973.73	6189.28	7261.27	8503.66	7078.12	723.32	1406.74	635.21	1730.37	849.44	515.71
scf000475_13163	scf000475_13163	547110	70134	62960	68748	56188	48268	52094	23599	20604	28943	41579	23747	22303	4611	7068	4248	3175	3222	5619	2415.78	2309.54	2605.22	1858.81	2348.67	2145.28	1610.18	1606.53	1685.4	2427.58	1358	1779.66	435.46	387.77	400.17	369.69	251.88	338.92
scf000475_13165	scf000475_13165	2795298	344890	363203	344125	240138	192939	261773	124039	127688	175137	178058	135112	106420	32974	54849	29149	19066	26654	39084	11879.8	13323.3	13040.7	7944.26	9388.22	10780	8463.27	9956.08	10198.5	10395.9	7726.56	8491.76	3114.07	3009.18	2745.92	2219.99	2083.65	2357.43
scf000475_13173	scf000475_13173	6	0	0	0	0	0	2	0	0	0	3	0	1	0	0	0	0	0	0	0	0	0	0	0	0.08	0	0	0	0.18	0	0.08	0	0	0	0	0	0
scf000477_13105	scf000477_13105	12	3	0	1	0	0	0	0	2	2	3	0	1	0	0	0	0	0	0	0.1	0	0.04	0	0	0	0	0.16	0.12	0.18	0	0.08	0	0	0	0	0	0
scf000477_13106	scf000477_13106	16	3	1	1	0	0	0	0	1	3	4	0	1	0	1	0	1	0	0	0.1	0.04	0.04	0	0	0	0	0.08	0.17	0.23	0	0.08	0	0.05	0	0.12	0	0
scf000477_13113	scf000477_13113	13	2	1	0	1	0	0	1	0	1	2	1	2	1	0	0	0	1	0	0.07	0.04	0	0.03	0	0	0.07	0	0.06	0.12	0.06	0.16	0.09	0	0	0	0.08	0
scf000478_4383	scf000478_4383	164	12	10	14	26	8	12	4	2	5	23	6	19	2	6	0	2	6	7	0.41	0.37	0.53	0.86	0.39	0.49	0.27	0.16	0.29	1.34	0.34	1.52	0.19	0.33	0	0.23	0.47	0.42
scf000478_4389	scf000478_4389	1999	159	145	101	305	186	302	59	28	62	238	174	104	11	19	14	28	29	35	5.48	5.32	3.83	10.09	9.05	12.44	4.03	2.18	3.61	13.9	9.95	8.3	1.04	1.04	1.32	3.26	2.27	2.11
scf000481_4928	scf000481_4928	1535	64	144	70	98	38	105	67	127	117	268	143	96	16	85	16	36	32	13	2.2	5.28	2.65	3.24	1.85	4.32	4.57	9.9	6.81	15.65	8.18	7.66	1.51	4.66	1.51	4.19	2.5	0.78
scf000484_41027	scf000484_41027	23	13	0	0	6	4	0	0	0	0	0	0	0	0	0	0	0	0	0	0.45	0	0	0.2	0.19	0	0	0	0	0	0	0	0	0	0	0	0	0
scf000485_14454	scf000485_14454	266	28	31	42	32	15	40	7	6	11	21	10	8	0	4	3	1	0	7	0.96	1.14	1.59	1.06	0.73	1.65	0.48	0.47	0.64	1.23	0.57	0.64	0	0.22	0.28	0.12	0	0.42
scf000487_36505	scf000487_36505	30	2	0	0	1	0	0	6	0	0	5	3	5	0	1	0	1	2	4	0.07	0	0	0.03	0	0	0.41	0	0	0.29	0.17	0.4	0	0.05	0	0.12	0.16	0.24
scf000489_16800	scf000489_16800	14	0	1	0	0	0	0	2	0	0	2	4	0	1	2	0	0	2	0	0	0.04	0	0	0	0	0.14	0	0	0.12	0.23	0	0.09	0.11	0	0	0.16	0
scf000490_1483	scf000490_1483	41	1	0	3	0	0	4	3	0	11	10	0	5	3	0	0	0	0	1	0.03	0	0.11	0	0	0.16	0.2	0	0.64	0.58	0	0.4	0.28	0	0	0	0	0.06
scf000490_1501	scf000490_1501	14	1	1	0	0	1	0	1	5	0	0	3	0	0	0	0	0	1	1	0.03	0.04	0	0	0.05	0	0.07	0.39	0	0	0.17	0	0	0	0	0	0.08	0.06
scf000491_2029	scf000491_2029	12	3	2	1	3	1	0	0	0	1	0	1	0	0	0	0	0	0	0	0.1	0.07	0.04	0.1	0.05	0	0	0	0.06	0	0.06	0	0	0	0	0	0	0
scf000491_2035	scf000491_2035	983	34	157	75	77	58	40	14	9	7	27	1	4	67	219	29	12	78	75	1.17	5.76	2.84	2.55	2.82	1.65	0.96	0.7	0.41	1.58	0.06	0.32	6.33	12.01	2.73	1.4	6.1	4.52
scf000491_2036	scf000491_2036	449	11	72	34	32	23	16	9	4	2	11	0	1	33	119	12	5	29	36	0.38	2.64	1.29	1.06	1.12	0.66	0.61	0.31	0.12	0.64	0	0.08	3.12	6.53	1.13	0.58	2.27	2.17
scf000491_2042	scf000491_2042	18	5	0	2	1	1	9	0	0	0	0	0	0	0	0	0	0	0	0	0.17	0	0.08	0.03	0.05	0.37	0	0	0	0	0	0	0	0	0	0	0	0
scf000493_25928	scf000493_25928	29	1	2	0	2	2	0	0	5	1	1	14	0	0	0	0	0	1	0	0.03	0.07	0	0.07	0.1	0	0	0.39	0.06	0.06	0.8	0	0	0	0	0	0.08	0
scf000493_25941	scf000493_25941	24	3	6	3	5	4	3	0	0	0	0	0	0	0	0	0	0	0	0	0.1	0.22	0.11	0.17	0.19	0.12	0	0	0	0	0	0	0	0	0	0	0	0
scf000495_26289	scf000495_26289	30	1	0	0	1	0	6	0	0	0	12	0	3	0	0	0	5	0	2	0.03	0	0	0.03	0	0.25	0	0	0	0.7	0	0.24	0	0	0	0.58	0	0.12
scf000498_18346	scf000498_18346	23	1	0	3	1	0	0	1	1	6	2	1	2	0	5	0	0	0	0	0.03	0	0.11	0.03	0	0	0.07	0.08	0.35	0.12	0.06	0.16	0	0.27	0	0	0	0
scf000499_13220	scf000499_13220	574	0	0	0	0	1	0	87	89	138	64	111	62	4	7	5	3	1	2	0	0	0	0	0.05	0	5.94	6.94	8.04	3.74	6.35	4.95	0.38	0.38	0.47	0.35	0.08	0.12
scf000499_13223	scf000499_13223	33	2	0	2	3	1	2	5	2	1	2	2	0	2	1	4	1	0	3	0.07	0	0.08	0.1	0.05	0.08	0.34	0.16	0.06	0.12	0.11	0	0.19	0.05	0.38	0.12	0	0.18
scf000499_13227	scf000499_13227	9	0	5	0	0	1	1	0	0	1	0	0	1	0	0	0	0	0	0	0	0.18	0	0	0.05	0.04	0	0	0.06	0	0	0.08	0	0	0	0	0	0
scf000499_13234	scf000499_13234	8	0	6	0	1	0	0	0	0	0	1	0	0	0	0	0	0	0	0	0	0.22	0	0.03	0	0	0	0	0	0.06	0	0	0	0	0	0	0	0
scf000499_13327	scf000499_13327	576	0	0	0	0	1	0	87	89	138	65	111	63	4	7	5	3	1	2	0	0	0	0	0.05	0	5.94	6.94	8.04	3.8	6.35	5.03	0.38	0.38	0.47	0.35	0.08	0.12
scf000499_13333	scf000499_13333	88272	14344	22423	17604	11743	9320	12620	30	26	24	22	11	29	5	4	5	51	6	5	494.08	822.54	667.11	388.48	453.5	519.7	2.05	2.03	1.4	1.28	0.63	2.31	0.47	0.22	0.47	5.94	0.47	0.3
scf000499_13340	scf000499_13340	35	0	4	3	1	0	3	1	5	1	5	1	2	0	6	0	0	1	2	0	0.15	0.11	0.03	0	0.12	0.07	0.39	0.06	0.29	0.06	0.16	0	0.33	0	0	0.08	0.12
scf000501_14379	scf000501_14379	12	0	0	0	0	1	1	0	0	1	0	5	1	1	0	0	1	1	0	0	0	0	0	0.05	0.04	0	0	0.06	0	0.29	0.08	0.09	0	0	0.12	0.08	0
scf000501_14398	scf000501_14398	9	0	0	5	2	0	0	0	0	0	0	2	0	0	0	0	0	0	0	0	0	0.19	0.07	0	0	0	0	0	0	0.11	0	0	0	0	0	0	0
scf000501_14401	scf000501_14401	20	3	4	1	5	1	2	0	0	0	1	1	1	0	1	0	0	0	0	0.1	0.15	0.04	0.17	0.05	0.08	0	0	0	0.06	0.06	0.08	0	0.05	0	0	0	0
scf000502_21121	scf000502_21121	45	14	11	2	6	1	6	0	1	0	1	0	1	1	0	0	0	0	1	0.48	0.4	0.08	0.2	0.05	0.25	0	0.08	0	0.06	0	0.08	0.09	0	0	0	0	0.06
scf000504_28081	scf000504_28081	22	0	2	5	0	1	11	0	0	0	1	0	0	0	0	0	0	0	2	0	0.07	0.19	0	0.05	0.45	0	0	0	0.06	0	0	0	0	0	0	0	0.12
scf000504_28085	scf000504_28085	17	0	2	3	0	2	0	0	0	4	4	0	0	0	1	0	1	0	0	0	0.07	0.11	0	0.1	0	0	0	0.23	0.23	0	0	0	0.05	0	0.12	0	0
scf000504_28087	scf000504_28087	6	0	0	0	2	2	0	1	0	0	0	0	1	0	0	0	0	0	0	0	0	0	0.07	0.1	0	0.07	0	0	0	0	0.08	0	0	0	0	0	0
scf000504_28103	scf000504_28103	19	0	0	0	0	0	0	0	0	0	0	0	1	10	0	0	2	6	0	0	0	0	0	0	0	0	0	0	0	0	0.08	0.94	0	0	0.23	0.47	0
scf000505_31407	scf000505_31407	37	0	1	1	2	0	1	2	0	5	13	2	1	0	1	1	6	1	0	0	0.04	0.04	0.07	0	0.04	0.14	0	0.29	0.76	0.11	0.08	0	0.05	0.09	0.7	0.08	0
scf000505_31408	scf000505_31408	16	0	0	1	0	0	1	0	0	1	6	2	0	0	2	0	3	0	0	0	0	0.04	0	0	0.04	0	0	0.06	0.35	0.11	0	0	0.11	0	0.35	0	0
scf000505_31409	scf000505_31409	9	0	2	1	0	3	2	0	0	0	1	0	0	0	0	0	0	0	0	0	0.07	0.04	0	0.15	0.08	0	0	0	0.06	0	0	0	0	0	0	0	0
scf000505_31417	scf000505_31417	60	5	2	1	40	2	3	0	0	0	2	4	0	0	0	0	0	0	1	0.17	0.07	0.04	1.32	0.1	0.12	0	0	0	0.12	0.23	0	0	0	0	0	0	0.06
scf000505_31433	scf000505_31433	1031	14	116	35	85	42	117	31	29	39	212	34	38	41	24	26	98	27	23	0.48	4.26	1.33	2.81	2.04	4.82	2.12	2.26	2.27	12.38	1.94	3.03	3.87	1.32	2.45	11.41	2.11	1.39
scf000505_31435	scf000505_31435	289824	2930	9906	6921	4205	3070	4573	16277	28372	28698	111101	34366	15093	3675	6492	3153	3098	4760	3134	100.92	363.38	262.27	139.11	149.38	188.32	1110.59	2212.22	1671.13	6486.62	1965.26	1204.34	347.07	356.17	297.02	360.72	372.11	189.03
scf000506_24749	scf000506_24749	8	0	0	0	0	0	0	0	0	0	0	0	0	4	0	4	0	0	0	0	0	0	0	0	0	0	0	0	0	0	0	0.38	0	0.38	0	0	0
scf000506_24774	scf000506_24774	16	1	1	0	0	3	0	0	0	0	3	0	4	0	0	0	3	0	1	0.03	0.04	0	0	0.15	0	0	0	0	0.18	0	0.32	0	0	0	0.35	0	0.06
scf000508_3329	scf000508_3329	70	4	8	3	6	5	8	4	1	1	5	2	2	4	4	0	6	3	4	0.14	0.29	0.11	0.2	0.24	0.33	0.27	0.08	0.06	0.29	0.11	0.16	0.38	0.22	0	0.7	0.23	0.24
scf000509_16240	scf000509_16240	9	0	0	0	0	0	1	3	0	0	2	0	2	0	0	0	0	0	1	0	0	0	0	0	0.04	0.2	0	0	0.12	0	0.16	0	0	0	0	0	0.06
scf000509_16248	scf000509_16248	40	23	3	1	4	1	0	0	1	0	0	0	0	2	3	2	0	0	0	0.79	0.11	0.04	0.13	0.05	0	0	0.08	0	0	0	0	0.19	0.16	0.19	0	0	0
scf000509_16254	scf000509_16254	17	6	0	2	2	3	2	1	1	0	0	0	0	0	0	0	0	0	0	0.21	0	0.08	0.07	0.15	0.08	0.07	0.08	0	0	0	0	0	0	0	0	0	0
scf000512_2605	scf000512_2605	12	1	0	6	0	2	0	1	0	2	0	0	0	0	0	0	0	0	0	0.03	0	0.23	0	0.1	0	0.07	0	0.12	0	0	0	0	0	0	0	0	0
scf000513_11465	scf000513_11465	20	3	0	2	1	0	0	3	1	5	4	0	0	0	0	0	0	0	1	0.1	0	0.08	0.03	0	0	0.2	0.08	0.29	0.23	0	0	0	0	0	0	0	0.06
scf000513_11469	scf000513_11469	27	0	0	0	1	0	0	7	1	3	7	6	0	0	0	1	1	0	0	0	0	0	0.03	0	0	0.48	0.08	0.17	0.41	0.34	0	0	0	0.09	0.12	0	0
scf000513_11471	scf000513_11471	15	0	3	0	2	0	1	0	0	1	0	1	1	1	0	1	0	2	2	0	0.11	0	0.07	0	0.04	0	0	0.06	0	0.06	0.08	0.09	0	0.09	0	0.16	0.12
scf000513_11489	scf000513_11489	28	10	6	5	0	0	0	1	1	3	0	0	0	0	1	1	0	0	0	0.34	0.22	0.19	0	0	0	0.07	0.08	0.17	0	0	0	0	0.05	0.09	0	0	0
scf000514_457	scf000514_457	9	2	1	1	0	0	0	0	0	1	1	1	0	0	1	0	0	0	1	0.07	0.04	0.04	0	0	0	0	0	0.06	0.06	0.06	0	0	0.05	0	0	0	0.06
scf000514_463	scf000514_463	5	1	0	1	0	0	0	0	0	1	0	0	2	0	0	0	0	0	0	0.03	0	0.04	0	0	0	0	0	0.06	0	0	0.16	0	0	0	0	0	0
scf000515_1576	scf000515_1576	21	0	0	0	18	0	0	0	0	0	0	2	0	0	0	0	0	1	0	0	0	0	0.6	0	0	0	0	0	0	0.11	0	0	0	0	0	0.08	0
scf000516_15798	scf000516_15798	12	0	0	0	0	0	2	1	1	0	2	1	1	1	2	0	0	0	1	0	0	0	0	0	0.08	0.07	0.08	0	0.12	0.06	0.08	0.09	0.11	0	0	0	0.06
scf000519_16395	scf000519_16395	7	0	1	0	3	0	1	1	0	1	0	0	0	0	0	0	0	0	0	0	0.04	0	0.1	0	0.04	0.07	0	0.06	0	0	0	0	0	0	0	0	0
scf000519_16400	scf000519_16400	15	1	5	0	3	4	2	0	0	0	0	0	0	0	0	0	0	0	0	0.03	0.18	0	0.1	0.19	0.08	0	0	0	0	0	0	0	0	0	0	0	0
scf000519_16405	scf000519_16405	165	29	23	33	36	24	20	0	0	0	0	0	0	0	0	0	0	0	0	1	0.84	1.25	1.19	1.17	0.82	0	0	0	0	0	0	0	0	0	0	0	0
scf000519_16408	scf000519_16408	138	53	3	2	2	0	2	0	0	3	55	1	0	0	0	0	17	0	0	1.83	0.11	0.08	0.07	0	0.08	0	0	0.17	3.21	0.06	0	0	0	0	1.98	0	0
scf000520_9275	scf000520_9275	20	2	0	3	0	0	13	0	0	0	0	0	0	1	0	0	1	0	0	0.07	0	0.11	0	0	0.54	0	0	0	0	0	0	0.09	0	0	0.12	0	0
scf000521_6440	scf000521_6440	12	0	0	0	0	0	0	1	0	0	1	2	1	1	1	2	1	1	1	0	0	0	0	0	0	0.07	0	0	0.06	0.11	0.08	0.09	0.05	0.19	0.12	0.08	0.06
scf000521_6447	scf000521_6447	93	35	0	0	1	11	1	0	0	0	40	0	0	0	0	0	5	0	0	1.21	0	0	0.03	0.54	0.04	0	0	0	2.34	0	0	0	0	0	0.58	0	0
scf000526_14617	scf000526_14617	59	1	2	2	2	0	3	7	3	6	21	1	11	0	0	0	0	0	0	0.03	0.07	0.08	0.07	0	0.12	0.48	0.23	0.35	1.23	0.06	0.88	0	0	0	0	0	0
scf000527_8991	scf000527_8991	27	3	1	2	1	2	1	1	0	5	1	4	4	0	0	0	0	2	0	0.1	0.04	0.08	0.03	0.1	0.04	0.07	0	0.29	0.06	0.23	0.32	0	0	0	0	0.16	0
scf000529_12911	scf000529_12911	42	6	3	10	1	5	6	1	0	0	0	0	2	2	0	1	1	1	3	0.21	0.11	0.38	0.03	0.24	0.25	0.07	0	0	0	0	0.16	0.19	0	0.09	0.12	0.08	0.18
scf000530_19475	scf000530_19475	38	8	0	14	1	6	9	0	0	0	0	0	0	0	0	0	0	0	0	0.28	0	0.53	0.03	0.29	0.37	0	0	0	0	0	0	0	0	0	0	0	0
scf000530_19520	scf000530_19520	19	1	0	2	1	2	1	0	0	2	3	0	3	0	0	2	0	1	1	0.03	0	0.08	0.03	0.1	0.04	0	0	0.12	0.18	0	0.24	0	0	0.19	0	0.08	0.06
scf000530_19526	scf000530_19526	130	13	11	0	5	9	5	2	29	5	11	5	8	1	18	2	2	2	2	0.45	0.4	0	0.17	0.44	0.21	0.14	2.26	0.29	0.64	0.29	0.64	0.09	0.99	0.19	0.23	0.16	0.12
scf000530_19529	scf000530_19529	17	0	0	0	0	0	0	0	1	0	1	0	0	1	6	1	2	3	2	0	0	0	0	0	0	0	0.08	0	0.06	0	0	0.09	0.33	0.09	0.23	0.23	0.12
scf000530_19542	scf000530_19542	99	0	3	43	0	0	2	0	0	39	1	1	0	0	0	7	2	0	1	0	0.11	1.63	0	0	0.08	0	0	2.27	0.06	0.06	0	0	0	0.66	0.23	0	0.06
scf000531_17865	scf000531_17865	30	1	0	3	0	20	3	1	0	1	0	0	0	1	0	0	0	0	0	0.03	0	0.11	0	0.97	0.12	0.07	0	0.06	0	0	0	0.09	0	0	0	0	0
scf000531_17874	scf000531_17874	12	0	0	0	0	12	0	0	0	0	0	0	0	0	0	0	0	0	0	0	0	0	0	0.58	0	0	0	0	0	0	0	0	0	0	0	0	0
scf000532_117	scf000532_117	6	0	0	0	0	0	0	1	0	0	2	2	0	0	0	0	0	1	0	0	0	0	0	0	0	0.07	0	0	0.12	0.11	0	0	0	0	0	0.08	0
scf000534_36856	scf000534_36856	8	2	0	0	2	0	1	1	2	0	0	0	0	0	0	0	0	0	0	0.07	0	0	0.07	0	0.04	0.07	0.16	0	0	0	0	0	0	0	0	0	0
scf000536_32844	scf000536_32844	59	4	25	6	5	15	2	1	0	0	1	0	0	0	0	0	0	0	0	0.14	0.92	0.23	0.17	0.73	0.08	0.07	0	0	0.06	0	0	0	0	0	0	0	0
scf000536_32850	scf000536_32850	27	3	5	0	5	3	4	0	1	1	0	1	0	1	2	1	0	0	0	0.1	0.18	0	0.17	0.15	0.16	0	0.08	0.06	0	0.06	0	0.09	0.11	0.09	0	0	0
scf000538_1439	scf000538_1439	12	0	1	4	1	1	0	1	3	1	0	0	0	0	0	0	0	0	0	0	0.04	0.15	0.03	0.05	0	0.07	0.23	0.06	0	0	0	0	0	0	0	0	0
scf000538_1444	scf000538_1444	372	17	21	29	33	37	66	31	6	34	5	36	43	5	2	1	0	3	3	0.59	0.77	1.1	1.09	1.8	2.72	2.12	0.47	1.98	0.29	2.06	3.43	0.47	0.11	0.09	0	0.23	0.18
scf000539_25874	scf000539_25874	229	23	14	8	9	4	8	13	26	17	19	38	6	5	26	6	2	1	4	0.79	0.51	0.3	0.3	0.19	0.33	0.89	2.03	0.99	1.11	2.17	0.48	0.47	1.43	0.57	0.23	0.08	0.24
scf000539_25879	scf000539_25879	21	0	4	0	1	4	1	3	1	0	2	2	1	0	2	0	0	0	0	0	0.15	0	0.03	0.19	0.04	0.2	0.08	0	0.12	0.11	0.08	0	0.11	0	0	0	0
scf000539_25906	scf000539_25906	8	2	1	3	1	1	0	0	0	0	0	0	0	0	0	0	0	0	0	0.07	0.04	0.11	0.03	0.05	0	0	0	0	0	0	0	0	0	0	0	0	0
scf000540_33238	scf000540_33238	19	9	4	0	1	1	2	0	0	0	0	0	0	0	1	0	1	0	0	0.31	0.15	0	0.03	0.05	0.08	0	0	0	0	0	0	0	0.05	0	0.12	0	0
scf000543_24571	scf000543_24571	14	1	0	7	1	1	4	0	0	0	0	0	0	0	0	0	0	0	0	0.03	0	0.27	0.03	0.05	0.16	0	0	0	0	0	0	0	0	0	0	0	0
scf000544_27489	scf000544_27489	39	0	0	0	1	0	1	2	3	0	16	7	7	0	0	0	0	0	2	0	0	0	0.03	0	0.04	0.14	0.23	0	0.93	0.4	0.56	0	0	0	0	0	0.12
scf000546_7674	scf000546_7674	7	4	0	0	0	0	1	1	0	0	0	0	0	0	0	1	0	0	0	0.14	0	0	0	0	0.04	0.07	0	0	0	0	0	0	0	0.09	0	0	0
scf000549_15459	scf000549_15459	282	20	67	55	2	2	7	14	12	23	29	5	0	8	18	11	5	2	2	0.69	2.46	2.08	0.07	0.1	0.29	0.96	0.94	1.34	1.69	0.29	0	0.76	0.99	1.04	0.58	0.16	0.12
scf000549_15465	scf000549_15465	18	3	7	5	0	0	0	2	0	0	0	0	0	0	0	1	0	0	0	0.1	0.26	0.19	0	0	0	0.14	0	0	0	0	0	0	0	0.09	0	0	0
scf000550_33184	scf000550_33184	244	17	53	13	46	19	92	1	0	1	1	0	1	0	0	0	0	0	0	0.59	1.94	0.49	1.52	0.92	3.79	0.07	0	0.06	0.06	0	0.08	0	0	0	0	0	0
scf000550_33186	scf000550_33186	4031	344	943	413	534	406	1353	3	1	3	0	3	3	4	3	1	8	2	7	11.85	34.59	15.65	17.67	19.76	55.72	0.2	0.08	0.17	0	0.17	0.24	0.38	0.16	0.09	0.93	0.16	0.42
scf000552_39489	scf000552_39489	8	1	0	0	0	0	2	1	0	0	0	0	1	0	0	1	0	0	2	0.03	0	0	0	0	0.08	0.07	0	0	0	0	0.08	0	0	0.09	0	0	0.12
scf000552_39494	scf000552_39494	786	87	78	53	104	64	65	24	19	34	56	50	23	6	41	16	28	25	13	3	2.86	2.01	3.44	3.11	2.68	1.64	1.48	1.98	3.27	2.86	1.84	0.57	2.25	1.51	3.26	1.95	0.78
scf000552_39504	scf000552_39504	3916	2	3	4	8	0	2	343	1015	403	411	1208	335	14	81	11	21	25	30	0.07	0.11	0.15	0.26	0	0.08	23.4	79.14	23.47	24	69.08	26.73	1.32	4.44	1.04	2.45	1.95	1.81
scf000553_17937	scf000553_17937	12	5	0	5	1	1	0	0	0	0	0	0	0	0	0	0	0	0	0	0.17	0	0.19	0.03	0.05	0	0	0	0	0	0	0	0	0	0	0	0	0
scf000555_29654	scf000555_29654	19	0	2	2	5	4	2	0	1	0	0	0	3	0	0	0	0	0	0	0	0.07	0.08	0.17	0.19	0.08	0	0.08	0	0	0	0.24	0	0	0	0	0	0
scf000557_38840	scf000557_38840	34	1	1	0	0	3	1	0	3	0	4	4	0	2	3	4	2	3	3	0.03	0.04	0	0	0.15	0.04	0	0.23	0	0.23	0.23	0	0.19	0.16	0.38	0.23	0.23	0.18
scf000557_38850	scf000557_38850	93536	6	1	6	54	0	16	2466	37948	2200	2010	41222	6866	206	147	103	35	150	100	0.21	0.04	0.23	1.79	0	0.66	168.26	2958.88	128.11	117.35	2357.33	547.87	19.45	8.06	9.7	4.08	11.73	6.03
scf000557_38868	scf000557_38868	10746	1	0	0	0	0	1	269	2080	247	290	6023	1798	8	2	7	14	5	1	0.03	0	0	0	0	0.04	18.35	162.18	14.38	16.93	344.43	143.47	0.76	0.11	0.66	1.63	0.39	0.06
scf000557_38872	scf000557_38872	19	0	0	0	0	0	0	0	4	0	0	14	1	0	0	0	0	0	0	0	0	0	0	0	0	0	0.31	0	0	0.8	0.08	0	0	0	0	0	0
scf000561_40617	scf000561_40617	30	4	2	13	0	0	0	5	3	2	0	0	0	0	1	0	0	0	0	0.14	0.07	0.49	0	0	0	0.34	0.23	0.12	0	0	0	0	0.05	0	0	0	0
scf000563_5083	scf000563_5083	6	0	0	5	0	0	0	0	0	1	0	0	0	0	0	0	0	0	0	0	0	0.19	0	0	0	0	0	0.06	0	0	0	0	0	0	0	0	0
scf000564_14428	scf000564_14428	45	8	1	3	7	3	4	1	3	2	1	9	3	0	0	0	0	0	0	0.28	0.04	0.11	0.23	0.15	0.16	0.07	0.23	0.12	0.06	0.51	0.24	0	0	0	0	0	0
scf000566_3953	scf000566_3953	52	4	24	6	3	7	2	3	1	1	0	1	0	0	0	0	0	0	0	0.14	0.88	0.23	0.1	0.34	0.08	0.2	0.08	0.06	0	0.06	0	0	0	0	0	0	0
scf000566_3957	scf000566_3957	8	0	0	0	0	0	0	1	1	0	0	0	0	1	0	2	0	1	2	0	0	0	0	0	0	0.07	0.08	0	0	0	0	0.09	0	0.19	0	0.08	0.12
scf000567_33894	scf000567_33894	3246	1	10	7	15	1	8	13	24	18	355	53	48	182	821	215	582	540	353	0.03	0.37	0.27	0.5	0.05	0.33	0.89	1.87	1.05	20.73	3.03	3.83	17.19	45.04	20.25	67.77	42.21	21.29
scf000567_33898	scf000567_33898	61401	236	755	243	226	341	1074	1163	889	1608	12088	1596	1157	4559	12791	4232	7418	5949	5076	8.13	27.7	9.21	7.48	16.59	44.23	79.35	69.32	93.64	705.76	91.27	92.32	430.55	701.75	398.67	863.73	465.06	306.17
scf000567_33910	scf000567_33910	152	38	13	6	8	12	15	1	7	1	3	5	2	4	4	9	7	10	7	1.31	0.48	0.23	0.26	0.58	0.62	0.07	0.55	0.06	0.18	0.29	0.16	0.38	0.22	0.85	0.82	0.78	0.42
scf000568_104	scf000568_104	6819	611	589	496	578	374	525	381	342	400	700	715	465	64	98	61	149	121	150	21.05	21.61	18.8	19.12	18.2	21.62	26	26.67	23.29	40.87	40.89	37.1	6.04	5.38	5.75	17.35	9.46	9.05
[truncated: 480 more rows]
